# Supplementary material for: High-density rhesus macaque oligonucleotide microarray design using early-stage rhesus genome sequence information and human genome annotations
Source: BMC Genomics. 2007 Jan 23;8:28. doi: 10.1186/1471-2164-8-28 (PMC1790710; doi:10.1186/1471-2164-8-28)
Supplement: Additional File 1 — KRM1 hybridization analysis. A Microsoft Excel table showing fold-change and pvalues for brain versus spleen tissues for the KRM1 microarray hybridization results described in this study. [file 1471-2164-8-28-S1.xls]

## Sheet: krm1.hybe
ID	gene name	fold change	pval	probe sequence
KRM_1_00097	ABCA3	7.344	0	ACCCCAAGGGCTGGGTGGCTGTCTCAAGGACACACTGAATACGTTGTGACCGTCCAGAAA
KRM_1_00098	ABCA3	4.9	0	TCCAGAAAATAAAGGCTGAGGGGACACAGTCACAGTCTGTGGGTCACACGCGAGGGGTCA
KRM_1_00099	ABCA8	1.693	0	CCCAACTGTGTGCCATTTTCATTGGACTTTTAAATGTAGATGTCTATATTGTAACTGATC
KRM_1_00100	ABCA8	2.099	0	TCTTTTGTGGATATGTGTCACTTGGTTTCAGAAAGTTCACAAATGTAGCAACAGGTCACA
KRM_1_00101	ABCB10	2.921	0	GTAGTGTTCTTTGAATTAGTAAACAGTACAGCTGTGACGATCATTTTTAACAAGCTCTAC
KRM_1_00102	ABCB10	1.738	0	TTCAGAAAGCAAACAAAACACAATTACAAGGTTGAATCTGAGGAAAATAATCCTTGTGCC
KRM_1_00103	ABCB11	1.051	0.803	GCTTGACCAAGGTCAAATTTGAAAAGAACAGAAGGACTAAAGACCAGCTGTGTTTCTTGA
KRM_1_00104	ABCB11	2.852	0.455	AGACCAGCTGTGTTTCTTGACTAAAGTTGTCTTTTACGTCAAACCAGCTTCCTTTATCTC
KRM_1_00105	ABCB9	1.998	0	TGGAGGCCTGTGGATGTTCATGAGATGTGTTCTCTTCTCTCTTTGGTGGATGGGATGGTG
KRM_1_00106	ABCB9	3.689	0	TTTGGTGGATGGGATGGTGGCAAAGCCCAGGGTCTGACTTTGCCAGAGGTTGCAACACGT
KRM_1_00107	ABCC1	3.453	0	TGTTAGGGGCCTTGCCTGAAGCACTGTTGGTTGCTTACAGTGTTGATTGCTTTTCTTCTT
KRM_1_00108	ABCC1	1.081	0.204	TTTCTTACCCCTCTTTGCTTTCCCTCTCATGGTACCTGCTCATGGTTATGAAGCTTTCAA
KRM_1_00109	ABCC3	1.595	0	AATTCCGTCCTGTCCTCTGGGGTGCTGCCTGAATCCATTAAAAATGGAGTACTGATGAAT
KRM_1_00110	ABCC3	1.226	0.714	CGACATGGTCAACAATATATACACACTAGTCTTTTTGTGCTTGTTCACAAGGTTTGGGGA
KRM_1_00111	ABCD2	1.106	0.76	CTAATCATGCACTTTACTTAAGGAAAGATCGAGAAATCAAATGAAGTTCTCCTGACTCCC
KRM_1_00112	ABCD2	1.013	0.877	ATGAAGTTCTCCTGACTCCCTGGTTTAGTGCTCTTTTGTTATTATCCTTTAAATCAAACT
KRM_1_00113	ABCD3	1.362	0	AAACTGAGCTTCTGAAAGGGGCATTTTATACTCTTGTTTCTGCATAACTGGTTTTGTTTT
KRM_1_00114	ABCD3	1.555	0	TTTTGCAGAATTAACTATAACAATCACTGGCTACCGAAGTAAACTGATGTACTGAATTCC
KRM_1_00115	ABCG4	1.384	0	GTGTCTACCTCCTCTCACCCTGCCACAGATTCTTCCTATCACACAGAGATGCCAGTTGTA
KRM_1_00116	ABCG4	6.106	0	ACACAGAGATGCCAGTTGTATTCGTGGGATTTCACCCATTATTAATAAAACCTATATTTA
KRM_1_00117	ABL2	1.412	0.478	CCTGTGTTCTTGTTTTCAGAAAATGAAAGACTCATACTTGAGTGTGTTTATGTGAAGTAC
KRM_1_00118	ABL2	1.027	0.926	AGTGTGTTTATGTGAAGTACCTCAGATCCCTGAGTTCTCACGTTTACAGTTTCATCTCAA
KRM_1_00119	ACADSB	2.277	0	AATTTAGAAATTGGGTTTTGGTTCAGTGATTCTCAAGAGAAAGATCTCTTGCCCATTAAG
KRM_1_00120	ACADSB	2.459	0	AAGATCTCTTGCCCATTAAGAAGTGTATCAAAATCTCATAAGAAATGAGGGAAAGAAGAG
KRM_1_00121	ACVR1B	5.543	0	TCGCCGTAAAGGCCCCCGAACGGCATTCTCGGTACTTCTGTTTGTTTTTGTACATTTTAT
KRM_1_00122	ACVR1B	7.203	0	AGAATGAGCCTGTCCAATTTCTGCTGTACATTATTAAAAGTTTTATTCACAGAGCTTCTC
KRM_1_00123	ACVR2	1.657	0.331	TTTAAGGGAAAAAAGGTAAGCTATGCTTAAGTGCCAACAGTAAGTGGCCATTCGTAAAGC
KRM_1_00124	ACVR2	2.056	0.022	TAAGTGGCCATTCGTAAAGCAGTGTTTTAGCATTTCTTGTGCTGGCTTGTAATGTAGGGA
KRM_1_00125	ADAM11	1.047	0.579	TGTCCCAGATCGTCTTCAATTCTAAAACAACCGTCCTGCTGTCCCTGTCAGGACGCATGG
KRM_1_00126	ADAM11	1.332	0	GGGGCGGGGTCTAGAAAATATAGTTCCTGAAATAAAATGGCACCTTCCCCCTTTCAAGAA
KRM_1_00127	ADAM12	1	1	TTTATGGTGCATTATGGGGGCATTGTCTTTTTAGATGCCCAAATCCTTAGATCTGGCATG
KRM_1_00128	ADAM12	1.541	0.052	AAATCCTTAGATCTGGCATGTTAGCCCTTCCTCCTATTATAAGAGGATATGAATTGAGTT
KRM_1_00129	ADAM17	2.073	0	TGGTAGCCAATTGAATTTATGGAATCGACCAACTGTTTAGGGCACTGATTTGCTGGGCAA
KRM_1_00130	ADAM17	2.89	0.001	CTGTATAAGTATCTTCATGTATCCCTGTTACTGATAGGGATACATGCTCTTAGAAAATTC
KRM_1_00131	ADAM30	1.159	0.104	AGCATCTAAAGCAAAAACCGGACAGGAAGCATCTAAAGCAAAAACCGGACAGGAAGCATC
KRM_1_00132	ADAM30	1.279	0.018	ACTGGACAGGAAGCATCTAAAGCAAAAACTGAAAGTAAAGGACCCAAAGCAAAGAGTGTC
KRM_1_00133	ADAMTS1	1.361	0.007	CTTTATAAGTATTGGTTTGGGTGTTCCTTCCAAGAAGGACTATAGTTAGTAATAAATGCC
KRM_1_00134	ADAMTS1	1.789	0	TGTGTGTGTCTGTTTTTTGAAGTGGGAATTAATTCCTGGGAAGGAAACTTGAGACACAAA
KRM_1_00135	ADAMTS3	1.151	0.94	GATTTTATCATTAGATTCATCATGGGGTGATGGAAAAGTGTATTTCCTCTTACACAGTGA
KRM_1_00136	ADAMTS3	1	1	TATTTCCTCTTACACAGTGAAATGGCATCAAATTTATTTGCTCAAGTGACTGTCTCCTGT
KRM_1_00137	ADCY1	1.149	0.778	CCTGTCATAGAAGCAATAACTTTATACTGCAGAGATGAGTCTGGTCTGAAGCAGATTGGT
KRM_1_00138	ADCY1	1.012	0.962	CTGGTCTGAAGCAGATTGGTAATTTAGAGATAAGCCACGCATGCAAGTTTGCCCCATTCT
KRM_1_00139	ADCY3	5.175	0	GGGGGGTTTATTTCTGAAAGAAAAATATATAAACAGATCTTCTACATTTATATTTTTAAT
KRM_1_00140	ADCY3	7.588	0	TACATTTATATTTTTAATCTTCTGTTAAATACACTCCGACATTGCCTTGCCTTTTGAGCT
KRM_1_00141	ADCY6	1.132	0.639	TTGGGCATCTTCATGCATCAACCAAATGGGCCATCAGGTACTTCATTAGTCATGGCAGAA
KRM_1_00142	ADCY6	3.584	0	CTTTGGTTTTGTAATGTAACCACTGTGGGGGTGAGGGAGGATGGTGTACCATGTATTTCA
KRM_1_00143	ADCY7	2.008	0	GCTATCTCCATCCTTTTTCCCTTATGTATAACAGGTTCTAGACAGATTCAGAAAAATCAC
KRM_1_00144	ADCY7	3.471	0	CATTTATCTCAGCTTGCTGATAAAAGGGGGCCATGCATTTTGTGGTCTCCTACTTAAGAG
KRM_1_00145	ADCY9	1.141	0.522	TGTTTTTGAGTTTATTTTGTTTCTGTCTACGTCTCAGTGTTCCCCAGCGACCCGACCTCT
KRM_1_00146	ADCY9	1.422	0.03	CACACATGCGCACACACTTGCATTCGTGAATCTGATATAAAGTGCCAGTAATCCACCAAG
KRM_1_00147	ADH5	3.252	0	CTCACTGCATTAGTTACTTAAGACGTATATCACAGAATAAACACATTCAGCCTTACTAGA
KRM_1_00148	ADH5	2.652	0	ATTCAGCCTTACTAGACATTGCCAAATTGCTCTTCAAAGTAGATGTGAATTGTTGTGAAT
KRM_1_00149	ADRB3	1.441	0	GGTATTTGTCACCTCCATGCTATAAGCCAGTGGTGGATTCATAAAGTCCTGTGGTCATCA
KRM_1_00150	ADRB3	1.065	0.785	CTGGGGGCACAAAGCATTGCTTATTTGGTCAAATGTCTTGGGTTACAAATATATTCTGAT
KRM_1_00151	ADRBK2	1.503	0.011	ATCACTTGACATCATAATGGTCTGCATCCTGTCCTTGATATTTTTAACGGTTCTAAATCT
KRM_1_00152	ADRBK2	1.457	0.055	TTGTGTGCTGTGTTCATGGGCAAAGTAAGTACTTTTTAATGCAGTTATTTTGAGAGTTTG
KRM_1_00153	AKT1	1.588	0	GTGTATTATGTTGTTCAAATGCATTTGGGGGGTTTTAAAAAATCTTTGTGACAGGAAAGC
KRM_1_00154	AKT1	1.058	0.459	TAGTATTTTTACTATTATAATACGAAACTTTCCCTCCAAATTCTTCAATAAAAGTTGCTT
KRM_1_00155	AKT3	2.257	0.008	GCTGATGAGAATCATGCACTTTTTCTCCTCTGTTAAAAAACGATAAGGCTCTGAAATGGA
KRM_1_00156	AKT3	1.271	0.138	ATGCCAAGGGGTTAATGAAACAAATAGCTGTTGACGTTTGCTCATTGAAGAATTGAAACA
KRM_1_00157	ALCAM	2.6	0	TGATAGACACCATAAGAGCCGACTCTTTGATGTGCCACCAGCAGACTCTCAGAAGTAAAT
KRM_1_00158	ALCAM	2.042	0.007	GCAGACTCTCAGAAGTAAATCACAGATGCATATAGACACACATACATAACGGTACTCCCA
KRM_1_00159	ALDH1A3	1.913	0.002	GAAATGGAAATATATATAGTGTTAGGTTTCACTTCTTTTAAGGTTTACCCCTGTGGTGTG
KRM_1_00160	ALDH1A3	2.488	0	AGGTTTACCCCTGTGGTGTGATTTAAAAATCTATAGGCCTGGGAAGTCTGATCCTAACTG
KRM_1_00161	ALDH3B2	1.104	0.609	CCTGCGTGTAGACCAGACACGGGGCATCTCGAAAGCACGTCCTCAAGACTGTAGTATTCC
KRM_1_00162	ALDH5A1	1.379	0.183	TGTCCTGTTCACCACTTTGTTTCGTTTCCTTGAGGAAATGAGCTGAAGTATAAAGCAAAG
KRM_1_00163	ALDH5A1	1.292	0.187	ATACAGGCCTTACTAACTCCCTGCGATATTGTGAGCCAGAGAGAAAGTAAAAGCACTTCA
KRM_1_00164	ALPP	1.028	0.678	AAGGCAGCAGTCGAGAGCCAAAGGTCCCTCCCCAGACATCTGGACACTGGGCATAGATTT
KRM_1_00165	ALPP	1.034	0.921	TAGACAGCGTAATGCCAGTACGACTTCCTAGGAGAAAAATCGTGAGTGCCTGTGGGCACA
KRM_1_00166	AMH	1.198	0.344	CCTTCCCATATTTATTCGGACCCCAAGTATCGCCCCAATAAAGACCAGCAAGCAACCGAG
KRM_1_00167	AOC3	3.809	0	ATACCTATTCAGAATAAATGGATAACGCTGATTACTTTCGGGAGGGGAACCAGGAGGTTG
KRM_1_00168	APEX2	1.233	0.083	GCCCCGGGAAGTTGTGTGATTTTAAATCACTTCTGTCTTTGCTGGAAAATGTATTTGTGC
KRM_1_00169	APEX2	1.165	0.301	AATAAAGTCTGTGTATTTGTTTCAGGGTTTCACTTTGAGTGGACATTGTGAATGTACTCC
KRM_1_00170	APOB	9.659	0	CTCACTTGTATTGAAAGACAGTGAAATGAGGGCATTGACGCAAATGTTCGGGCACAGCAA
KRM_1_00171	APOB	6.593	0	CAAATGTTCGGGCACAGCAAAACCTCTAGAACATATAGTGTGATTTAAGTTACAGAATAA
KRM_1_00172	APOL2	5.01	0	AGTTTACTTTAGACTGAAGAATATATTGGGGGAGGAATACAGGGGAGGTGTGCAGGAACC
KRM_1_00173	APOL2	5.589	0	CCTTCCAAGAATGAAGTCTTTCCCTGGTGATGGTCACTCTGTCTTTCCAGCATCCTCTCT
KRM_1_00174	APOL4	1.678	0.046	GAGAAAGCCAGAGTTAGAATAGTTGGATACAGGAGAAGAAATAGCAGCTCCACTGCAGAC
KRM_1_00175	APOL4	3.09	0	ATAGCAGCTCCACTGCAGACCCACCCTCCAGTTTGATGTCCTTCCAAGAATGGAGTCTTT
KRM_1_00176	APP	4.998	0	TTTTTTGTCCACGTATCTTTGGGTCTTTGATAAAGAAAAGAATCCCTGTTCATTGTAAGC
KRM_1_00177	APP	6.276	0	AAATTTCTGCAGGATGATTGTACAGAATCATTGCTTATGACATGATCGCTTTCTACACTG
KRM_1_00178	AQP4	2.576	0	GACTAAAGCCAGAAATTTGAAAAGAATATTCAGAAACCCTTCCCATATCATAAGAGCACC
KRM_1_00179	AQP4	5.671	0	TCCCATATCATAAGAGCACCTATTGAGATGCAAGACAAGCAGACTCATAAAATCTTGTAG
KRM_1_00180	AQP9	1.218	0.437	CCTTCATTCAAACTGTCAAAAAGCCCAGCATTCCCAAGGGCATTTGGTTTCCCAATTGCT
KRM_1_00181	AQP9	8.251	0.242	TGGTTTCCCAATTGCTTTGTGCTGATACAGAACAACAGAAAGCAAATGTGAAATGTTTCT
KRM_1_00182	ARC	1.558	0.033	ATCAGGGTTCATCTTTCTGCCTTGTCCACTGGGGGACCAGCCCTACAGACCACTCTGACA
KRM_1_00183	ARC	4.292	0	GCACAGACCAGGCCTTAAATGTCCGTCCAGGCCCTGTGTACCTTACCCCAAAGACAGACT
KRM_1_00184	ARF3	8.359	0	ACTGTGACCCTGGTTGGAAATTAAACTTGTTTTATGCAGCTTTGGAGCAGACCTTCATCT
KRM_1_00185	ARF3	1.065	0.528	TCCCTCTCTCCATAGTGCTCCTTCTTTCAGCAAAGGGGTAAAAGGCACACTTGATTGATA
KRM_1_00186	ARF4	1.31	0	TTATGTTGCATGTTGCTTTTGTTATCAGCCTGATTTTTTGCTCAGTATATGAGAGTTCTG
KRM_1_00187	ARF4	1.323	0.017	CTCAGTATATGAGAGTTCTGCTGATGTTTTGTTTATTGAGCAGACATACCTTCATTAAGA
KRM_1_00188	ARF6	1.786	0	ACACAAAGTTGCTAGATGCTCTTATTGACTTCCAGCAGATGGGATGGGGGAAATACAGCA
KRM_1_00189	ARF6	1.876	0	CAGCAGATGGGATGGGGGAAATACAGCAGTTCCTGGTAAAGTCCTTTGTAATAATAGTTT
KRM_1_00190	ARHG	4.032	0	TCCAGTGAGGGAGCCACAGAATCCTGAGAAGGTGAATGTGCCCTAACCTGCTCCTCTGTG
KRM_1_00191	ARHG	3.543	0	ATGCTTCTGGGGGCCTTTCCTACCCCCATCAGCATCAATAAAACCTCCTGTCTCCAGTGG
KRM_1_00192	ARHH	16.589	0	TCCTTTCGGATACAGTTATTGATGAGGCTTGGCCACTGGATGTTTTCACTAACTACACTC
KRM_1_00193	ARHH	34.869	0	TTGCCCGGGCCGGTCAGAAAATCCCTTGGGGAACTGTAATGACTATTCCATTTTTGATTA
KRM_1_00194	ARIH1	1.08	0.547	ACTTTGAAAAGCAGTCAGAGTTGCTAGATAGATGTATGTGGCTCCTTTAAAATGCTTTGT
KRM_1_00195	ARIH1	1.144	0.303	GCAGTATCTAGGTTTGAGTGTCATAAATCCATGTGTTCCTGTTGCAACAAATACCCCAAA
KRM_1_00196	ASCL1	10.809	0	TATTAAATACTGTTCAAGAAGAACAAAGTTTATGCAGCTACTGTCCAAACTCAAAGTGGC
KRM_1_00197	ASCL1	24.545	0	TGTCCAAACTCAAAGTGGCAGCCAGTTGGTTTTGATAGGTTGCCTTTTGGAGATTCCTCT
KRM_1_00198	ATOH1	1.115	0.578	ATGATGGCGCAAAAGAATTTGTCTCCTTCGCTCCCCGGGAGCATCTTGCAGCCAGTGCAG
KRM_1_00199	ATOH1	1.21	0.31	CCCCCCATTCCCATTACAGTGACTCGGATGAGGCAAGTTAGGAAGGTGACAGAAGCCTGA
KRM_1_00200	ATP6V0A1	5.608	0	TTCCAGTGGGGTTTGAAGCATAGTTCAGGGAACCCTGCCCAAGGCCCTCCTGTTGAGACA
KRM_1_00201	ATP6V0A1	3.709	0	TTGAATAAAGTATGTTTGACTCCCCCAGAGAAGCTGCCTGTCACTGTGCCCACAGCCCCT
KRM_1_00202	BACE	1.293	0.083	TTCTCCAACCCAAAGTATTCTCCTTTTCTTAGTTTCAGAAGTACTGGCATCACACCCAGG
KRM_1_00203	BACE	1.749	0.019	GCCAAAGTCAGTAGGAGAGGATGCACAGTTTGCTATTTGCTTTAGAGACAGGGACTGTAT
KRM_1_00204	BACE2	3.885	0	ATCGATCAGGAAGAGTTCTGTCACCAAGCTGGCCACTATCACATATGCTTACTCTTGCTT
KRM_1_00205	BACE2	1	1	TTTTTCCAAATCTTCTCTGGAAGTAGGTTGGCTATTACCCTGTTGGGAAACAGGGAAATG
KRM_1_00206	BAG4	1.064	0.43	TGCTTCTTATCAGCAGGAGGGAAACACACTTTACTTAACAGGCTTATCAGAAACCTACAA
KRM_1_00207	BAG4	1.129	0.569	TGACTGCTTTCAACATATACTTCATGTGTAATTATAGCTTAGACTTTAGCCTTCTTGGAC
KRM_1_00208	BCAR1	1.079	0.685	GTACCCTTGATGCCCAGGAATCTGTATATATTTATGACTGGGCAGGGTGTGGGGCCGTGC
KRM_1_00209	BCAR1	1.525	0	ACAGGGCCAGTGCAGTTTGGTGTGTCCTCCGCCTTACCAGGAGAAGACCCTGAAGAACTA
KRM_1_00210	BCL10	3.54	0	TCATTCAGCAGCAAATTTTCAGCATTAAGCTGTTCCTGTTCAGTAATAAAACCAATCACT
KRM_1_00211	BCL10	1.337	0.171	GGAGGAACACTTGATGGAGTATGAGCCACCTCAGATCTCAGTTTGCCAACATTCATTTCT
KRM_1_00213	BCL2	1.865	0	GCCACCATTAGCTATAATGGCACTTTGTTTGTGTTGTTGGAAAAAGTCACATTGCCATTA
KRM_1_00214	BCL2	1.677	0	TGTCTGTCTAGTTAATATTGTGAAGAAAAATAAAGTACAGTGTGAGATACTGGTTGTGCC
KRM_1_00216	BCL2L2	5.262	0	CCCCACTTATTCTAGGGCACACATACACTATTTTACTTTTTTAAAATCATAAAACGGCAG
KRM_1_00217	BCL2L2	6.001	0	TTAAAATCATAAAACGGCAGAACAGATTTGGTTAGTTTAGAAGAAAAGAAAGCTCTATAA
KRM_1_00218	BCL7B	1.113	0.251	CCACAGTACCCCTTCAGCTCAGTTTCTAGAAAGCTCCCTTTTCTTTGAAATCTGCATGTT
KRM_1_00219	BCL7B	1.418	0.005	AAGTGAGTGAAGACATATTTTAGCACTGAATAGAATATTTTTAAAATTAAACTATTTGAA
KRM_1_00220	BCL9	1.436	0.001	TAAGACGTTCTGTGTAACCTCCATTAAATTTGGTACAAAACCACTCGCCAGAGCTGTGGT
KRM_1_00221	BCL9	1.516	0.004	CCACTCGCCAGAGCTGTGGTGTCAGAAAAATAAAATATATTGTTTCTTACAAAATCGAAC
KRM_1_00222	BIRC5	1.443	0	CGCAGGGCTGAAGTCTGGTGTAAGATGATGGATTGGATTCGCCCTCCTCCCTGTCACAGA
KRM_1_00223	BIRC5	4.582	0	TCCCTGTCACAGAGCTGCAGGGTGGATTGTTACGGCTTCGTTGGAAACCTCTGGAGGTCA
KRM_1_00224	BMP1	1.345	0	GGCATTGTCTTCATTGTAATGTTCATTTCCCACCCCTGCTCCAGCCTCGATTTGGTTTTA
KRM_1_00225	BMP1	1.729	0	CAGCCTCGATTTGGTTTTATTTTGAGCCCCCACTACACCCCCCAGTTTCCTGGGGCACAA
KRM_1_00226	BMP10	1.129	0.076	GCATGGCCGTCTCCGAATGTGGCTGTAGATAGAAGAAGAGTCCTGTGGCTTATTTAATAA
KRM_1_00227	BMP10	1.126	0.665	GATTATTTAATAAGGGTGTACAGTAATAGAGGCTTGCTGCCTTCAGGAAATGGACAGGTC
KRM_1_00228	BMP4	1.26	0.082	CACTGAACTGAGTGCCATCTCCATGCTGTACCTGGATGAGTATGATAAAGTGGTACTGAA
KRM_1_00229	BMP4	1.013	0.912	AAATTATCAGGAGATGGTAGTAGAGGGATGTGGGTGCCGCTGAGATCAGGCAGTCCTTGA
KRM_1_00230	BMP5	1.276	0.889	TATGTCATAAATTGAGACTATAAGAATATTTATCAAATGCAAAGTGTGGATCACATGATT
KRM_1_00231	BMP5	12.816	0.003	AAAGTGTGGATCACATGATTCTTTGTTGTTCTTAATTGCTAAAATTGTTTTTTGTGTTGT
KRM_1_00232	BMPR1A	1.067	0.752	CCACTCCTTTACAACCATACTTTATATATGTACATACATTCATACTGTAGAAACCAGCTC
KRM_1_00233	BMPR1A	1.008	0.942	ATACTGTAGAAACCAGCTCATGTGTACCTCACATCCTATCCTTAAGGGAAGAAATGTTAT
KRM_1_00234	BTG1	8.89	0	TGCTAGCTTGTAGTTTTCTAAGACTGAGTAAACTTCTTATTTTTAGAAAGTGGAGGTCTG
KRM_1_00235	BTG1	9.091	0	CTTTCCTTGTACTTAATTGGGTAAAAGTCTTTTCCACAAACCACCATCTATTTTGTGAAC
KRM_1_00236	BTG2	1.004	0.975	TGTGGCGTAGAGAAGATAAAATTCTCACATTGTACATTTGCGTTTCCCTTTCAGATCCAA
KRM_1_00237	BTG2	1.054	0.93	CAGATCCAAATCCTTTCTTTGCGTTTAATAGTATTTCTCCTCAGTTACACTCAATCTACA
KRM_1_00238	C1QA	16.15	0	GACAGCTCGTTTCTTAGAACTCTTCCTGGAATAAACATCTGTGTCTGTGTCTGCCGAACT
KRM_1_00239	C1QA	6.91	0	TGTCTGTGTCTGCCGAACTTGAGCTTCAGTTGCTACTCGGGGCATTGAGAGGGAGGCCTA
KRM_1_00240	C3AR1	2.575	0.001	ACACAGTGAAGGTTTCTAAAAGGATGAAGTGATATGGTGAGCAGGGGACTTCAAAAACTG
KRM_1_00241	C3AR1	4.9	0	AAGCAAGCTGGGTGACATAAGAGAATCTACTCTGTTTTTCAATGTTTGACGTTAAATGTT
KRM_1_00242	C7	37.457	0	TTCTCTTTATCAAAACAGCATCTGTGGGAGGAGAAATGAGAGAGCTTAAATGAAATGTAA
KRM_1_00243	C7	37.343	0	ATACTGTCTCTGTATTGTTCTGACCCTGGTAAATATATTTCAAAACTTCAGATGACAAGG
KRM_1_00244	C9	1.029	0.971	TAGGCTTATGAGTTGTATAAGGTAACGTTACCTACCTGAGAAGCTGATTAACATTGGCTG
KRM_1_00245	C9	1.018	0.985	AAGCTGATTAACATTGGCTGTACAATCTTATCCATTAGAGAACATGATACTTAGGGTCTG
KRM_1_00246	CACNA1B	1.242	0.051	CCCCCTCCTTCCCTCTTTTACTCTAGACGACGAATAAAGCCCTGTTAGAGGATGCGGCTC
KRM_1_00247	CACNB3	5.841	0	AGAGACAGGGCACAGAGGACCTGTCTCCCTGGCTACTCTCACCTTATGGCTCTAGTGTGT
KRM_1_00248	CACNB3	3.238	0	TTATGGCTCTAGTGTGTGACCTACAGAGCATGCTCCACAAGCCCCTGCCTCACCTCACTG
KRM_1_00249	CACNG4	1.58	0	TGTGTTCCAATGAATCCTACCTCTTGCCCAGTCCCAGGCAGAGTAAGCAGGGCCCACCTA
KRM_1_00250	CACNG4	2.293	0	CCCCTGTGTGTTTCGCCAGTTAAGCACCTGTGACTCCAGTACCTACTACTGGTTTTTGGT
KRM_1_00251	CASP10	4.61	0	ATTCATGTACAGTACATTTGTTATAAGAATATTCACAAGAACACTGTTCCGATGTCCCTG
KRM_1_00252	CASP10	1.033	0.902	TGTTCCGATGTCCCTGATTGTCACGTGGATTTGAATGTAGCTTGACAGAGGGAATGTCTA
KRM_1_00253	CASP4	1.088	0.35	GTGGGTGAGTCTAAATGAAGTGGAAGAAGCTAACCGGAGTTTTTATCTTTATGGCTCGCA
KRM_1_00254	CASP4	1	1	TAACCGGAGTTTTTATCTTTATGGCTCGCATAATATCCAATTAAGAAAACCGACTGCGAC
KRM_1_00255	CASP6	1.758	0	AAATTCATGTTGGCCATGGTGAAAGGGTTTGATATGCAGAAACAAAATCCTCAGGAAATT
KRM_1_00256	CASP6	3.058	0	TTTTTTATAAAAGTTTATTGTTTGATGTTTTTAAAGGTTTTTGAAATCCAGGAATTAAAT
KRM_1_00257	CASP9	1.016	0.834	TATCTCTCATAGATCAGCAAGCTGGGGACTACTAGAGCCTGAACAGCTGTAATCTGTGAA
KRM_1_00258	CASP9	1.16	0.088	CTTAAAAAATAAAAGGCAAATATGGACTCTCTTTTGCCTCTTTCTTCCCTCATTTTGCTC
KRM_1_00259	CCL2	16.751	0	ATTTTGTCTTTTGTAGTACTAGTGTTTTCTAGATACGGAGACTTGGGGAAATTGCTTTTC
KRM_1_00260	CCL2	6.668	0	TTGGGGAAATTGCTTTTCCTCTTGAACCACAGTTCTATCCCTGGGATGTTTTGAGGGTCT
KRM_1_00261	CCND1	1.331	0.001	CAAGGGCACAAGTCCTGGATGTTGTGTGTATCGAGAGGCCAAAGGCTGGTGGCAAGTGCA
KRM_1_00262	CCND1	1.239	0	TTGCACCGCGGCGCTTCCCAGCACCAACATGTAACCGGCATGTTTCCAGCAGAAGACAAA
KRM_1_00263	CCND2	1.63	0.327	TTGGCATGTCTGGTTCACAGTTTAGCATTGTTATAAACCATTCCATTCGAAAAGCACTTT
KRM_1_00264	CCND2	1.081	0.562	TTCCATTCGAAAAGCACTTTGAAAAATTGTTCCCGAGCGATAGATGGGATGGTTTATGCA
KRM_1_00265	CCND3	2.1	0	CCACAAGGTTTAGGCTGGTGGCCCAGGACCATCATCCTACTGTAATAAAGATTGTGAAAT
KRM_1_00266	CCND3	1.411	0	AAACTGGCTTTGGCTTCTTGGATTGGTGTGTGGGTTAAGTCTATTTCTGGACTGTATGAG
KRM_1_00267	CCNE2	1.028	0.952	TCTTCTGTATAGTTTGTTTTTAAACTAATATTTGTTTCAGTATTTTGTCTGAAAAGAAAA
KRM_1_00268	CCNE2	1.041	0.853	TATTTTGTCTGAAAAGAAAACACCACTAATTGTGTACATATGTATTATATAAACTTAACC
KRM_1_00269	CCNF	1.14	0.74	TCTGTCCCAGACATTTGTCTGTGACCCACAGATGTTGTCAATGTGAACACCTCTCTTTGT
KRM_1_00270	CCNF	1.208	0.101	TCTGGGCCACTCTTTTCCTCTTTGTTTCTAAATTTCCTTCTTCCAAGATGAAAACGAGAA
KRM_1_00271	CCNG1	3.262	0	TTAGTACTAAGGGATATACCTTTCAATAAAGTTACTGAAATTCAATCCTTTGCTGGGTGG
KRM_1_00272	CCNG1	1.05	0.822	TTTGCTGGGTGGCTTTTTTCTCCTCTGATTTAATTAACTGTTTTAGCAGTATGGTAACAG
KRM_1_00273	CCNI	1.945	0.406	TTTCTGTGACTTTTTTCCAGTTGTGAAGAGGTACAGGTACCTGATTGGCTAGGCACTGCT
KRM_1_00274	CCNI	1.228	0.065	CTGATTGGCTAGGCACTGCTATTTCAACTAGAGAAAACAATAGAAAGACCAAGAATATAC
KRM_1_00275	CCNL1	3.097	0	CGCAAACTGATTAGGATTTGATTTCTTGAAACCCTCTAGGTCTCTAGAACACTGAGGACA
KRM_1_00276	CCNL1	3.254	0	TTGCACATTAAAATGCCCTAGCAGTATCTAATTAAAAACCATGGTCAGGTTCAATTGTAC
KRM_1_00277	CCR1	1.039	0.769	CCCTGGTAGAAAGGAGATGAATGAGCAAAACCAAATATTCCAGACACTGGGACTAAGCGT
KRM_1_00278	CCR1	1.69	0.007	TAAGCGTACCGGAGAAGGGCTTGGACTCAAGCAAGATTTCAGATTTGTGACCATTAGCAT
KRM_1_00279	CCR4	1.072	0.686	AGCATTGGCTGATAGAGTAAATCCCTACCTTTTGCTGTGGCAAATGGGCCCTCTAGATTA
KRM_1_00280	CCR4	1.083	0.72	ATTCCATTGAGCCAGATGTATGAAGAAACAATTAGCGAAGTGATGAAACCAGATCTCAAT
KRM_1_00281	CCR5	1.75	0.003	AGAGAGGTTGTTTTCTGTTGCTTCTCTTATGATTGTGCACATACTTGAGATTGTTTTGAA
KRM_1_00282	CCR5	1.007	0.956	TGGTTAAAACCATCATAGTATATAGATAAGGTGAGGGAATAGAAAGTGGTGAGAACCACT
KRM_1_00283	CCR8	1.237	0.444	AGTTCAAGAAACACCTCTCAGAAATATTTCAGAAAAGTTGCAGCCATATCTTCATCTACC
KRM_1_00284	CCR8	1.109	0.675	CAGCCATATCTTCATCTACCTAGGAAGACAAATGCCTAGGGAGAGCTGTGAAAAGTCATC
KRM_1_00285	CCR9	5.975	0	TCTCCCTCTGAGGGGTCTTCTCTGAGGTGCATGGTCCTTTTGGAAGAAATGAGAAATATA
KRM_1_00286	CCR9	1.213	0.211	TGGAAGAAATGAGAAATATAGAAGCAGTTTCCCCACTGATGGGACCAGAGAGAGTGAAAG
KRM_1_00287	CCRL2	5.15	0	TGGTCCGGAACGTCGAACTCCAAACGCTGGGGACAAACTGCATGAAATAAATGTATTTTA
KRM_1_00288	CCRL2	1.028	0.925	ACATTCCGAATTATAAGCAGCACATTTACATGGGAATAATTTTTCAGGTGCATTTTCTCG
KRM_1_00289	CD14	6.011	0	AGGAGAGAATAATGAATGGGCTCAAACTGCCTTGGCTTCAGGGGCGTCCCGTCAGGACGT
KRM_1_00290	CD14	6.283	0	GGCGTCCCGTCAGGACGTTGAGGACTTTTCGACCAGCTCAACCCTTTGCCCCATCTTTAT
KRM_1_00291	CD28	1.037	0.91	TTTTGACCAAATGAGGGATTTGGTCAAATGAGAGATTCCCTCAAAGCAGTATCAGGTAAA
KRM_1_00292	CD28	1.505	0.009	TCAAAGCAGTATCAGGTAAACCAACTTACTTTCCTCATTCCCTGCCATGAGACTTCAGTG
KRM_1_00293	CD34	1.465	0	ACCCAAGTCCTTGTTTGCTGTTAATTTCTTTCCAGAGGGGTTGAGCAGGGATCCTGATTT
KRM_1_00294	CD34	1.249	0.029	TTGAGCAGGGATCCTGATTTCAATGACGGTTGGAAATAGGACTTTCCAGAGAAGAGAGGA
KRM_1_00295	CD3Z	12.982	0	ACAAAGTGGCATAAAAAACAGTGTGGTTACACGTGTGAATAAAGTGCCAGGGAGCAAGAG
KRM_1_00296	CD3Z	14.092	0	ACACTTCCAGTGAATGACAAAATCATCATTGTGAAGGCCTCGCAGGAAGACCCAACACAT
KRM_1_00297	CD69	2.438	0.622	CACAATGGTTTCCAAGAAAGTTCATTCCTTCAAAATACATTTAAAAGTATATACTGTATG
KRM_1_00298	CD69	1	1	AAATCCCATCTAGGGTAAAACTCTTAGTTTTACAACAGCTTATACATATCAAATTGTTTT
KRM_1_00299	CD86	8.218	0	CCTGCCTTGATTAGACTCCTAGCACCTGGCTAATTTCTAACATGTTTTGTGCAGCACAGT
KRM_1_00300	CD86	1.095	0.719	GTCTACATTTTCTGCTTTGGCTTCAAGAGTACTACTCAACCCTTGTGGTCTGATATTCCC
KRM_1_00301	CDC10	2.664	0	TAGCAGGGGGGAAAATGCATTTATAGATCATTTCTAGGCAAAATTGTGAAGCTAATGACC
KRM_1_00302	CDC10	3.174	0	TGGGAATCATGGCCTCTTGAAGAGAAAAAAGTCACCATTCTGCATTTAGCTGTATTCATA
KRM_1_00303	CDC14A	57.06	0	TTTATGCAATCACTTATTCTTTGGCATTTATAATTTGGATTTTTGAGTTTTCAATGTACT
KRM_1_00304	CDC14A	2.92	0.045	TGAGTTTTCAATGTACTGAAGTCTCTTTATAATTTTATTTTCGGTTCAGTGTGGTCGGTG
KRM_1_00305	CDC14B	1.076	0.87	TTGAAGCTTTCTGGGGACTCAAAATTATCAAGAGTCAGGGACAGTCCGGAGAAAGAACGT
KRM_1_00306	CDC14B	1.074	0.576	TCCGGAGAAAGAACGTCTGCAAAACTGGGTTCCTGGAAGTACGAATGGATGTGGTTTTTT
KRM_1_00307	CDH1	1.353	0.087	TGTGTACGTGTGTGGGTGCTGATCATTGTATATTTTCTTTAGGGGTGGAAAAGGAAAACA
KRM_1_00308	CDH1	1.004	0.992	CGAACTTGTTTTATTTGATTCCACCACATTTCCAGGCAAGAGAGAAGATGGATGGATATA
KRM_1_00309	CDH12	1.612	0.003	GACATAAAACAAAGACGTCCTTATGTCAAGAAGCAATAGCGACACTCTGACTCTCCTCAT
KRM_1_00310	CDH12	4.383	0	CTCATTCCTTTTGAGAACAAAGGAACACTTCCTGATCTCCACCGTCTTCTAATCCAAAAG
KRM_1_00311	CDH13	18.934	0	AACTGATTTGTATTCTGTGAGCATGTAAAAGCAGAAAGTTAGTGCTTGTTCTAAGATTCC
KRM_1_00312	CDH13	12.22	0	AGTGCTTGTTCTAAGATTCCCTTCTTGTTGATAAACCGTAAATGAATCATCAAAGCTCAC
KRM_1_00313	CDH17	2.221	0	CCTGTGTCCCCTTCATCCTTGTCTCCTTTGGTATTTCACTGAATTTCAAACATTTGTCAG
KRM_1_00314	CDH17	1.13	0.341	GACTCAGGAAAAAGAAATAAATAAAAGAACAGCCTTTTCCCTTAGTATGAACAGAAACGC
KRM_1_00315	CDH5	1.052	0.887	TCCTGAAATATCCGGGAGCATATGTCAGTGATGACTACTCTCAAATGCTGGCAAATCCAG
KRM_1_00316	CDH5	1.38	0.006	CTGTGTTCAACTGCTGGAGGGTCTTTTTCTAGGGTCCCTGAATGCCGTGGTGAGGCTGGT
KRM_1_00317	CDH6	1.003	0.992	GACAGGCTCTGTATATATATACACTTAAGAATATGCTGACTTCACTTATTAGTCTTAGGG
KRM_1_00318	CDH6	3.183	0.421	TCCATTTGGGGATGTTGTCATATCAGTACATATTTTCTGTTTGGAAACACACTGTTGTTT
KRM_1_00319	CDH9	29.78	0	AATGTTTTCTTAACTGACTTTCAGTCACCTTTACTATTAAACTAAACATCGTGCAACCGC
KRM_1_00320	CDH9	18.365	0	CGTGCAACCGCTTTGTAAATTAATATGGAAAAGATATATCCCTAATGACATAGGAATGAC
KRM_1_00321	CDK2	2.495	0	GTTAGAGTGGGTGGATTTGTTGCCATGTGCACCTTCGGGTTTTGTAATGACAGTGCTTAA
KRM_1_00322	CDK2	1.843	0	GTTTCTGTCACCCTTGTCCTTGAGTGCTCTTGCTATTAACGTTATTTGTAATTTAGTTTG
KRM_1_00323	CDKN1A	1.07	0.078	GGCAGGGACCACACCCTGTACTGTTCTGTGTCTTTCACAGCTCCTCCCACAGTGCTGAAT
KRM_1_00324	CDKN1A	1.244	0	TCCTCCCACAGTGCTGAATATACAGCAGGTGCTCAATAAATGATTCTTAGTGACTTTACT
KRM_1_00325	CDKN2C	3.532	0	ATCAATTAACTGGGTAGCTCTCCTGACTTTTAATTAAGTCATTTGTTAAAATACAGTTCT
KRM_1_00326	CDKN2C	2.523	0	TTTTAAAATGGTTTGTCCTGATGCTTCTTTTGCCTAATTAAAACACTTTCAAAACAGGAC
KRM_1_00327	CEBPA	2.77	0	TTTTGTTTTGTTTTGGTTTTGCTCGGATACTTGCCAAAATGAGACTCTCCATCGGCAGCT
KRM_1_00328	CEBPA	2.347	0	GAAAGACGGCTTGGTTCTCTTCTTTTGGGGAGAACGTAGAGTCTCACCGTAGATGTTTTA
KRM_1_00329	CEBPG	1.24	0.532	CCAAGAAGTGCTTCTTTTTTAAGTTGACAAAAGGAATGGGGAACTGGCAGGCCATGCAGA
KRM_1_00330	CEBPG	1.244	0.075	GAAGGTTCTTGGTATTAATGGGTAGACTGAATTGGATTAAGAAAAGTTGAATGCCAAATC
KRM_1_00331	CES2	3.766	0	CCACACCTGAGTGTGAGAAGCCTATGTCCGTTCATCCCTGAGAGGTCTTAAAAAAGTAAA
KRM_1_00332	CES2	1.071	0.594	CTTAAAAAAGTAAAAATAAATTCTTAAAAAAGCTTCTGTCTGCCTCTCCACAAGCCCCAG
KRM_1_00333	CHRNA3	1.193	0.568	CTTGTCTCACTAGCTGTTTTTCCTATGCAAAAATAAAACGGACAGAATTGCAGCCTGCTG
KRM_1_00334	CHRNA3	1.411	0.156	AAATAAAACGGACAGAATTGCAGCCTGCTGTGACTCATGTTTCAATAAGTCAAAAGAAAG
KRM_1_00335	CHRNB2	1.25	0.074	TGCTTCTAAGGGGTCCAGATACCTGCCCCAGATTCTCTTTCCCCACTGAAGAATTCTGCG
KRM_1_00336	CHST4	1.262	0.057	TAAGTTCACAGGGTGCCTGGGCTGCATTTGAATATCACTTCCCCTCTGCATTTTTCTATC
KRM_1_00337	CHST4	1.311	0.164	CCCCTCTGCATTTTTCTATCACATAGGAGACTTTGACCTGTGAAGCTGCCATCTGTTAAT
KRM_1_00338	CISH	1.452	0	TGGATGTCCTGGCACTGACCCACCTGTCTGTGAATGTGTTCACTCTTTTCTGCCCCCAGC
KRM_1_00339	CISH	1.962	0.004	GCCATACTTGGGGAGGATGGACAACTACAATAGATAAGAAAATGCAGCCAGAGCCTCAGT
KRM_1_00340	CLC	1.018	0.938	CCACAGGATTTCCTGAAAGTTTACATTGCAGTAGCATTTTGGGGTGTGGGGTGGCAGCTC
KRM_1_00341	CLC	1.779	0.119	ATATTTATTGCAGAATTTCTATTCTTGTATTAACAAATAAAATGCTCGCCCCAGAACTTA
KRM_1_00342	CLDN1	15.507	0	ATTTAAATGGCTTTTGCCACATACATAGATCTTCATGATGTGTGAGTGTAATTCCATGTG
KRM_1_00343	CLDN1	13.229	0	TTATATTCTTCTACCACACCTGGAAACAGACCAATAGATATTTTCGGGTTTTATAATGGG
KRM_1_00344	CLDN4	2.38	0	TCGGGAGTCCTGGGGTTCTTCCTCCTCCTTCTTCGTGGTTTCTGTTTTGTAATTTAAGAA
KRM_1_00345	CLDN4	6.405	0	AATTTAAGAAGATCTACTCATCACTGTAATTATTATTATTTTCTACAATAAATGGAACCT
KRM_1_00346	CLDN5	3.43	0	AAGGCTTGTGGGCACCAGAGCTTGAGAGTGGGCGGGAGTGGGAAGGCTAAGAATCTACTT
KRM_1_00347	CLDN8	16.965	0.034	TCACCTGCTCCTATGCGGGTACCTAAGTCAAAATTGACATTTTTGTTCTGTGAAAAATAA
KRM_1_00348	CLDN8	1	1	ATTCCAAATTTGATGAAACTGACAATCCAGTTTGAAAGTTTGTGTCAATGTCTGTCTAGC
KRM_1_00349	CLECSF9	1.069	0.799	AGGACCAGAGTCCAAGAGTCAAATTATTATAAGAGAACATTCATCTCCACATTTTCCTGT
KRM_1_00350	CLECSF9	1.108	0.921	TTGCATAAAATTCTACCAACACTGATGATGTTATTAAAGAGTACCTCAATAACGTGGCAG
KRM_1_00351	COL1A2	3.823	0	TTGCCCAAAGTTGTCCTCTTCTTCAAATTCAGCGTTTGTTCTTTGCCAGTCTCATTTTCA
KRM_1_00352	COL1A2	11.026	0	TCTTCCATGGTTCCATGGAAGCTTTGTTTCTTGGGCAAGCAGAAAAATTAAATTGTACCT
KRM_1_00353	COL3A1	8.831	0	ACAAAATCTGTACATGTCTCCTGTCAGAAAGTTTAATTGGCATGCCACGGAGGATTCTCC
KRM_1_00354	COL3A1	4.377	0	ATGCCACGGAGGATTCTCCCCTTCATCCTGTAAAGGTCAACGATAAAAACCAAATAATGG
KRM_1_00355	COL4A6	1.414	0.441	TTTCTTCCAGGTGATTCTGTTTCCTTAAGTATTATATACACTGTGCCAATACAGACAAAG
KRM_1_00356	COL4A6	1.245	0.072	CTGTGCCAATACAGACAAAGCATAATCAGCATAATCTGAATTATTATTATCTTCACCTCC
KRM_1_00357	COL5A3	2.025	0	CCCCTGTTGTAGATTTCATCTGCTTCCTCCTTAGGGAAGGCTAGGATATGATGAGAGATT
KRM_1_00358	COL5A3	1.338	0.001	CCCACCGCCAGGCCATAGGGCATAATTTGCATCTCAAATCTGAGAATAAACTGATGAACT
KRM_1_00359	COLQ	2.075	0	ATTGCCCATTTGTTACCAGCTGGAGGGACACCCCTGGGTTTTTGTACAAAGCTATTTGAT
KRM_1_00360	COLQ	5.163	0	TTTCATGCTGCTTCTACCATCACACTGGGGTTTCCGGAGGGGAAATAAAATAAAGGCAGT
KRM_1_00361	CR2	91.587	0	TCTCACATTACTGTATATACTTTGCCTTTCCATAATCACTCAGTGATTCCAATTTGCACA
KRM_1_00362	CR2	208.905	0	GTTCAAGCTTTGGATGTTTCCTTAGCAGTTTTGTGATAAGCTCTAGTTGCTTGTAAAATT
KRM_1_00363	CRLF3	1.004	0.935	TATTTGGGGATTCATGTTCCCTGTTAGACAATCATGACCTTTTCTCCTTGTCTTTTTATG
KRM_1_00364	CRLF3	1.01	0.839	GTAGAATTTCACTTGTTTAGGGATTAAGAAGATGTTCTAGAATGTACATACCTTGTCCAG
KRM_1_00365	CRP	1.183	0.609	CCTTTTGCACATGAACCTTGTGGGGCTGTGAATTCCTTCTTTAACCCCTCATTCCCAATA
KRM_1_00366	CRP	1.029	0.695	ACAAGAGTGGACATGAACCACAGGGTGTCCTGTCAGAGTAGCCCATCTCCCATCTCCCCA
KRM_1_00367	CSF1	6.73	0	CTTCTGTTCTCTGAGAAGTCGAGAGAGGACATTGGCTCACGCACTGTGAGATTTTGTTTT
KRM_1_00368	CSF1	1.024	0.905	ATTTAATAATAAAAGAAGTGCACAAGCTGCCATGTGAGTCGTGGGAAAGTTGCTTTTGGG
KRM_1_00369	CTSB	2.621	0	TTTCTGACCCACTGGTCTCTACCACCACAAGGAAGCTAGTTTAGGAGAAACCAGCTTTTA
KRM_1_00370	CTSB	2.078	0	CCAGCTTTTACTGTTTTTTAAGAATTACTGCTTCACCCTGTCAAGTTAACAAGGAATGCC
KRM_1_00371	CTSC	20.637	0	TGTCTTTAGAATTAAAACTGCCCTCAATTTTAATATACCTTTCAATCACCCACTGGCTAC
KRM_1_00372	CTSC	18.164	0	AAGTGGGAATATTCTGGAAGAGGGTCAGCTATGAAGTAATAGAGTTTGTTTAATCATTTG
KRM_1_00373	CTSE	1.014	0.935	TAAGACTGATGGGTGGGTTTGGAGTTATTGGCTTCAATCATTCATTACAAAGTTCAGCAT
KRM_1_00374	CTSE	2.037	0.693	TTCATTACAAAGTTCAGCATTTTACCTGATCGTTTCAGCGGTCGTTGATGATCATTGCTG
KRM_1_00375	CTSS	5.789	0	ATAAATCTGCCATTTCAAATTTCTGTCATTGCCACACACCATTCTTATTCCTAGGCAACT
KRM_1_00376	CTSS	13.337	0	TCCTAGGCAACTATTAATAATCTATCCTGAGAATATTAATTGTGGTATTCTGGTGATGGG
KRM_1_00377	CUGBP2	1.822	0	TTTTTCTGATTCTTCTGTCCTCATTGTGAACATAACCGTGTAGTTGAAACAGTCAAACTT
KRM_1_00378	CUGBP2	1.862	0	TAGTTGAAACAGTCAAACTTATTTTTGTAATGTATGTTATTGTGTGATGCAGTTTTTTGC
KRM_1_00379	CUL3	3.624	0	CAACTGAATTCTAATACGGATTAAAAACTCCACATAAATATTTTTCCCCATGCGTCTTGG
KRM_1_00380	CUL3	1.675	0.615	CCCCATGCGTCTTGGGTTATAATTTTCCTTTTAGACTTGCAAATATGTTTTTATTGCAGT
KRM_1_00381	CX3CR1	1.069	0.825	TATTGTTCATATTGTGGCATAACAAAAGGGTGTCTGAGCCCTCAAAGTGAGGGGAAACCA
KRM_1_00382	CX3CR1	1.208	0.053	GAAACCAGGGCCTGAGCCTAGCTAGAATTGCCTCTCTCTGACACTCAAATCTTTTAGTTA
KRM_1_00383	CXCR4	15.818	0	CCACTGAGTCTGAGTCTTCAAGTTTTCACTCCAGCTAACACAGATGTGAAAGACTTTTCT
KRM_1_00384	CXCR4	42.387	0	TTTAAGTTACACATTTTTCAGATATAAAAGACTGACCAATATTGTACAGTTTTTATTGCT
KRM_1_00385	CXCR6	2.498	0	CTAAAGTTTTTAAGGACTTTCCTTCCTCCATCTCCAAGAATGCTGAAATCAAGGGGGATG
KRM_1_00386	CXCR6	2.821	0	TGCTGAAATCAAGGGGGATGACATGTGACTTCTATGATCTCAGGTTCTCCTTGATTCGGA
KRM_1_00387	CYP1A1	1.353	0.251	AATGTAATAGGGAAAGTTCTAACCCAAGTATCCAAAAATGTGTAAGAACAACTACCTGAG
KRM_1_00388	CYP1A1	1.038	0.961	TGTGTAAGAACAACTACCTGAGCTAAATAAAGATATTGTTCAGAAATCCTATAGGTGGAG
KRM_1_00389	CYP1B1	6.398	0	GGCAAAAGGAAAGCTGTGTTTGTACAGAAGAAAGTAAGGTGCTTGGAGGTTACCTGGCTT
KRM_1_00390	CYP1B1	10.965	0	GGAGAAATAAGATTACTGCTTTAATCAGAAAGCCTCATTGTATTTCTACAGGAGAGCGAA
KRM_1_00391	CYP7A1	1	1	ATATTTACCTTTTTGCTTATTTTACAAATATTAAGAAAGTATTCTAACACTTCATAATTT
KRM_1_00392	CYP7A1	1	1	ATTCTAACACTTCATAATTTTGAAATGATTCATCTTTCAGAAATAAAAGTATGAATCTAT
KRM_1_00393	DAF	1.555	0	AGCCTGTGAAAGATGTCTTCTTTGACTTAATGTCTTTAAAAGTATCCAGAGATACTACAG
KRM_1_00394	DAF	1.042	0.699	TAAGAAATTCCCTACCTGCCTCCTACAAGCAGTTCAGAATGCTGTCTCTTGGTTGTCCTA
KRM_1_00395	DAP	1.349	0	AGGGCTGTGATTTCCAGAGGTGTGCTTTTTATGTACTTTTAGCTAGATCTGGCATGCATC
KRM_1_00396	DAP	1.248	0	GATCTGGCATGCATCTGTGGCCTTTAGATCATTAAATCCAAACTGTTTGCCTAAGTGAGT
KRM_1_00397	DGKB	76.793	0	TCATCATTGCATGTTTTATGTTTTCAAACATGCCATAAGGAAAATGAGTGCTTGAACTGC
KRM_1_00398	DGKB	22.255	0	AAATGAGTGCTTGAACTGCATGATTTATTAGTTTCTCTCCACTCTGCATTAAAGTGCTAA
KRM_1_00399	DGKD	1.265	0.008	TAGTCCATACCTGAGTGCTGTACATAAGTTGGTCTGTGTATAAATAAAACAAGCCTGTTT
KRM_1_00400	DGKD	1.316	0.063	TAAATAAAACAAGCCTGTTTTTGATCTTCCATCGCCAGAGGCCTTGTCATCATTCCTTGT
KRM_1_00401	DISPA	1.07	0.471	ACTCTATAAAAATAGAGACATGAGCAATATGGAGAGCAGTGGAGGGACTGAAAACAAGGC
KRM_1_00402	DISPA	1.426	0	CCAAATAATTCACAAAGCTGTGGCGGAATTGTGCGAGTGAAGTGCAATTCTGTGGACTGT
KRM_1_00403	DPP4	4.167	0	TGCCAGTTATGGCTATAGGTGCTACAAAAACACAGCAAGGGTGATGGGAAGGCATTGTAA
KRM_1_00404	DPP4	4.085	0	AAACATACTGATGTTCCTAGTGAAAGAGGCAGCTTGAAACTGAGATGTGAACACATCAGC
KRM_1_00405	DRD5	1	0.998	TAAACTGCATTAAGAAACGCCCTCATGGATCTGCATAACTGCACAGACACTGACAAGCAT
KRM_1_00406	DRD5	1.596	0	ACAGACACTGACAAGCATGCACACACACGCAAATACATGCCTTTCCAGTGCTTCTCCCTT
KRM_1_00407	DUSP1	1.494	0	CTTTTATTTCTTTGGCAACCACACCCAGTCCCTCTCCCACTAGTGAACTAGGGAAGAATT
KRM_1_00408	DUSP1	1.1	0.274	ATGAAATGGCTGGGTTGCAAGGGAGGAAGACAAGTGAGTATCATGAAACACCAGATGCTA
KRM_1_00409	DUSP3	3.053	0	AAACCCAAACGCAGTCAGCCTTTCAAAAGACTTTCTAAGGATGATATTGGAATGCACTAC
KRM_1_00410	DUSP3	1.872	0	ATGATATTGGAATGCACTACCCCTCACATGTGTATGCACATTTGCCAGAATATAAGAGTT
KRM_1_00411	DUSP5	3.882	0	CCTGGAGTTGTCTTCAAGCTGTGGACTTCTGGGATTTGCAGATTTTGCAATGTGGTACTA
KRM_1_00412	DUSP5	3.984	0	GATTTTGCAATGTGGTACTACTATTTTTTCTTTTTGTCTGTTGGTTATTTCTCCAGGGGA
KRM_1_00413	DUSP9	1.575	0	TCTTTGCGGCACGGGGCCATCTCACCCTGGAGCCTGGAGAGGAGCTATGCTTATTTGTTT
KRM_1_00414	DUSP9	2.642	0	AGCTATGCTTATTTGTTTTTGTAATCCATATCACAGTTGCTTTCTTTAATTATTCCTTCT
KRM_1_00415	E2F4	1.855	0	TCATTTAGAGCCATTTGCAGAGATTTAGAAAGATTTACAGTAACGAATGGATTCCTATAT
KRM_1_00416	E2F4	1.583	0	TTTTGCAGCAAAAGGAAATTGTAATATTTGTACAGTGTCCAAGTGAATAAAAACCGTGCC
KRM_1_00417	EBAF	1.098	0.661	GCCAAAGCAATTGAATGTAGATACTCAGAAGAAATAAAAAGTGATGTTTCACTCTGTGTC
KRM_1_00418	EBAF	1.152	0.653	GTGATGTTTCACTCTGTGTCTGTTTGTAATTTCCAGGAGCAATAATGGGGAATGAGAGCA
KRM_1_00419	EBI2	3.255	0	CTTCCCATCTCCAACTCGGAAGTAACCCCAAGAGAACAACATAAAGCAAACAACATAAAG
KRM_1_00420	EBI2	1.303	0.135	TTGGAATAAAAAGCAGGATGCTGCAAAGTTATAGTCTGCCCCTCAATGCTCACTGTCAAC
KRM_1_00421	EDN2	1.366	0.317	TACCTGCGAACTTGTGTTTATAATAAATGAGGAAATGTACTCTGGTTTTTTGTCTTGGTC
KRM_1_00422	EDN2	1.139	0.631	TTTTTTGTCTTGGTCAAGGCAGGGGGTTGGAGGCTCCTCTCAAGAAGGGGCCGCTTGGAA
KRM_1_00423	EDNRA	15.666	0	TTCTACCTTTACGACATCTTTTCAACAAGTAACTTTGTAGAAATGAGCCAGAAGCCAAGG
KRM_1_00424	EDNRA	1.88	0.057	AGGCCCTGAGTTGGCAGTGGCCCATAAGTATAAAAGTTTACAGAAACCTTGCAAGTGTCT
KRM_1_00425	EDNRB	1	1	TGGACTGTGTGTTTCATTGTTGTGAAGAAACAGATATACAGACATTCAACTTCCCAAGGT
KRM_1_00426	EDNRB	1.491	0.576	GACATTCAACTTCCCAAGGTTGATTTTCTGGGTAATAGTTTCCACTGGCCTGTTGGGTCT
KRM_1_00427	EFNA1	1.983	0	CAGTGCCCATGTGTACATTCTGCCTAGAGTGTAGCCTAAAGGGCAGGGCCCACGTGTACA
KRM_1_00428	EFNA1	1.569	0	TACAATGTTCTTTGTCTCAAAATAAAGCAATGTGTTTTTTCGGACATGCTTTTCTGCCAC
KRM_1_00429	EFNB1	1.315	0.02	CTTGCCACCTTCCCAGGACTGCTTGTCCGCTATCATCACTGTTTTTAATGCTTTTGTGTT
KRM_1_00430	EFNB1	1.656	0	TGACCCTCCTTCTACGAGGCTTATCCTGGCAATGGGGTAGTCACTGCCACCCTTCCATCA
KRM_1_00431	EGF	1.234	0.146	TTTCTCAGTCATTACTGTCCTTTTCCCCTACAGAATTTTCCCTCTTGGTGTGATTGCACA
KRM_1_00432	EGF	2.359	0.026	GGTGTGATTGCACAGAATTTGTATGTATTTTCAGTTACAAGATTGTAAGTAAATTGCCCG
KRM_1_00433	EGR1	5.866	0	TGCCCATGGGATATGTGGTGTATATCCTTCCAAAAAATTAAAAGGAAAATAAAGTAGCTG
KRM_1_00434	EGR1	1.107	0.37	AAATAAAGTAGCTGTGATTGGGTATGTGTTTCCTGGGTTAGGGGAAGGACTCTGCCCTAT
KRM_1_00435	EGR2	1.07	0.539	CTTTGTTGGGCAAAGGGCTTTGGTGGAGCTAGCACTGCCCCCTTTCCACCTAGAAGCAGT
KRM_1_00436	EHD3	1.124	0.292	GCTTCCCATACCTGCTTTGGCTTCCTAATAAGAAATCCATTCAGGAGCCAGGAGATCTAA
KRM_1_00437	EHD3	2.569	0	ACATTGGCCCAGAAGCTCTGTTCTTTCCTAATCTAAGCCTCTGTCTTCTTTGGCAAACCT
KRM_1_00438	EIF1AY	1.434	0.237	GGAAATACTAGGATGCCATTTTGTTTTCAAAAGTTATTCATTGTAACCCACTGTTTTGCC
KRM_1_00439	EIF1AY	1.391	0.392	TTGTAACCCACTGTTTTGCCTTTGATGAACAAGTGAATTACAATGTATAGATGAAGAACT
KRM_1_00440	EIF3S1	1.091	0.311	TTTTGTGTTACCTCCCAAGAGATACTTTTTGAGAGTATAGAACACAGCTCTTGGGATTAC
KRM_1_00441	EIF3S1	1.021	0.82	CTAAATCTTAATAAATGCTTGACATAGTTACAGCTTTAAAACGAGTGATTTGCCAGGTCC
KRM_1_00442	EIF3S10	1.119	0.016	TTTTTCTGTTGCCAATAGTAAACTGCTTTTCCATTAATGGAGAATTCATGCCTTTCAAGC
KRM_1_00443	EIF3S10	1.291	0	AACTATTTGGTCTCATTGAAGCCAACACAGAACTTGCTGCTGTGTTTTTTCTTCAGTGAT
KRM_1_00444	EIF4E	4.081	0	GGAATAGACCTCTACATCCTGTGCTTTCTCCTAGTTTTTCTCCACCCTGGAACATTCAAG
KRM_1_00445	EIF4E	2.929	0	GGAACATTCAAGAGCAAATCAAACCTCTATCCAGACAAGACAAAACAAAACTCACCATCT
KRM_1_00446	EIF4EBP2	4.321	0	GTTTTCTGCTACAAAAATGTGAATAGTTCAGAGTGAAAACCTTTTGTGATGGCTGTCTCT
KRM_1_00447	EIF4EBP2	2.509	0	TTTTGTGATGGCTGTCTCTCAGGAACAAGCTGGATTGCCAATGTTTTGGGGATGCTTTGA
KRM_1_00448	EIF4G2	1.115	0.304	AAACATTGTGATACTTGATGTAGTGATGTGTGGCTGGCTGTAAATGGCATCGACAATCTG
KRM_1_00449	EIF4G2	1.151	0.218	ATGTGTGGCTGGCTGTAAATGGCATCGACAATCTGTGGGAGAATAGTCAGCTTTGTTGTT
KRM_1_00450	EIF5A2	1.015	0.954	AAATGAAGTTGCTTTTCAGTTGTTTTTGCTTTTAACTTTGCCCCCAACATATAAAGGGAG
KRM_1_00451	EIF5A2	1.098	0.439	CCCCCAACATATAAAGGGAGTGATCTGCTTTACAGGATACTATGCAATGCTTGTTTTCCA
KRM_1_00452	ELK1	2.808	0	CCCAGAGACTGGGGAATTGTTCCTGTAAATATATATTTTTCAAAGTGATGCTGGAGGCTG
KRM_1_00453	ELK1	1.798	0.113	TGCTGGCACTTTTTCTCTGATGTTGTAAGGACTAGCTGAGTGTGACAAGCATGACTGTGT
KRM_1_00454	ENG	3.743	0	GCCCGCCCCTGTGTATTCACCAATAAATCAGACCATGAAACCAGTGATGGGCTGGGCTGG
KRM_1_00455	ENG	1.131	0.074	AATCAGACCATGAAACCAGTGATGGGCTGGGCTGGGAGAAGGGCAGTGACATTCAACGCC
KRM_1_00456	ENO2	8.885	0	TCTTGCTAGAATGGGAAGGGTCATAGAAAGGGCCTTGACATCAGTTCCTTTGTGTGTACT
KRM_1_00457	ENO2	3.688	0	TGGCACTGAAATGAGCACCACCATTAAAGTCTGAATCAGTGTACTGTTGTGTCTGAGGAG
KRM_1_00458	ENTPD1	3.967	0	CAGAAGCCAAATGTCCCTATATCTCTTGAATGATCAAGTCACTTTTGACAACAGCCAGCT
KRM_1_00459	ENTPD1	2.015	0.001	GACATGTTCAAATTCTTTCTAGTGGTAGTTGCCTATACTGTCATTGCTGCTGTTGGTTGA
KRM_1_00460	EPHA2	1.848	0	AGTTGGCCCCATCCCTCATCCCTGTAGATAGCAGGTTCTATTCTGTCAGTGTTAATGATT
KRM_1_00461	EPHA2	5.377	0	TAGAAAATGACTTATTTCTGCTCTGGAATAAAGTTGCAGATGATTCAAACTGATCTTGGC
KRM_1_00462	EPHA7	1.113	0.474	TACCCTAGAAGGAAGAGGTGAAGGATCTGGCTTGTATTTAAAGCTTTATTTATTAAACCA
KRM_1_00463	EPHA7	1.37	0.3	TCATGAACTACCCCAGAATTGAACTGTTGTACTTCCAAAGATAATTGGGCTGTTTATAAT
KRM_1_00464	EPHA8	1.036	0.794	GTCTCCATCCTGACTCTTGAAATTACCCACAATGAGAATAAATTCTGCCTCATCTTTGCC
KRM_1_00465	EPHA8	1.103	0.653	TGTTGGGGAAGGGCCAACCTCATACTGAGCACCTACTTTTTGCATCCCATTCATTTTTCT
KRM_1_00466	EPHB1	2.645	0	TTCTGTCAGTTGCCAAAGGACTTTGCTGACCACTGCATGGGGATCCAACCAATTCAATTA
KRM_1_00467	EPHB1	1.866	0.008	GTGCCAAAGCACACATATGTATGTCTGCGTTATAAAATGACTGTGCTTGTTCATAACAGA
KRM_1_00468	EPHB4	4.324	0	TGGTGGTGGAACCCAGAAACGGATGCCGGTGCTTGGAGGGGTTCTTAAATTATATTTAAA
KRM_1_00469	EPHB4	5.416	0	AAAGTAACTTTTTGTATGAATAAAAGAAAATGGGACGTGTCCCAGCTCCGGGGGTGACGG
KRM_1_00470	ERBB2	1.298	0.006	GAAGGAGCAGCAATGGTGTCAGTATCCAGGCCTTGTACAGAGTGCTTTTCTGTTTAGTTT
KRM_1_00471	ERBB2	1.393	0.157	TACTTTGTTTTGTTTTTTAAAGATGAAATAAAGACCCAGGGGGAGAATGGGTGTTGTATG
KRM_1_00472	ESR1	2.133	0.024	ACCTCTTTTGCACTTTGAAAAAGAATCCAGCGGGATGCTCGAGCACCTGTAAACAATTTT
KRM_1_00473	ESR1	1.047	0.866	TTTGTTTTTTGTAAGCTCCTCTTCTTGCTAGCAGTTTGCCACTGATCATCTAAAATCAAG
KRM_1_00474	EVA1	1.654	0.006	CTGGATATTTCTTCAAACAGATGTCCTAGATGATGGTCCATAAGAATAATGAAGAAGTAG
KRM_1_00475	EVA1	1.769	0	GCAGCTTATGTCTTGGCTAAATAGTCAAGGGGTAATATGGGCCTATTGTTTAGTGTCTCC
KRM_1_00476	F13A1	1.12	0.248	TCTCACAGCATTTGCCAAGTCTCCCAATATCCAATTTTAAAATGAAATGCATTTTGCTAG
KRM_1_00477	F13A1	1.204	0.59	AATTTTCAATATAACACACTACTAATCACAACTTCTTGAGAAACTATCCTTCCTCCGCAG
KRM_1_00478	F8A	1.202	0.016	TTTCTGAACGTATTTCTGTGTCTTTGTAATGGCCACATTTCTCCTTCCACTCGTCCGCAC
KRM_1_00479	F8A	1.475	0	TTCCTTGTAACCACAGCCCTAAATCCATGATAAAGCTACTCTTGCACTCCTCATGTGTGG
KRM_1_00480	F9	1.084	0.68	AGAAAATGGAATCACTAGAGGAATATAATGTGCTAGGAAATTATAGCCATTTCTAAGGGC
KRM_1_00481	F9	1.19	0.111	CCAGCCCTTGACAAAATTGTGAAGTGAAATTCTCCACTCTGTCCCTCAGATACTATGGTT
KRM_1_00482	FBXO11	1.215	0.313	AGATCATAATGTTGTCTGAATTTACCAAGTTTGTCAGAAGTCAACTCAAAGCTTCCAATG
KRM_1_00483	FBXO11	1.234	0.245	CTCAAAGCTTCCAATGTAGTCTATAATTCCTTAATCAAAGTCAGCAATTTATGGACAGCT
KRM_1_00484	FBXO8	1.07	0.812	GGAATAAAGTAAAATATTATTAGAACTCTGGTAAATGTTTGCTTGTTTATATGTGGTGTG
KRM_1_00485	FBXO8	1.199	0.648	TGTGGTGTGATTATGCAAACTTTACTATTTTTCTAATCTTGATGATCCCTGTTCAGAGTC
KRM_1_00486	FGF13	12.271	0	TTGCATGGAAGAAAGTTGGGTTCTTGGCATAGAGTTGCATGATATGTAAGATTTGTGCAT
KRM_1_00487	FGF13	14.804	0	AAATCTGTGTTCCAAAAGTGGACATAGCATGTACAGGCAGTTTTCTGTCCTGTGCACAAA
KRM_1_00488	FGF7	2.504	0.084	TTCAATTCTGATTCCTATCCGTCTTTTGTTCACGAATGGAAAACTTTGTGCGAAATATAC
KRM_1_00489	FGF7	1.172	0.55	AAATCAAAATACAAAATGATAACAAAAGTAAACAAAAGATACTTTCAAAGCAGTGAACAA
KRM_1_00490	FKBP14	1.253	0.146	TGTTTACTTCTTAAGGCTAGCGGAATATCCTTCCTGGTTCTTTAATGGTATATTTAAGTC
KRM_1_00491	FKBP14	1.406	0.44	TAACATTGTATCGTAAGATAAAGTAGTAAACCAGTCTACATTTTCCCATTTCTGTCTTAT
KRM_1_00492	FMO1	1.006	0.992	CCTCTTTCCCATGTAAACTATTTTCACAGATCTAAACTAAAACCCCTTACTTCACAAATG
KRM_1_00493	FMO1	1.171	0.561	AACCCCTTACTTCACAAATGATTGTGTTGTGCTGAAATGGTGCTCTTCTTAGAGTATTGG
KRM_1_00494	FMR1	3.492	0	TCTCTTTTTTACAAAGGCTGAATTCAGCAAGGCGCTAACTTGCTTAAATGTGAATTACTA
KRM_1_00495	FMR1	1.031	0.923	CAGATGTTTGCTCCTGGTTTTAAATTTCTACATTTGACAAAAACTAATGATATGTGGGGG
KRM_1_00496	FOXE1	1.702	0.34	TTGAGCAAGTGAGTTCTGGCAAGAGAAACTCAGCCTCTTTCTGTATAAACTTAATAAGGA
KRM_1_00497	FOXE1	1.117	0.268	GGGACTGCACTATCCTGTTCATGAAGACATGTGAACTTGGTTCAGTCCAAATGGGGATTT
KRM_1_00498	FOXE1	1.049	0.859	TTGAGCAAGTGAGTTCTGGCAAGAGAAACTCAGCCTCTTTCTGTATAAACTTAATAAGGA
KRM_1_00499	FOXE1	1.006	0.978	GGGACTGCACTATCCTGTTCATGAAGACATGTGAACTTGGTTCAGTCCAAATGGGGATTT
KRM_1_00500	FOXG1B	20.256	0	AACAAACAAAAAAGAAAGTTGTTTCAGTTGGCAACACTGCCCATTCAATTGAATCAGAAG
KRM_1_00501	FOXG1B	3.287	0	AAGTAGAGCTAATTTTTTAAAGACCAATCAAGTCATAGGGAACTCAAAGGCTTTTTCAGC
KRM_1_00502	FOXO1A	1.861	0.025	TATTAGGAAATTTTTTGTGCAGCTATTAAATACTTGAGTTAAGTCTTGTCAGCCACGGTG
KRM_1_00503	FOXO1A	1.003	0.984	AAGTCTTGTCAGCCACGGTGTTATGGTTGGTTCAAATCTGGTATTTCCTTTGGAGAAAAG
KRM_1_00504	FOXP1	1.444	0	AATTCCGATTCTGTATCCCCTGGGGGTTATCCCAGTTGCTTCTTTAGGATGGGGTTTATT
KRM_1_00505	FOXP1	1.438	0	ATGTTGTACATATATCCCGATGTGTCTGTGTGAATCTTTGTCTTTTTTGGGGGAGGGCAG
KRM_1_00506	FPRL1	1.017	0.865	AGGGCAAGTACAAAATCATTAATATCCTGGTTAACCCAACGAGCTCCCTCGCCTTCTTCA
KRM_1_00507	FPRL1	1.046	0.726	ATGGGGTCAGGGTTATTTTGAGTTCTGTTGATCCTACCCTAATGCCAGTTCCAGCTTGAT
KRM_1_00508	FRAT1	1.217	0.046	GCCTGCTTTGAATAAATGTGTTGGGTTTTTTGTTTGGTTTTATTTTATACTTGCCATCGG
KRM_1_00509	FRAT1	2.558	0.276	AAGATGTACAGAACACATTTCTCTGATCTCCATAAACATGAAAACACTTGAAATCCCTGT
KRM_1_00510	FUT1	1.514	0.009	TATCTACTCATCCAGGATCCCATGCCTCCAAGCTTATCAGGGAGTTACACTTACAGTACA
KRM_1_00511	FUT1	1.179	0.338	GAGTTACACTTACAGTACAATTGTTACAGTTACAGCACTGTTCCCAACTCAGCTGCCGCA
KRM_1_00512	FUT6	1.218	0.039	AAGTTCTACCTGGCCTTCGAGAACTCCTTGCACCCGGACTACATCACCGAGAAGCTGTGG
KRM_1_00513	FUT7	1.884	0.009	CTTCATACATGTGGATGACTTTGGCTCAGCCCAAGAGCTGGCGGCTTTCCTCACCGGCAT
KRM_1_00514	FUT8	1.476	0	CTTATTTGGTGGTGGTATTGTGACCACTGCATTCACTCCGGTCAACAGATTCAGAATGAG
KRM_1_00515	FUT8	2.009	0.018	TTGTAAAGTTTCTAGAACTTTGTATCATTGGATGTTATGATGATCAGCCTCATGTGGAAG
KRM_1_00516	FVT1	1.15	0.426	AGAGTCGCTTTTGAAATAAAATGATCACCTGTTCTTTATGTGACTCTCCCACTGAGCCCG
KRM_1_00517	FVT1	1.176	0.625	TGAATGTTGTTTCCAGGTTATAGGATCTGTGTTCATTAGTGGATTTTGACAGCAAGTGTC
KRM_1_00518	GABRE	1.154	0.05	ATAGGGTGGGGTCTCCATCTACTTTTTATCACCATCATCTGAAATGGGGAAATCTGTAAA
KRM_1_00519	GABRE	1.493	0.04	GAAATCTGTAAATAAATATATCAGCAAAGCATTCAAGGTGTGGCTGGTTTCTCTGGCATT
KRM_1_00520	GABRP	1.031	0.806	TGGGGGTGCTGGTGAAAAGAGGTGAAATGTGGTTGTATGAGCCAATCATATTCGTGATTT
KRM_1_00521	GABRP	1	1	GGTCATCTATAGAATGATTGTTATAAGATCCAATTTGGAGAAGGTATGTGTCACAGTGCA
KRM_1_00522	GAD2	1.73	0.02	TAGTAGGACTGAATAGTGCCAAATTGCCCCTGAATCATAAAAGGTTCTTTGGGGTGCAGT
KRM_1_00523	GAD2	1.034	0.887	TCTTAATGGAGGCACAGTAAAACACTTAGCGAAGTTATTTTGAAACACTGACCCACAAAA
KRM_1_00524	GADD45B	1.776	0	AGAGCGAGATGGGAAGCACAGATATCTATATTTTTATTTCTACTCTGATGACCTTGTAAT
KRM_1_00525	GADD45B	1.062	0.852	TAATAAATTTCTAAAGCTTCTGGGTGCTTGTATGTTTTCGGCTTCTGAGAACAACCGGGA
KRM_1_00526	GALR1	1.101	0.363	AAACCATGGGACTGAATATACCTGGGGTGGCCTATCTTGTACAAATGCATGCGTTTTCAT
KRM_1_00527	GALR1	1.888	0.118	GGTGGCCTATCTTGTACAAATGCATGCGTTTTCATCACATTTGTAATAATGTTTAATGCA
KRM_1_00528	GAS2	1.942	0.08	TAGCTAATGATGTTACAGACTCACGTATACCCTTGTATACCTGGGACAGGGCTGTTTTAT
KRM_1_00529	GAS2	1.395	0.038	CTGGGACAGGGCTGTTTTATACCAATAACCAGCAAAATATTGTCCTTACTCATTCAAGAA
KRM_1_00530	GATA2	3.108	0	TATTTGGCTTGTTTTATTTTGGATTAGTGAACTAAGTTATTGTTAATTATGTACAACATT
KRM_1_00531	GATA2	2.529	0	TATATATTGTCTGTAAAAAATGTATGCTATCCTCTTATTCCTTTAAAGCGAGTACTGTTA
KRM_1_00532	GATA4	1.102	0.351	CTGCTGTGGGCCTTTGCTCCTTCACTTCCAACGTCTCTCAAAATAAAAGTCCCTCTTCCT
KRM_1_00533	GATA4	1.763	0	TGAGTGATTCAGCTCTGCCTGCAGCTTGTACATGTCCCTCCCCTGGCAAAACCAGAGCTG
KRM_1_00534	GCNT1	3.689	0	TCAGCCTGTTCAAAGTGCTCAGGGACTTAGCAACATGAGAAGATGTGACTTGTGCCAAAA
KRM_1_00535	GCNT1	2.806	0.001	CATCTCAGGGAGCTTAAAATGGGCTTGATTTAACATTGTTTTTGTGTTATTTTTGCTTGC
KRM_1_00536	GDF3	1.031	0.808	ACCAAGCTGTCTCCCATTTCCATGCTCTACCAGGACAATAATGACAATGTCATTCTACGA
KRM_1_00537	GDF3	1.113	0.937	ATGACAATGTCATTCTACGACATTATGAAGACATGGTAGTCGATGAATGTGGGTGTGGGT
KRM_1_00538	GEM	1.688	0	TGCCCACCGAGATGTGTAGAATTGGGAACTGATACATGTATCCCTTATAGGCTCAAAAAT
KRM_1_00539	GEM	4.987	0	TAAAACATATAGCATAAAAACTTCCAGTACTTTGGTTGATCCTTGTATGTCACAGCTCTG
KRM_1_00540	GFAP	15.119	0	ACAATTTGTAAAACAAGCACGAGCAAAATGAAGACACTGGCTCATATTCCTGCAGCCTGG
KRM_1_00541	GFAP	1.002	0.987	GCCAAGATGTAACCTTTGACAAGACCAACTCACTTCCTATTACTGATCATCTCTGGAGCC
KRM_1_00542	GFI1	6.399	0	GGGGGAAAAAGTGGTATTTTCACTTTGATGAGGTTGGTAAATGTTTTTAGATCTTCTGGT
KRM_1_00543	GFI1	1.408	0.778	AAGTTAATAAAGTATTAAGACTATTACAGATTGCCTTTCCTTTAGGCAGGGAATTTGGGG
KRM_1_00544	GHR	1.557	0.067	ATACCTCAATCAGTCTCAGAATGTCATTTTGGTACTTTGGTGGCCACACAAGCCATTATT
KRM_1_00545	GHR	1.664	0.02	TGGCCACACAAGCCATTATTCACTAGTATGACTAGTTGTGTCTGGCAGTTTATATTTAAC
KRM_1_00546	GJA10	2.755	0.561	CTTCAGATCTAGACAGCGGTTGGCTTTTAGACATTGTATATATTATCAGAGAAGTAGCCT
KRM_1_00547	GJA10	1.184	0.059	ACGGACAAAATAGATATGGGCAGCTCTAAAGACCAGCTGTTAAGACAGACGGCAAACTCA
KRM_1_00548	GJB3	1.111	0.395	AAGGACACAGACTTTGAAACAAGCGAATTAACTATCTATGCCTGCAAGGGGCCACTTAGG
KRM_1_00549	GJB3	1.656	0	GAAATCAATAAAGCCTGTGTTTTCTACAGGTTGGCTCTGCCCCTGGTTCTCCCACACTCC
KRM_1_00550	GLI	1.162	0.522	ACAATTCCTCAACTCTAGTGCCTAAAGAGTAGGGAATCTCACCCGTCCCAGATTGCATTT
KRM_1_00551	GLI	1.836	0.007	GTATAGTCTGTATATGTTTTGAGGAGAAATTTGATAATGACACTGTTTCCTGATAATAAA
KRM_1_00552	GLRA3	1.59	0.624	AGAGATCGTGTTACAGTCACAATCTACTTTTCTTAAACTTTATATCTCTAGGAACGAAGG
KRM_1_00553	GLRA3	1.946	0.141	TCTCTAGGAACGAAGGTGGAAATACGGAAAACAACTTTGTTTTCAAATAAGTATCATAGC
KRM_1_00554	GNAI1	10.165	0	TAGTTTTTGACATTATTTTTAGGTTTTTAGAGTGGCAACTTAGGATTCTAGGGTGATGGC
KRM_1_00555	GNAI1	7.523	0	TAGGATTCTAGGGTGATGGCTTTGGAAATAACATAAATAATACCTTGTACTGAATGACAG
KRM_1_00556	GNB1	2.138	0	TGGATCTGGCAAAGAGAATACAAATGAAACCCCTTCTTCCTCTTTCCGTCCAACAACTCT
KRM_1_00557	GNB1	2.559	0	CCCCTTTCCACCTTTTGTATTTAATTTTAAAGTCAGTGTACTGCAAGGAAGCTGGATGCA
KRM_1_00558	GPR15	1.034	0.891	CTTGCCTGAAAAACTATGACTTTGGGAGTAGCACCGAGACATCAGATAGTCACCTCACTA
KRM_1_00559	GPR15	1.799	0.238	TCTGTGTCCCTCTAAAGGGAACTGTGACATTTCAAGCTCTGTTGGTGGGTTTAGGAGTTA
KRM_1_00560	GPR84	2.134	0	CCAAATCAAGTCTCTCCATCACTTGATCAATGTTTCAGCCCTAGACTGCCCAAGGAGTAT
KRM_1_00561	GPR84	1.066	0.286	GCCAGGCTAGGAGGAGGCCATACTATTCCATCCCTCCTGCATGACCAAATCCTGTCACCA
KRM_1_00562	GPX3	2.765	0	CTGCAGCTGTGTAATGCTGGAGAATAACCACCTTTCTCTCCAGTTCTCCATTCCAATGAT
KRM_1_00563	GPX3	2.268	0	AAATATTAGTAACTACCACTGACGTCCCCAGAAGTTTCTGGGTCTACCACACTGCCCAAT
KRM_1_00564	GRB10	2.575	0	ATTCCATGTGCTTTGCTTCATTCTGTACATAGCTCTTTGGCTCGTGAACCTAATTGTAAA
KRM_1_00565	GRB10	2.884	0	CTCGTGAACCTAATTGTAAACTTTCAGGTATTTTTGTACAAATAAGGGACTGATGTTCTG
KRM_1_00566	GRIK3	1.147	0.81	GCCATTTTGGATTCTTATGGACAATGACCCAGTGGTTCCTAATGCTCTAGGAGGTCTCTA
KRM_1_00567	GRIK3	1.03	0.831	TGAATCTCTAACAAAGGATGCCCAAAGACTCAGCCGATATTTGAAGCCCAGCAGAGGAAA
KRM_1_00568	GRIN2A	1.124	0.194	GTGCCCCCGACAAGATAGTTGCTATGTTATGACACTTTATCAGATCAGGATTTTCTAGTT
KRM_1_00569	GRIN2A	4.16	0	ATATATGAGAATTTTTGATGTATTTGGGATAACTAGCCATCAGTGTTTGCAGAAGACCTC
KRM_1_00570	GRIN2B	1.645	0.062	AGCCAAAAAATGCTTGCTTCAACCCCATGAGACTCCATAGTGGTGGTGAACAGGAACAAA
KRM_1_00571	GRIN2B	1.541	0.032	AGTGGATTCTTGAACAAACTGGAAAGTACGTTATGATAGTGTCCCACAGTGCCTTGGAGG
KRM_1_00572	H2AFY	1.551	0	CGTTTGTAACCGTGTGTTGTGGTGCTTTATCGTACACCCAGTGGCGTTCTTTTTACTCTA
KRM_1_00573	H2AFY	1.417	0	TTTTCCCCCTCAGAAGAATCATGAATTTGCAACAGACCTAATTTTTGGTTACTTTTTGTC
KRM_1_00574	HNRNPG-T	1.138	0.134	GTAGAGAGTGGGAGGGATTGGTGTATGCTACTCTTAAGATTTCAGGGCATCTTTCAAACT
KRM_1_00575	HNRNPG-T	1.129	0.808	TTCAGGGCATCTTTCAAACTGAATCTCTGTTTCCAGTATTAAAAACCAACCAGCAACAAC
KRM_1_00576	HNRPK	1.065	0.46	CAACATTTTCTATGTTAGTAGTTGTGAAGAACTAAGGTGGGGAGCAGTACTACAAGTTGA
KRM_1_00577	HNRPK	1.035	0.76	GGAGCAGTACTACAAGTTGAGTAATGGTATTAGTATATACCAGAATTCTGATTGGCAGCA
KRM_1_00578	HNRPR	1.329	0	ATCTGCCCTACAAAATTTGTTTGGCTTAAACGTCAAAAGCCGTGACAATTTGTTCTTTGA
KRM_1_00579	HNRPR	1.134	0.858	TCCTTGCAAGGAATATTGTTTTCAAAGTATAACTGCCTATGTGAGTGATCAAATTCATGC
KRM_1_00580	HOXA9	1.135	0.548	ATAGTTACCTCAAGGCCTACTGACCAAATTGTTGTGTTGAGATGATATTTAACTTTTTGC
KRM_1_00581	HOXA9	1.211	0.465	ATATTGATTCTTTTCTATTTTTTGCGGGTCTGCTCTTTGCACCTTCTTCTCTGGGTCAGG
KRM_1_00582	HOXB3	1.089	0.408	CAAGAAGCGCCCAAATTAACACACCTGTGATGGGAAAAGGCGGACGAGGGTTAGGAGATG
KRM_1_00583	HOXC11	1.104	0.696	AATTTCTTAATCGGTGCATTGAGGTTTCCAAACCTTTTTCCAAGCAGTGCCCCCACTTCA
KRM_1_00584	HOXC11	1.289	0.087	TTGCTGGGGCCTGGATTTTTGTAAATAAATTTCTTTCCACCTGGAGGGGAAGGGGTTGAA
KRM_1_00585	HOXC13	1.291	0.001	GGTCCCTTGCCTCTTCCCTTCCCACTGGTGCATTACAAAACAGTGTTCTTTTGAAATGTT
KRM_1_00586	HOXC13	2.772	0.825	GTTGTGTATCTGTATATAGTATTGTGATGTCTGAATGACGATGTACTGAATGCAAAAAGG
KRM_1_00587	HOXC6	1.567	0.135	TGTTGATGTGAAATGCCCCGTGATCAATAATAAACCAGTGGATGTGAATTAGTTTTACGT
KRM_1_00588	HOXC6	1.184	0.037	TTAGTTTTACGTCAATGTCTGATGGTTTCTTTTTATCCCCCTCCTTTCTCTGGCCTGGTA
KRM_1_00589	HOXD1	1.594	0.073	TGAGTGATGATACAATCGCTGTTTAGTTACTAGATAAAGAAATCCACAGAGTGGGTAAAG
KRM_1_00590	HOXD1	4.832	0	TAAAAACGATTTGCTTGCAGTGACCTTGTAAGTGACATTTAATGTCATAGCATGTAAAGG
KRM_1_00591	HOXD4	4.952	0	GCCTTTTGTTGGGAGATGACATTGTCAGTCAGCCTATGATGTCTGTTCACACAAGATGCT
KRM_1_00592	HOXD4	3.315	0	GTCTGTTCACACAAGATGCTTTTTTAATAGAATTGACCAATGTTTTGCTGCCACTGATTA
KRM_1_00593	HOXD9	1.129	0.132	ATGTCCCCCATGTTTCTGAAAAGTGCTGTAGTTTAGTCCCCTCACCCCTAGCGCTGCCCA
KRM_1_00594	HOXD9	1.086	0.869	CCTAGCGCTGCCCAAACAGGGGCCAAATGCGCCCTAATTCCAAGAATGAAGGCGACAACA
KRM_1_00595	HP	6.475	0	TGCCAGCCCTGCGTTGCTGAGTCAATCAATAAAGAGCTTTCTTTTGACTCGTTTCTGTGT
KRM_1_00596	HP	1.087	0.839	TTGACTCGTTTCTGTGTTGTGTTCAGTCTTGAGACTTCTTTATTCACTCCTTTATGGTCC
KRM_1_00597	HSD3B2	1.119	0.614	ATGCTTAATGTGGAGAAAGGTGTGGTTACTGTTAATACATACTTTTCTCCTTTCTCTTAC
KRM_1_00598	HSD3B2	1.283	0.712	TCTCTTACATTTCCAGGTGTCACCATCTCTCATTGAGAAGAGTTGGATGAAACAGGGGTT
KRM_1_00599	HSPA1A	2.862	0	TTTTTTCCGGTCTCTACGTGTAGAAATGAATTTATACTGCCATCTTATGACCATTTCTTC
KRM_1_00600	HSPA1A	2.935	0	TTATGACCATTTCTTCTTTGTAATACACTGAACTCAGGCCATTTTTTAAGTTAGTTACTT
KRM_1_00601	HSPA1B	1.221	0.337	TAATGGATATTTGGGGAGGGATAGTGTCTGAATTGCATCTATATAGTCTGAAAAGGACAG
KRM_1_00602	HSPA1B	1.067	0.845	ATATAGTCTGAAAAGGACAGTACTTCTGAAGAGTTACACGTGTAGGAGTTAGGGCTACAC
KRM_1_00603	HSPA2	7.507	0	ACCTGAAGTTTGCACACCTGTTCTATAGAAGCTTGGAAACAATAAAATATATAGGAGCTT
KRM_1_00604	HSPA2	18.41	0	CACTGCAGTACTGTTAAGGACAGGTATACTTTTTGCAAACAAATGCATAAATGCAAATGT
KRM_1_00605	HSPA5	1.058	0.445	GTCTTTGGGGGTGAGAAGAATTGGCCATCTTAAAAAGTGAGTAAAAAACCTGGGTTAGGG
KRM_1_00606	HSPA5	1.096	0.191	TGTGTGTTCACCCTCAAAATGTTCTATTTAACAATTGGGTCATGTGCATCTGGTGTAGGA
KRM_1_00607	HSPC177	1.815	0	ACTGTGTCCATTATTGGAATGGAATTATCACTACTGTATCATGAGTGGGTATTTTGATTC
KRM_1_00608	HSPC177	1.266	0.436	TAAAACCTCTACTGCGGAAACCAAATTTAATAGACCTTTAATGTCATTTCAGCCTAGAAC
KRM_1_00609	HTR1B	1.092	0.891	CATGTCCAATGAGGACTTTAAACAAGCGTTCCATAAACTGATACGTTTTAAGTGCACGAG
KRM_1_00610	HTR1B	1.2	0.218	TGTCTCTCCTGGGCAAGGGCAATGGATCCTGAGAAGCCAGGATAGTCCTGAGAGAGAGCT
KRM_1_00611	HTR1D	1.131	0.68	TGTTTAATGAAGAGTTTCGGCAAGCCTTTCAGAAAATTGTCCCTTTCCGGAAGGCCTCCT
KRM_1_00612	HTR1D	1.059	0.811	CCCTTTCCGGAAGGCCTCCTAGTCTTATTCAGTGATGACTCTTGTTATCTTTTGTGTCCT
KRM_1_00613	HTR1F	2.476	0.437	TGACATGGCTTGGATATCTCAATTCGCTTATAAATCCACTGATTTACACCATCTTTAATG
KRM_1_00614	HTR1F	1.044	0.847	TGAAGACTTCAAGAAAGCATTCCAAAAACTTGTGCGATGTCGATGCTAGTTTTAAAAATG
KRM_1_00615	HTR2B	1.14	0.262	AATGAAGGTGACAAAACTGAAGAGCAAGTTAGTTACGTGTAGCAGAACTGGCAGTTGTCA
KRM_1_00616	HTR2B	1.172	0.832	ACTGGCAGTTGTCATCAAACATAATGATGAGTAAGATGATGAATGAGATATAAATGTGCC
KRM_1_00617	HTR2C	8.571	0	TTTTGTGAATGGTTGCAAAGTGTTGTCTTATTCCTAATTCCTGTATGTTATCCACTACAG
KRM_1_00618	HTR2C	1.251	0.435	GTTGAATAATCTGTCACATGTCTTTTTTCCCCCCGAATCTTTCAAGGGAAAAATATACCA
KRM_1_00619	IAN4L1	15.221	0	TAGAACCTATCTTTGTCCCTGGCATTGTGGGGTCTGGGTGTGACGCTGGGACTGTCAGCA
KRM_1_00620	IAN4L1	21.376	0	GACTGTCAGCAGCTTTGTGCTGCCAACCTGAGGTTGAAGGCAGTACCTCAGAGCAGCACA
KRM_1_00621	ICAM4	1.199	0.168	TCCTCCTCGCTGTGGGCTCTGTGTACCTGTACAAGTGCCTACCTATGAAATCCCAGGCGT
KRM_1_00622	ICAM4	1.009	0.948	TCCCAGGCGTAAAGGGGGATGTTCTATGCCGGCTGAGCAAGACAAAAGAGGAATATGGAA
KRM_1_00623	IER3	1.513	0	TGTCACGGGGCGACTGTCGAGATTGCCCAGTATGTTCTGTGAACACAAATAAACTTGATT
KRM_1_00624	IER3	1.267	0.004	GAACACAAATAAACTTGATTTACTGTCTGCAGTCTTGAGTGTATCTTTGCAAGCGCCGAC
KRM_1_00625	IFNA10	1	1	ACATGGAAATGATCCTCATTGACGGACATGTCATCTCACACTTTCATGAGTTCTTCCATT
KRM_1_00626	IFNA10	2.766	0.498	CTTTCATGAGTTCTTCCATTTCAAAGACTCATGTCTCTTATAACCACCACGAGTTGAATC
KRM_1_00627	IFNA14	1	1	ACATGGAAATGATCCTCATTGACTATACATCATCTCACACTTTCATGAGTTCTTCCATTT
KRM_1_00628	IFNA10	1.567	0.49	TTTCATGAGTTCTTCCATTTCAAAGACTCATGTCTCTTATAACCACCACGAGTTGAATCA
KRM_1_00629	IFNA10	2.482	0.434	CTTTCATGAGTTCTTCCATTTCAAAGACTCATGTCTCTTATAACCACCACGAGTTGAATC
KRM_1_00630	IFNA16	1.002	0.983	AAATGTTCAAAAGTTTTCAGGAGTGTAAAGAAGCATCGTGTTTGCCTGTGCAGGCACTAG
KRM_1_00631	IFNA10	1.373	0.524	GAGTTCTTCCATTTCAAAGACTAATTTCTCCTATAACCACCACGAGTTGAATCCAAATTT
KRM_1_00632	IFNA10	1.558	0.458	CACGAGTTGAATCCAAATTTTCAAATGTTTTCAGGAGTGTAAAGAAGCATCGTGTTTGCC
KRM_1_00633	IFNA8	1	1	GAGTATTAAGCAACATCCTGTTCATCTGTATGGGCACTAGTCCCTTACAGATGACCATGC
KRM_1_00634	IFNA8	1.058	0.596	CTCCAAACCTGATTGTGCAAACTGATTAAAGAATGGATGGTACGATTCCTTTATCCATGC
KRM_1_00635	IFNB1	1.047	0.927	GAGTACCTATTAGTTGTTCTTTTTAAAATATACCTGCAAAGTAGTATAGTTTCTGGCCCC
KRM_1_00636	IFNB1	1.219	0.01	GTATAGTTTCTGGCCCCTGCCTTTAAGGAATGTAAAATTCAAGAAAGCCATGTGGAATAT
KRM_1_00637	IFNW1	3.065	0.439	CTTGCACATGTGACTCTGGTCATTTCAAAAGACTCTTATTTCTGCTTTAATCACAGAATT
KRM_1_00638	IFNW1	1.26	0.885	TCTGCAAGTACTTTGTCAATATATTAAGCTAGTATATGTTAAAAAGACAGGTTCTGGGGC
KRM_1_00639	IGF2R	3.924	0	TGTGCCCAGGGTTTTACCCCAAGTCCTCATTTAAAAAACGTAAGACCAGACGCATCTCAA
KRM_1_00640	IGF2R	5.285	0	TGCATTCTAAGAAACCCTTGCTGCTTTAGGCCCGATAGGGTGTTTGACCCCAGTATATTT
KRM_1_00641	IKBKAP	1.148	0.446	GGCATGGGTAAATAAGCATGGTAGCTTATATTTGAATATATTATAGTGCTCTTGCTTTGG
KRM_1_00642	IKBKAP	1.462	0.069	ATAGTGCTCTTGCTTTGGATAATTGTAAAGGGACCCATGCTGATAGATTGGAAATAGAAG
KRM_1_00643	IL12B	1.506	0.094	CTCATTAGCATGAGTGAACCTGATACACAATTATGACCAGACAGTATGACTCCATGAAGG
KRM_1_00644	IL12B	1.534	0.219	ACAGTATGACTCCATGAAGGTGCTACTTTTAAGTAATGTATGTGCTTTCTGTAAAGTGAT
KRM_1_00645	IL13	1.008	0.981	TTAGCAAAGAGTTAATAATATATAGAAGGGTACCCTGAACACTGGGGGAGGGGACATTGA
KRM_1_00646	IL13	1.044	0.895	ACAAGTTGTTTCATTGACTGTCAAACTGAAGCCAGAAATAAAGTTGGTGACGAATAGGCC
KRM_1_00647	IL15RA	1.113	0.271	GAAATGTTCCACACAAAGGAGGAGAAAGAGTAGGAAGGCAGAGTCCGAGGTGACTGAGTT
KRM_1_00648	IL15RA	1.021	0.895	GAGTCCGAGGTGACTGAGTTCAGGTGTTCTTTCCAGAAGGAGAAAAAGCCTTGCCTAAAG
KRM_1_00649	IL16	2.877	0.007	TGCCTGGCTTTGAAAAATGTTTCAAGTACTGTAACTGTGTCATGATTCACCCCCAGACAG
KRM_1_00650	IL16	2.092	0.196	CACATGAAAGATTTGCAAAATTGTTTTTGTTTGGATTGGAGAAGTAATCCTAGGGAATGG
KRM_1_00651	IL17	1.071	0.898	GTAATTTGTTGAGGTTTTACAAGAGATATAGCAAGTCTAACTCTCTGTTCTGTTAAACCC
KRM_1_00652	IL17	1	1	TTTGTTCTCATTAAATGTATTTTAGCAAACTCAGCTCTTCCCTATTGGGAAGAGTTATGC
KRM_1_00653	IL17E	1.379	0.114	TTGGCTTGCTTGTTTACTCATCACTCAGGAAACATCTACTTTGGGTGCATTCTGGTGTAG
KRM_1_00654	IL17E	1.321	0.017	TTGGGTGCATTCTGGTGTAGTTACTGGTCTTTTGACATGGATGATTCTGAGGAGGAAGCT
KRM_1_00655	IL18R1	6.577	0.016	GCAACATGAATGTTCTACAAAACTTTAAAGCAGAGACTGTTTCAAACAGATGTAGCAGAT
KRM_1_00656	IL18R1	38.692	0	TGTGTAAGAATGTGATTTCATGTTTGTAGTGCTTACAATTTTGTGCACCAACTGGATGGC
KRM_1_00657	IL1B	14.873	0	TGTCTGTAATAGAGCCCAGTTTTTATAGCTATTCAATTCAACCTGGACTGGTGAGCTCTC
KRM_1_00658	IL1B	9.743	0	ACCTGGACTGGTGAGCTCTCTTTAAATCAAGTCCTTTACTTAAGACTGCAAATATATAAG
KRM_1_00659	IL1RAPL1	1.347	0.081	ATTCACAAATGCGTCAGAAACACTACTACCGAAGCTATGAGTATGACGTACCTCCTACCG
KRM_1_00660	IL1RAPL1	1.628	0	TTGAGTGGAATCTGCAGTCCAGTGCCTGGAACTAAATCCTCGACTGCTGCTGTTAAAAAA
KRM_1_00661	IL1RL1LG	1.857	0	CAGAAGCCTCCTGGAACAAAGGGTGGTGTGGCCTGGGCATCGGAGTCAATAAATTATGGT
KRM_1_00662	IL1RL1LG	1.17	0.268	GTCAATAAATTATGGTCAGAAAATCACAGAGCCTGCTGACTGGGGCTCAGGGACACCAGC
KRM_1_00663	IL21R	1.205	0.17	ACGTTGTTCCTTATCACCTGCCAGCAGGAAGGGAAAGGGGATGGAGTGAGCCCACAGTGA
KRM_1_00664	IL21R	1.462	0.254	AGGGGCCATCCCACTTGCAGAGGGCCACTCAGGGGATTTCCAGGCTTAAAATCAGTCTGT
KRM_1_00665	IL22R	1.366	0.001	CACAAGGAGTGACCCCTCCCCCAATTCGGATTGGCTTCAGACACACCTGGCATTTTCTCA
KRM_1_00666	IL22R	1.065	0.676	CACACCTGGCATTTTCTCATGGGCTTAAATGACCTGGATTTCCTCAGGACAGGGTCTGGG
KRM_1_00667	IL24	1.041	0.891	CATCCAATCTGTGATGACATTCCCTGCTAATAAAAGACAACACAACTCAAGTCTGGCAGC
KRM_1_00668	IL24	1.462	0	AAGTCTGGCAGCCTTTCTTCTCTATTTCTGGATGAATGCCCAGTGAGACTGTGCAGTATA
KRM_1_00669	IL2RA	1.018	0.897	CATGAGGCAATGTCAGGAACCGAAGGATAAATGAGGTCCCAGGCAGAGAATCATACTTAT
KRM_1_00670	IL2RA	3.182	0.011	CAAGGTTTTACCTGTGCATTACTAATAGGCCTCTTTAAGAGTTAGTTTCTTTGGGATTGC
KRM_1_00671	IL7	40.2	0	TGTCATCTTCTGTGCTGGAGATGTTTTAGGGTTAACAATGATATATGGATAATGCCCATG
KRM_1_00672	IL7	11.854	0	TATACCTAAGTAAGCAACAGCATAATAAGGTCCAAGATACCTGAAAGAGATTTCAAGAGA
KRM_1_00673	IL8	6.56	0	TTTAACTTTAAGATGTTTTTTGTGTTCCCCAAATTTTTTCTACTGTTTCTGATTGTACGG
KRM_1_00674	IL8	16.698	0.004	TACTGTTTCTGATTGTACGGAAATATAAATGTAAATATGAAACATTTAAAATATAATTTG
KRM_1_00675	IL8RB	46.302	0	TGGTCCTCAAAGGTATGTTTGCCAAAGAAATAAGGCTGGAATTTCTTGCTAAATGAGATC
KRM_1_00676	IL8RB	2.678	0.601	TTTCATTGCTTAAACCACTTTTGTGTGTTTATTTTGTTTCTTCCAACCAAAAGCTTCCAA
KRM_1_00677	INHBB	1.132	0.471	TGGAACCAAAGAGGCCAACAGATCAGTTTTAATTTTATTAGACGGTGAGGCCATCTGAGA
KRM_1_00678	INHBB	1.271	0.283	TAGACGTTCTGAACAGTCCCTTGAGTGGCCTGCCAATGTTTCAGGGTATGAATGGATTTT
KRM_1_00679	ING1L	1.981	0	GCATTAGGTGGGTGTTTGTTTTTGGATAAATCACTACCATTGCAAGTGACTGCTGTCCGC
KRM_1_00680	ING1L	2.371	0	TGGCCTGGTCCCTAAGCAATAAAATTGACCATGGTGAAAATAGTCCCGTGTTGCTTTGTT
KRM_1_00681	INPP5D	6.574	0	TTCAACATAGCAGAATTAATGTAGGGAGCTAAATGCAGCGGTATGTGTGAACGCAGAAGG
KRM_1_00682	INPP5D	5.906	0	TGGAAGTCTGCATGACCAATAAATTGTGCCTTTCTCACTCAGCTGTGTATGTGGCGTTTT
KRM_1_00683	IRF1	7.022	0	TCAACAGGCCCAGGGAGGGAAATGTGAGCGCTTTGGTTTGACTTAAAATTGGAATGTCAT
KRM_1_00684	IRF1	2.355	0	GGGGTGTGGCCTTTTTAGAGGGAAATTTAACTTGTAGATGATTTTACTTTTTATGGAAAC
KRM_1_00685	IRF5	1.258	0.017	TTTGAGCCTCACTTCCTCATCTCCCTCTCCTCTGAGATAATATGAGTGAGCACTTAGGTA
KRM_1_00686	IRF5	2.821	0	TGAGAGCCCAAGAACCTGAGTAGAAAGAATTTTTATGTATTTTTGGATTAATAAATGTTA
KRM_1_00687	IRS1	2.248	0	AGAAGAGGAAATCAAAGTCTTCCATTGTATATATTGTAAAGAGAAGGAGATGGGTGATTC
KRM_1_00688	IRS1	2.337	0	GAGAAGGAGATGGGTGATTCCTTCAAATCGAAAACTGTCTTTGGAATGAACAATGTGGGT
KRM_1_00689	ITGA3	1.304	0	CCTTCCATGGTACTGTAGCAGGGGAGTGCTCTCCCCCTCCTCGTGCCTTCTTTGTACATA
KRM_1_00690	ITGA3	1.345	0	TCGTGCCTTCTTTGTACATAGGCTTCTCACGGCAACCAATAAACAGCTCCCAGTTTGTAT
KRM_1_00691	JAG1	1.613	0	AGTAATCTTGTTGGTTCACCATTGAGACCGTGAAGATACTTTGTGTTGTCCTATTAGTGT
KRM_1_00692	JAG1	1.28	0	ACAGGCATGGAGGAAGAACTGAAAGGCTTTTCAACCACAAAGCTCATCTGAAGTTCTCAA
KRM_1_00693	JAK3	1.511	0.191	AATAGCCTGTGGCCTTTGCAATCTGTTAAGATTCAAGACAGATTGGCAGATGTGCCAGTG
KRM_1_00694	JAK3	1.033	0.507	GGTCCAAAGAAGCAAGGAACCAAATTTAAGACCCTCCCATCTTCCTATGCCCTCAAGCCC
KRM_1_00695	JUN	5.002	0	AACAATAGATGCTTATTCTCAAAGCAGGAATTGGTGGCAGATTTTACAAAAGATGTATCC
KRM_1_00696	JUN	5.132	0	AAGATGTATCCTTCCAATTTGGAATCTTCTCTTTGACAATTCCTAGATTAAAAGATGGCC
KRM_1_00697	KCNA1	2.834	0	TCAGAACTGGCAATTGCACCACAGCTAACCAAAACTGCGTTAATAAGAGCAAGCTACTGA
KRM_1_00698	KCNA1	1.519	0.035	AGCTACTGACCGATGTTTAAAAAACAAAAGCAAGCAAACAAAAAAGCCCCACTTAGCAGC
KRM_1_00699	KCNA10	1.167	0.2	GGAAAAGCAGAACATCCCAAGTGAAATTGAAAGAATCCTCAACGGTGTAGGCTCAAGAAT
KRM_1_00700	KCNA10	1.332	0.002	CCACTCCCTTCTCTCACTTCATCTTTCCAAAGACCAAAATGTATCTTTTGTGATCAATAA
KRM_1_00701	KCNA2	1.556	0.434	ATTACCAAAATGTTAACTGATGTCTGATTGAAACCTATTACCATACTCACAGCTCAATGG
KRM_1_00702	KCNA2	1.118	0.721	CCATACTCACAGCTCAATGGAACTAATGCAGATGTTGCATAATAGCCTGCATTGTAGTCA
KRM_1_00703	KCNA4	1.306	0.001	TGCCACTGCCCCCCTCTCAGCATCTCCAAATATATTTATGCATAGAGAGTGCAGTTATGA
KRM_1_00704	KCNA4	8.204	0	CTTGTATTACATATCAAATAAATGATACATCTTCGAGAAGAGGGAGGCTTAAATAGGAGC
KRM_1_00705	KCNA5	1.095	0.729	GGGAATGGAAGGCTTGCTGAACATGGATATTTACATTATACCGCAGAGTATTTGAAGTCA
KRM_1_00706	KCNA5	1.116	0.787	ATGACACCCAAGGGTCACCTATTTTTAAAAAGTACCACATTCCATGACGCAGGAGCTGTT
KRM_1_00707	KCNA7	1.054	0.605	GAGGAGAAGGAAGGCTGAAATCACTAACACATATAGGGCTTCCTTTGGTATCAAAGTACT
KRM_1_00708	KCNA7	1.014	0.932	CCAGTGGTTTACAGACTGTTGTTGTTATTTTTAGCCATACCCACCCCTTTTTTGGGTCAA
KRM_1_00709	KCNAB1	6.935	0	TGGCTACTTACCCTCATTAATATCCCACTTGAGAAAAATTGTGAGAATATACTGTGTCAA
KRM_1_00710	KCNAB1	3.182	0	AGAGAAAATATGTTTTTTGTTTTTGAAGGGGGTGGTGTGGAGGTGGCCCTTTAACTTTAT
KRM_1_00711	KCNB2	1.155	0.162	GCAGCAAGCCACTAAAGTCCAGATCCCTCAAAGTGAACTTTAAGGAAAATAGAGGCAGTG
KRM_1_00712	KCNB2	1.27	0.096	CTGTCTCCCAGGTTTCCCAAGCAGAAACTGTTCCCTTTCTCTTCAAGAGAGAGGAGGAGC
KRM_1_00713	KCNC1	1.085	0.703	CACACCACAGTACTCAGAGTGACACATGTCCGCTGGCCCAGGAAGAAATTTTAGAAATTA
KRM_1_00714	KCNC1	1.169	0.165	GCCCAGGAAGAAATTTTAGAAATTAACAGAGCAGGTAGGAAACCTCTTAGAGGCATGTCG
KRM_1_00715	KCND2	200.475	0	GCATCTGTATTGTAAGTGAAACGTAATTATTTCTGTGTACCATATGGAGTAACTAAGGTC
KRM_1_00716	KCND2	16.201	0	AGAATACTTAAATAAAACATGTGCATGCTTGAACAGGACAAAATGTTGACTGTTGCCCTA
KRM_1_00717	KCNE3	3.639	0	CTTCCATTTTGAAAAAATAAAAATAAAAGCCTTTGGGTTCTTGAATGGAGATCATGGGCC
KRM_1_00718	KCNE3	1.581	0.629	TCATCTCTTCTTGAGGGAGAAGATGGAGACTTCCTCAAGGAGATGTGACATATGGGAAGA
KRM_1_00719	KCNH1	1.139	0.295	TGAGAGGTCTATTAAAAGAAAAGTCAGAGACAGACACCTACAACCTTGCCGTGACCACCA
KRM_1_00720	KCNH1	1.169	0.394	ACGTCCACATGACCAACAATTTTCAAGTAGGCTTTTCCTGACAGAAAAAGTGGGGCCAGT
KRM_1_00721	KCNJ12	1.157	0.452	GCGTTTTAGTCGTTTTATGTTTCTTTGCAACAGCCTCAGAAGGTTGGCCGGAGAGGGGGC
KRM_1_00722	KCNJ12	1	0.998	AAGGCTGTCCGGCTGCGGTGCTCCTTGCTGGTTTTTAACTTGGGGAGAAACACCGGGTTT
KRM_1_00723	KCNJ14	1.384	0.546	TTGGCCAATGGAGTTGAGAATCTCGATGATTCTAGATGACTTCTTGTGGTTCTGTAATGC
KRM_1_00724	KCNJ14	1.007	0.947	ATCCAGAGTTGTCCATTACCAAAGCCTGTAAGTTCTCATCTCCTCCAGGTGGACTTCTTA
KRM_1_00725	KCNJ16	1.157	0.773	TGAAAGTGTTATAGCTATGTTTTGTGATGATGCTGGGTAAGTAGAGTAAGTTAAACTTGG
KRM_1_00726	KCNJ16	1.21	0.566	CTTGTATCTTCAGTTGGAGGTGTAGTATTCAAATATGGGGATATGAAGGCAGGAAGGAGG
KRM_1_00727	KCNJ3	17.649	0	TGACAATGCAATGAAACAGATGATAAATATTTATGCTTAAAATATGTATGTCTATTTGAG
KRM_1_00728	KCNJ3	2.596	0.033	AATATGTATGTCTATTTGAGTCTCTTTTTAACTCTGTTTTCTTGTTTATGGCATTTGTTG
KRM_1_00729	KCNJ6	11.125	0	TGGAGCCCTCAGTTTTATAGATCCCAATTCTTTTCATCTACTACAGGGTGAGGTGCTTGC
KRM_1_00730	KCNJ6	4.161	0	GTGGCAGTTATAGGGCCCAGGTGAGCTGAAGACAAACCACTGTACATATATATGCCTTAT
KRM_1_00731	KCNK1	42.375	0	AAATCCTAGAGATGTGTTTTATAAATAGGTTTATGTGTACTGGTTTGCATGTACCCATCC
KRM_1_00732	KCNK1	30.792	0	CTGTATATATGGTTTAGGCCACCAGATCCCAGTGTACTTCTCAAACAAGACTACAGATAT
KRM_1_00733	KCNK7	1.153	0.139	CGGTGGGGGTGGGCGGGAGGCCTCGGGGAATACTGTGTTAATCATAAAATGAGCAACCAT
KRM_1_00734	KCNK7	1.178	0.001	TCGGCTGTTTTCAAGTATTTCTAATGGGACTTCCCTGAGCCCCCGGCCACCATCTGGGGA
KRM_1_00735	KCNK9	1.137	0.282	TCCGTTTAGGTGTGGGGAGGGAAATGGGACAGAAAAGTCATTTGTCATAGTTGGTGTTAA
KRM_1_00736	KCNK9	1.246	0.047	CTCATTTTCCCCCACCTTTCCAGCCAGACAGAGCAGGCCAAAGGGAAATACAGGCCCATT
KRM_1_00737	KCNMB2	1	1	TAGGATGTAATCAGGACTTCAAATGTGTAATTAAATTTTCTTGTAAAAAATCTATTAAAT
KRM_1_00738	KCNMB2	1	1	GTAAAAAATCTATTAAATTGCAAGATTTGAATACTTCTTGCATTCTGAGCTGACCAGCCC
KRM_1_00739	KCNMB4	6.14	0	GACTTTGCCTAACCATAATTTTTCACCAGATTACTTCTTAAGAGAGGGAGGTGATTCTGA
KRM_1_00740	KCNMB4	1.919	0	AGAGAGGGAGGTGATTCTGAAGAAGGTTTCTATCTCAAAAAGCACTGGGCTTCTTTATTC
KRM_1_00741	KCNN3	1.146	0.074	TTTCCTTTTGTCTACGGAAGCCTCTGGGTGACAAAAGTAAAAGAGAGCTGCCCACAACTT
KRM_1_00742	KCNN3	1.017	0.789	AAGAGAGCTGCCCACAACTTGCCAAAACAGATATACCCAAATCAGACTGAGAAAGAAAAA
KRM_1_00743	KCNQ1	3.365	0	GGGTTCCTTCTGGGCATTACGTCACATAGAAATCAATAATTTGTGGTGATTTGGATCTGT
KRM_1_00744	KCNQ1	4.998	0	GATTTGGATCTGTGTTTTAATGAGTTTCACGGTGTGATTTTGATTCTTAATTGTGCAAGC
KRM_1_00745	KCNQ3	1.349	0.005	AACAAGCCCATTTGAAAGAGGTCACTGGCTGACCCCACTTGTAATGTAGACAGACTTTGT
KRM_1_00746	KCNQ3	3.727	0	CCCATGTCACCACAACAAAGTGCTTCCTTTTCAGCATGGTTTGCATGACCTTACACTATA
KRM_1_00747	KCNS3	2.812	0	GTCCAGCTGACTGAGACGACATGCATGTGAGATCCACAAAATGAGACAATGCATGTCAAT
KRM_1_00748	KCNS3	1.731	0.016	ATGAGACAATGCATGTCAATCCATGCTCATGTTCTAAACATGGAAATTAGGAGCCTAATA
KRM_1_00749	KHDRBS1	1.091	0.077	ATTGGATTTGTACCGTCCTCCCATTTTGTTCTCGGAAGGTTAAATGCTACATGTGTAAGT
KRM_1_00750	KHDRBS1	1.211	0	AAATGCTACATGTGTAAGTCTGCCTAAATAGGTAGCTTAAACTTATGTCAAAATGTCTGC
KRM_1_00751	KPNB3	1.371	0.003	TTGAATACAAAAGAGGCTTGTGTAAAAACTCAGTACTGTCTGGCTTGGATTCATTTCATG
KRM_1_00752	KPNB3	1.314	0	GCTGAGTGTTTTTTCCCCTAATATTTTCCTTGTGCAGTTCAGTCTTAAGCATCGAGTTTT
KRM_1_00753	KRAS2	1.471	0.381	AAATAGTTACAGTGACTATGAGTGTGTGTTTATTCATGGAATTTGAATTGTTTGCCCCGA
KRM_1_00754	KRAS2	1.199	0.302	GCCCCGAAATGGATATGGAATACTTTATAAGCCATAGACACTATAGAATGCCAGTGTATC
KRM_1_00755	KRT2A	1.218	0.769	TTTGAGGAAAAAGAATGTCCACATACAGTTTTTGCAAGATCTTTTCTCCAAACCTGTTAG
KRM_1_00756	KRT2A	1.107	0.249	GGTCTGGGGGTCTTCGTAATAAACTTCATTTGCAATTCATATCGTGTGCTGTCTGCGTGA
KRM_1_00757	LAMR1	3.21	0	CAGGCTGCTGCTGAAAAGGCAGTGACCAAGGAGGTATTTCAGGGAGAATGGACTGCTCCA
KRM_1_00758	LAMR1	1.504	0.014	TAGGAGCAACCACTGAATGGTCTTAAGCTGTTCTTGCACAGGCTCTTAAGCAACATGGAA
KRM_1_00759	LCP1	13.611	0	TAAACTCCAGAGGGGACAATATGTGCCAATGAATAGCACCCCTATGCACATACACACACA
KRM_1_00760	LCP1	10.738	0	TGGCCAGCTGTCAAGGGTAGAATGAATCTATGCTGGATAAGAAATGGCGGGATTGTGTTA
KRM_1_00761	LGALS3BP	3.017	0	AGGTCATTAAAATGACATTGTGGTTCCTACATTTGTTTGTACAGAAAGTGTTGTTGGGTC
KRM_1_00762	LGALS3BP	1.008	0.96	ACAGAAAGTGTTGTTGGGTCTATACCGTGTTTAGACATCAGGTGTGCCAGGCTCTGGGGG
KRM_1_00763	LIG4	1.715	0.005	TAGGTGTGAATTACAAGAAGAAAACCAGTATTTGATTTAAAGCTAGGTTTCCTAGTGAGG
KRM_1_00764	LIG4	1.443	0.073	GTTTCCTAGTGAGGAAAGCCTCTGATCTGGCAGACTCATTGCAGAAGGTGGTAATGATAA
KRM_1_00765	LIPG	1.719	0.001	TGTTCTCAAGCCAATTATGTGCTTCTCTTGTTTCTGTGATTGCTTTCTAGCCAAAGTGAA
KRM_1_00766	LIPG	1.278	0.308	CATATTATTGGCTGTACATCCTGGCCACTTCTGACTTCTGTTTTTACTCGTGGAAGCTTT
KRM_1_00767	LMNA	1.47	0.019	GAGGTGGAGGGGTGTGGCAGTGGTTTTGGCAAACACTAAAGAACCCTTGCCTTCCCGTTT
KRM_1_00768	LMNA	1.661	0	TTGTTTCTACCCCTGGCTGCTGTGGTGTCTTTGTTGGTGGACGTCGCTGTGTGTACTGAG
KRM_1_00769	LMO2	2.25	0	ATGCTGATGAACCACTGTTTTTAGACACCTTCATTTCGAGGTGAGGAGCTCCACAGATTG
KRM_1_00770	LMO2	1.742	0	AAACCAGCTCTGCAGGCTTAATAAAAATGACAGACTGAAATGCAGTGTTGTTTATTTGAT
KRM_1_00771	LTA	1.35	0.008	AATAAACCTCTTTTCTCTGAGACGCTGTCTGCTTGTGTGTGTCTGTCTGGGAGTGAGAAT
KRM_1_00772	LTA	1.112	0.238	CTGTGGGGAGAACAAAAGGATAAGGGGCTCAGAGAGCTTCAGGGACATGTGATGGACTCA
KRM_1_00773	LY75	6.075	0	AGTTCTCTTGTCCTATGATCTGTCTACAATTTTAGTCATTAAGACTTTCCTCCAAGAACT
KRM_1_00774	LY75	4.881	0	TTCCTCCAAGAACTAAGCCAAATTGATGTGAAAAGCACAGCTGTATATAATGGTGATGTC
KRM_1_00775	MADH4	1.502	0.001	CCCTGTGAAACAGTAGTTGTATTCTTCTGTATTTCTAGGCACAAGGTTGGTTGCTAAGAA
KRM_1_00776	MADH4	1.349	0.002	ACAAGGTTGGTTGCTAAGAAGCCTATAAGAGGAATTTCTTTTCCTTCATTCATAGGGAAA
KRM_1_00777	MAEA	1.667	0	TAATCGTTCAGTTGAGAGAAGTACTGATGACTTTTCAAAACAAATGAACCATCGTAGTTG
KRM_1_00778	MAEA	1.915	0	ACAGAGAACCATATTGTAGAGGTTTGTAGTTAGTGCTTATTTTTGCATGTTGATGTTGAC
KRM_1_00779	MAGEL2	3.736	0	TGGGGGGACATTTTTGTTTCTGGTGTTTGTGTTCCAGTTCCACACGTGCAAGTTTGGATT
KRM_1_00780	MAGEL2	3.474	0.061	ACTTTCAGCATAACAGAAGCGTTTGTCTTTATTCTAATTTTTACACTAGATGGTGGAAGC
KRM_1_00781	MAL2	35.077	0	GCAGTCTTCTGTTTGGTGGCATTAAATTGATTTCTTTAAAATGCTTTGGTGGCATTTTTG
KRM_1_00782	MAL2	51.98	0	TGGTGGCATTTTTGTAAATGGATTGCTTCTAGATTGTTACAAACCAAGCCTAAGACACAT
KRM_1_00783	MAP2K3	1.675	0	GGCACACTGGGTCACCCAGTCCTGCCTGCCACCCTAATTGGTGTCATTCACCTTTTCGTT
KRM_1_00784	MAP2K3	2.05	0	TTTGCTTTATGGGTTTGGCTTGTTTTTCTTGCATGGTTTGGATCTGATCGCTTCTCCCCC
KRM_1_00785	MAP2K4	2.123	0	CTTTCTTCACCAAGTGCAATAGATTTACTGATGTGATATTCTGTTGCTTTACAGTTACAG
KRM_1_00786	MAP2K4	3.148	0	AGAATGTGTTTTCTCCTTTACCAGTCCTACTTTTCATCGGGAAGACTCAGGAGTCTGCCA
KRM_1_00787	MAP3K5	1.011	0.892	TTGTAACTTAAGTTTCTGACCTGTCGTACATTTGTTTGAGTCGTTTATGTACTACTGAAC
KRM_1_00788	MAP3K5	1.037	0.6	TCGTTTATGTACTACTGAACTGTACCAGTTGCACATGCTTGAACCGTAGTAATGTTAGCT
KRM_1_00789	MAP4K3	1.505	0	CATTCCAGAGAGTGAAGTGGTTCAGATTTCTCTTGGAATTTTTCTTTGGTTGGCCTTATT
KRM_1_00790	MAP4K3	1.956	0	TGCTTTTTTCCAATGGAATATGTATATACCAGGTTTTAGCAAAATGCACACTTTTGGCTC
KRM_1_00791	MAP7	2.204	0	AGAATGTTACTGATGATTCAGGGCTATTTCTGAAGTCTGTGTGTTGCTGCTGTCCCCAGT
KRM_1_00792	MAP7	3.283	0	TTGCTGCTGTCCCCAGTGATGGTGGACTTCTCTTTGCCTTACCTGATCACAAATTATGTT
KRM_1_00793	MAPK1	2.668	0	CACATTCATGTTAAGATTCAGTGTTGCTTTCCTCTGGATCAGCGTGTCTGAATGGACAGT
KRM_1_00794	MAPK1	1.798	0	ACTGGCCCAGCACTTGGGTTTACATAAGATGAGTTAGAAAGGTGTTTCTGTAGGGTCCTT
KRM_1_00795	MAPK10	38.17	0	ATTAAACTGTATGTCTTATAAGAAAACATGTAAAGGGGGAATAAATGGGGGGAGCGAGCT
KRM_1_00796	MAPK10	39.506	0	GAGCGAGCTCTCTCAGACCCTTGAAGATGTAGCTTCCAAATTTGACTGGATTAAATGGCA
KRM_1_00797	MAPK13	1.825	0.012	AATGGGCCTAGTAGATGCAGAGTTCAAAGATGTTGGTTGGGAGAAACTAGCTCTGATCCT
KRM_1_00798	MAPK13	1.885	0.003	AATGGGCCATGTTAAACTGCCCATCTGGAGAACTGCCTGCAGGTGGGGACCTTTCCTTCC
KRM_1_00799	MAPK14	1.45	0.007	TAATGCACAATATGGCATTATATCAATATCCTTTAAACTGTGACCTGGCATACTTGTCTG
KRM_1_00800	MAPK14	1.356	0.001	GAAAATGTTGATAAAGCTCCTTAGTTGTACATTTTTTGGTGAAGAGTATCCAGGTCTTTG
KRM_1_00801	MAPRE2	1.199	0.005	TTCCTTTGACAGATGGTATCCCTTCCTGGATCATTCATTTCACCTTGGTTTCTAACTTTA
KRM_1_00802	MAPRE2	1.133	0.06	GGTTTACTTTCACTTGTTATTTGACTTAGCAGGTGCAACAAAAACAAGAAACAAATGTGC
KRM_1_00803	MAPT	54.397	0	GGTGGGGGGAGGGACATGAAATCATCTTAGCTTAGCTTCCTGTCTGTGAATGTCTATATA
KRM_1_00804	MAPT	7.033	0	TAAATATAAGGTCTCCATTCATGGATTCCAAGGACAAGAAAGTGATATAGAATGTCTATT
KRM_1_00805	MBL2	1	1	GTTGTAGACAGGAATACAGTTAAGTGCTGTATGTAGTCTTACGATGTTTAGTAACTTCAG
KRM_1_00806	MBL2	1	1	AACATGCATTGATTTTTACAAATTAAGTCAACCTTACTTTGATGGAATAAACTCCATTTA
KRM_1_00807	MC2R	1.072	0.777	TCATTGACCCCTTCATATACGCCTTCCGGAGCCCAGAGCTCAGGGACGCGTTCACAAAGA
KRM_1_00808	MC2R	1.285	0.717	CAGCAGTACTGCTAGCAGGACTGATCCCTGAGTTTAGAATCCATGGGAATAACGTTGCCA
KRM_1_00809	MDFI	1.464	0.001	TCTCCTCCACCGCCTCTCTCCTCCACCCTGGGGCTTAGAGGACAGCAAAATGTGAAAAGA
KRM_1_00810	MLANA	1.027	0.933	TGGCAATTTAGCTCTCTTGGGTTCCCAAATCCCTCTCACGAGAATGTGCAGAAGAAATCA
KRM_1_00811	MLANA	1.38	0.297	ATGTGCAGAAGAAATCATAAAGGATCAGATATTCTGGAATGGTGTCATTATTTGCATAGC
KRM_1_00812	MMP14	1.134	0.185	CCTGAGCCGTTGGGGACTAAAGGGACAGAAGAAACCCTTAGCAGCCCTATGCCTCTCGAA
KRM_1_00813	MMP14	1.159	0.347	GCAGCCCTATGCCTCTCGAATGTTAGCCTTGGATGGGGCTTTCACAGTTAGAAAAGCTGA
KRM_1_00814	MMP16	1.643	0.277	TCTCTGACTGCTTTGGATAGTCTCCTACGCACCATTTTGTCAGGTGGGAGATTTGGAATA
KRM_1_00815	MMP16	1.214	0.186	TGGGAGATTTGGAATACACATGCAGGACGTTAGACTGTTGGGACAGCCATTTTCCAACAA
KRM_1_00816	MMP2	5.362	0.001	TTTTTTCCACTTAGAAATTGCATTTCCTGACAGAAGGACTCAGGTTGTCTGAAGTCACTG
KRM_1_00817	MMP2	1.41	0.013	TAGTGATCGTTCCCCTGTTCACTCTATTTAGCATGTCCCTACCGAGTCTCTTCCTCCACT
KRM_1_00818	MMP8	1.141	0.65	GAAATAAGGGTTATAAACAATCTAGCAATACCTTTTGCCTTTACAGAAAATGTGGTGCTG
KRM_1_00819	MMP8	1.115	0.651	CCTTTTGCCTTTACAGAAAATGTGGTGCTGTTTTCTACCCTTGGAAAGAAATGTGGATGA
KRM_1_00820	MRPL49	1.127	0.624	TAATCATCTGAAACTGTCTCCAACAACTCTTGTAACACAAAACCAAGGGGAAAAGACAGG
KRM_1_00821	MRPL49	1.26	0.486	TTCCTCCTTGGTACAGAGCCTTTTCTAAACTGGAAAGACCTTCGTCTTTCCCGGGATTAA
KRM_1_00822	MRPS2	1.611	0	GAGCAGCCCTCCCTTCACCCTGACCCCTGACCTTTGTCAGGAAGGTGCAGTTTTTCTTCT
KRM_1_00823	MRPS2	1.354	0	TGCTTCCTTGACCGCCTGGTTCCAGGGGGCTGTTTTGTAATGAGATGCTGCAGGCAAGCT
KRM_1_00824	MRPS35	2.612	0	AACCCTGCATTCAGTGTAGCTGTCAGTTCAGTATTTCTGAGTACACCTGTCAGCTGTTTC
KRM_1_00825	MRPS35	2.735	0	GTACACCTGTCAGCTGTTTCTTACCACTTCGATGGTTGTGATTAATTTAAAATCAGAATA
KRM_1_00826	MS4A2	1.146	0.529	TGTTGGCATACAAGATTGAGGGACTTATCAAAGATAATGGGGAACTAAGGCATCAATAAA
KRM_1_00827	MS4A2	1.107	0.333	ATGATGCCAAAGACTGAGAGTGGTTTCTGAAGTCCTCCTTTTCATCAGCCCTTTATCAAA
KRM_1_00828	MS4A3	1.075	0.515	TAAAAGCTAAGGTGGGATTGTGGTCAGATGTGCTGGAGAGAGAACAGTGGAAACCTTACT
KRM_1_00829	MS4A3	1.106	0.623	CATTGTGGCTCCTGGTATAACCTCCAACAACTCCAATAGCCATCTTTTCAAGGTGGCAAT
KRM_1_00830	MSC	2.011	0.003	AAAGAAGGGCGAGTAGCCTCTCTGGGCTAGGTTCGTATCCCAGCACAGCGCCCTTCTAAT
KRM_1_00831	MSC	1.213	0.031	GCGCTGTGAAACTGTGTGCCCCTTGGCGGTGTCAGGATGTGGTCTTTGTTGCCCTTTACT
KRM_1_00832	MTRR	1.231	0.134	GTATGCCCGTAAAGAATGCTCATATTAATGTACTTAAATTACACATGTAGAGCACATCTG
KRM_1_00833	MTRR	1.66	0	AATATTTTAGGATAATTGCCTACAAAGGGATTTATTTTCATGATGCTGGAAATATGAAAT
KRM_1_00834	MVK	1.149	0.062	GGGTCCATGTGCAGTTTCTTCCAGTCTGTACCTGAGAGGTTTGTGGAAAAGAAAGCAAAG
KRM_1_00835	MX2	1.835	0	AGCCTGAGTGATTCTCTTTTCTTCTTGTTTCCCTGATTATGATGAGCTACCATTGCTCTG
KRM_1_00836	MX2	7.891	0.001	GATGAGCTACCATTGCTCTGTTAAGTCTTGAAGAGGAATTTAATAAAGCAAAGAGACTTT
KRM_1_00837	MYB	1.901	0.004	GAAAACTGTGGTTGATAGCCAGTCACTGCCTTAAGAACATTTGATGCAAGATGGCCAGCA
KRM_1_00838	MYB	2.76	0	TTGATGCAAGATGGCCAGCACTGAACTTTTGAGATATGACGGTGTACTTACTGCCTTGTA
KRM_1_00839	NAT2	1.1	0.886	TGGATCCTTCACTATTTAGAATAAGGAACAAAATAAACCCTTGTGTATGTATCACCCAAC
KRM_1_00840	NAT2	1.192	0.176	AGGCATTTTAAGGATGGCATGTGATTATCTTGGGAAGCAGAGTGATTCATGCTAGAAAAC
KRM_1_00841	NAT8	1.175	0.345	ATTCAGCTGTAACAGCAAGCAATCCCCAACCTTTCACTGCAATGACCTTTCAATGCAAAA
KRM_1_00842	NAT8	1.167	0.26	TGCAATGACCTTTCAATGCAAAAAAGCTTATTGTCCAGCCCCATCTGAGTCCCAGGTGAT
KRM_1_00843	NCAM2	8.656	0.002	CTTGAATTAGTTTGTTTGTGCAAAGTGTACAAGCTTAGTAAAGTGTCCATGAAGCAATAG
KRM_1_00844	NCAM2	6	0.001	TTTCTAAATAGGGCCACATGGTTTTAAACTAATGATGGTGAAAGAATTAGGATGACTGAG
KRM_1_00845	NEF3	84.129	0	ACTGGTGCATTTAAAATGGACTTTTGTTCATGGGAGAACCTTGTTGACATGGACAGTTTG
KRM_1_00846	NEF3	64.846	0	TTGTTGACATGGACAGTTTGCAATCTTATGTTGACTGATGTTAAACGCCACAGCAGTACT
KRM_1_00847	NEUROD1	6.466	0	AAATGCAGTCCAGAATAAGTGCTGTTTGAGATGTGATGCTGGTACCACTGGAATCGAGCT
KRM_1_00848	NEUROD1	4.956	0	ACCACTGGAATCGAGCTGTACTGTAATTTTGTTTGTAATCCTGTATATTATGGTGTAATG
KRM_1_00849	NEUROD6	3.307	0	GTGGTCATTCACCTTCCCCGTCTAATTAAGACAAAGCAGATGCTTGTGGGCTGAGTAATT
KRM_1_00850	NEUROD6	17.388	0	GGCACAACTCTATCTAAGGTGTTTACTAGTTTCTGAAGTGTGTTTCAACTATTGTGAGAA
KRM_1_00851	NFIL3	1.016	0.815	GATTAGATTGTGTTATCACGCTGCCTGTGTATAGTCTAATAGTCCATGCAAAGGCTGTAT
KRM_1_00852	NFIL3	1.086	0.354	CCAGTTTCAATAAAGGATTGGTGACAAACACAGAACTCCGGCTCCATTGCATTTGATTTG
KRM_1_00853	NGFB	1.029	0.733	ACTCTCCTGGGCCCCTCCCTACCTCAACCTGTAAATTATTTTAAATTATAAGGACTGCAT
KRM_1_00854	NGFB	3.038	0.796	GTTTTAAAGAATCATTATTTATTAAATTTTTGGAAGCATCCTGTGTGCTGACACTGGTTA
KRM_1_00855	NOTCH1	2.276	0	TGGTGCCATCCCCAGGGGCATGACCAGATGCATCTCAAAATGTTGATTTTTACTGTGTTT
KRM_1_00856	NOTCH1	1.903	0	TTACAGAAAAAGACAGCTTTTAAAAAAGTGATCTACATGCGGAACTGTAGATGATGTATT
KRM_1_00857	NOTCH3	2.019	0	GCAGAATATAAGTATTTTTAGGCTATTTTTGTAATATGGCTTCTGGTCACGATCCCTGTG
KRM_1_00858	NOTCH3	2.078	0	TTCTGGTCACGATCCCTGTGTAGCTGAATTCCCAAACCTTGCATTGTACAGCCCCCACTC
KRM_1_00859	NPAS3	1.148	0.279	GCCAGGCCCCGCTCGGAGGAGGCATCGTCGGCATTTTCGTTTAGACCTTTAATTCTAGCA
KRM_1_00860	NPY5R	1.204	0.217	TAAGAAGTCAGCTCTCTTCATCCAGTAAGTTCATACCAGGGGTCCCCACTTGCTTTGAAA
KRM_1_00861	NPY5R	1.626	0.008	ATACACTGTCTTCATATGTAATAATTCTCACTGTTTACCAAGGAAAGATCAAATGTGGGG
KRM_1_00862	NR3C1	3.616	0	AATTTTTTATTCAAGTTATTGTACAGCTGTTTAAGATGGGCAGCTAGTTCGTAGCTTTCC
KRM_1_00863	NR3C1	3.056	0.043	CAGCTAGTTCGTAGCTTTCCCAAATAAACTCTAAACATTAATCTTCTGTGTGAAAATGGG
KRM_1_00864	NRGN	22.892	0	CCGAAAGGTTTTTAATCTCCGTGTGTGCATGTGACTGTGCTGGGTTGGAATGTGAACAAT
KRM_1_00865	NRGN	1.3	0.006	GGTTGAAGTGGAGAGGCACCTAGGTTGAAACCTACCCCTTTGACCCAACCAAACTTCCTG
KRM_1_00866	NUP98	1.113	0.302	TGGCTGCTGAAATGTGTGGTTTTTATGATTTATTAAATAATCTCTTGGGAGGCATTTCTG
KRM_1_00867	NUP98	1.481	0.581	CATTTCTGGAGAATGTGTGTATATACATGTTTGCGCGTACAGAGTGAGGGGAGGGTATGA
KRM_1_00868	ODZ1	1.179	0.309	CAGCTTTTGAGCACTGGGCGGGTACAAGGTTATGATGGGTATTTTGTTTTGTCTGTTGAG
KRM_1_00869	ODZ1	1	1	GTTTTGTCTGTTGAGCAGTATTTAGAACTTTCTGACAGTGCCAACAATATTCACTTTATG
KRM_1_00870	OPCML	3.667	0	AATCGCAGACCTGCCCTGCCTCAGTTGGAAAACCTTTTCAGGTCCTCAGTCTAAAAAATA
KRM_1_00871	OPCML	1.143	0.733	AAATAAAAAATATGAGCACCATAGAATTCTGTGCCCTTAATGCTTAACTGGTCTTCTTCC
KRM_1_00872	OPN4	2.509	0.723	GCACACTCTGCATCTGTAATTCATTTCATGTAATGGAATGAATAATTTCATGTAAGCTCC
KRM_1_00873	OPN4	1.244	0.122	AATAATTTCATGTAAGCTCCTCCCAGGGCTGTGTGGATCTGACAGGGTACAGGAAAATAA
KRM_1_00874	OSMR	1.38	0.245	AGTTGTACATCTGCTCCATAGACATCAGTATTCTACCGTAATTTTTGATGACTACCTCAG
KRM_1_00875	OSMR	1.471	0.223	AAAGGAAAGTATATCACGTAATTCCATTCAGTGTTTGGTTCCTTTCCTTTCAAGAACTGG
KRM_1_00876	OTX2	1.22	0.821	TCATGACCAACTGGTAGTTGGCACTGAAAAAACTTTTCAGGGCTGTGTGAATTGTGCGAC
KRM_1_00877	OTX2	1.085	0.782	GGCTGTGTGAATTGTGCGACTGATTGTCCTAGATGCACTACTTTATTTAAAAAATAATGT
KRM_1_00878	PAK2	1.653	0	AAATCATTGAGATAGAAAAAGATTCCCATTGACTGTAGACTTCTTCCCATTTTGTCTTCC
KRM_1_00879	PAK2	2.006	0.003	CCTTCAGGTTTGGCTCCAGGAACCAAAGTGATTTGTTCCTTGTTCCAACCTGGACTTTAT
KRM_1_00880	PAK4	1.242	0.049	CCCTGCAGCAAATGACTACTGCACCTGGACAGCCTCCTCTTTTCTAGAAGTCTATTTATA
KRM_1_00881	PAK4	1.274	0.193	ATTGTCTTGTTTTGTGTGTGTGGTGTGTTTGGGGGCCCTGCCCGACTGTCTTGGGTGGGA
KRM_1_00882	PAK6	19.878	0	AGGGTCAGAGTTTTCAAAACAAAAGCATCTTCCCTAGAAATTTTTGTGAATTGTTTGCAC
KRM_1_00883	PAK6	25.255	0	TTTGCACTTGTGCCTGTTTTAAATTAAATTGAGTGTTCAAAGCCATTGGGCTTCCTGTGC
KRM_1_00884	PAX4	2.208	0.007	CTCGTATGTCTACGTGTATGCACAAGTGTGTGTGTGCACACACACACACACACTGATATT
KRM_1_00885	PAX4	1	1	ATTCATTCCCTAATTGCATATGTATTTTTGTCATAGCAGCAAGCAGAGTGAAATGCCATT
KRM_1_00886	PCDH12	9.808	0	TATGTAGAGCACAAAGGGTCAGTCCTCTGGCAGAACAGATGCCACGGAGTACCACAAGCA
KRM_1_00887	PCDH12	7.315	0	ACGGAGTACCACAAGCAGGAAAGGATGGCCTTCTTGAGTAGCAGGAGTCAGGGGGCTGTA
KRM_1_00888	PCDH20	15.262	0	GTGTTAGCTTAAACTGGATCATTTTACTTTTTGGCATCATGCATCTGTACTGTGTACCAA
KRM_1_00889	PCDH20	5.712	0	CATGGGCTTGTTATTTCACTGAAGTGCCTGTCATTTGTTTGTTTTTAGGGTTAAATGTGA
KRM_1_00890	PCDHA4	19.14	0	TATGTATGCTGTATGCTATGATAAGACTCCTGAAATATACTTACTCTGTGCTTGTGTATG
KRM_1_00891	PCDHA4	28.371	0	CTCTGTGCTTGTGTATGTGAATGTTAATGCAACTATTACCTAGAGTGAACTTTAAGCTTT
KRM_1_00892	PCSK1	5.022	0	AATGTTGGGAGAAATGATTTATACCACTTTCCTAGAAAAAATCTTACACTTGGGACTTGG
KRM_1_00893	PCSK1	8.037	0	AAATTCCTAGTCACAATTTTTTCAACAATAACAGGAAAACACTCATCACGTGGAGACCTA
KRM_1_00894	PDE10A	1.164	0.1	AGGAAAGAGGAAGAGAGAAGCAAACATGTAGGAAAAAATATAAATCAACCCCATTCTCCC
KRM_1_00895	PDE10A	1.334	0.596	CCATTCTCCCATTCGTTAAGAGCAATGATTTTTCTTGACGGAAAATGCATATTACTTGAC
KRM_1_00896	PDE11A	1.015	0.915	TATTAAGTAGATGTAATGACTAGAAAGCTGCTTTGCTCCCTGTTTTGAGAAATTGTGGAC
KRM_1_00897	PDE11A	1.337	0.372	AAACATCAAAAAGCTGAATTCCTAGGTGAATTATAAGCAGGGTTTGGACATCCAGAGCAC
KRM_1_00898	PDE4B	1.183	0.191	ACAGTTACTTTTGCAAACAGACAGAAAGGATACACTTCTAACCACATTTTACTTCCTTCC
KRM_1_00899	PDE4B	1.162	0.053	AGCCACTCATAACTTCTCTCTGTTTGCTTGCCTTCAACAATACTTTTTCTCCTCTGGAGT
KRM_1_00900	PDGFB	1.429	0	AAACACCAGTCACCTCGTCTCCCTGGTGCCTCTGTACGCAGTGGCTTCTTTTCGTTTTCG
KRM_1_00901	PDGFB	1.056	0.72	CGTTTTCGTTTTGAAGACGTGGACTCCTCTAGGTGGGTGTGGCCAGCACACCAAGTGGCT
KRM_1_00902	PENK	12.303	0	TGTTGCTTGCCTTGTATAGTTGACTTCATTGTCTGGATAACTGTACAACCTGAAAACTGT
KRM_1_00903	PENK	44.646	0	CATTTCAGGTTCTGTGCTCTTTTTGGAGTCCTTAAGCTCAGTATTGGTCTGTTGCAGCTA
KRM_1_00904	PEX10	1.159	0.218	CGTCTGAAGCATTTGGCACACACCTTCAAAACACATCAAGGCTGCTTCCAGTTTCAGAAA
KRM_1_00905	PEX10	1.07	0.3	TTCAGCTCGTCCCTAGCCTATTTCCTGCCTCCATTTGACATTTCCAGGTTTTCAAAATTG
KRM_1_00906	PEX11B	3.146	0	AGAGCAAGCCTATCAGGTAAGCAAATTAAAGTTCAGTTTGCTCATCAACATTTAGTCTGG
KRM_1_00907	PEX11B	1.151	0.17	TCCCTCATTTTTTGGTCATTTGAGGCCCCTATTCCTGTCACTGTGGTTTGGGTTTTTCTT
KRM_1_00908	PEX12	1.574	0	GGGTTGAGTGTTACAAAGAGACTAGTCTGAAGATTCCTGTATAAAAGCAAAGCTAACAAG
KRM_1_00909	PEX12	2.13	0	AGTTCTTTCTGCTTGCTGCTAAGAGTTTGCTAAACTGTCATGAATTATTCTGGTTATTAC
KRM_1_00910	PEX26	2.057	0	ATGAGGAAAGAGCTCATAGCTTCATGCAGGTGATCCCTGTTCTTCTGCATGTGTGTGTTT
KRM_1_00911	PEX26	2.217	0	GTGTGTTTGCACATGAGGGTATGTAGACCACAGACCATTAAAAAATACGGAATTCAAAAG
KRM_1_00912	PEX3	1.384	0.143	TTAAAAACTTAACTTTGTATTGATTTTGAATACAGTGAAAATCTTACTGCAATAAACTAT
KRM_1_00913	PEX3	1	1	ATCTTACTGCAATAAACTATTTTAGTAAAATATTATTTTGTTGAGTTAATATTTTTCAGC
KRM_1_00914	PIM2	1.665	0	TCCTCTCTTCTCCCCCTGCCTGGATTATTTAAAAAGCCATGTGTGGAAACCCACTATTTA
KRM_1_00915	PIM2	1.259	0.155	ACCCACTATTTAATAAAAGTAATAGAATCAGAAGCGGCTGGCCATTTGTAGGTGTGAGGC
KRM_1_00916	PIN4	1.166	0.64	AAAGCACTCAGTTCTTCCATGGGTTGTTTCGTACTAGACTAACCGAGTGCTGGTTAAAGG
KRM_1_00917	PIN4	1.178	0.319	AACCGAGTGCTGGTTAAAGGGAAGGATGTCAGCATAAAAACATCATTCCCTCATCTTCAG
KRM_1_00918	PITX2	1.126	0.696	TAGGATTTTTCGCTTGCAAGCAAGGGAGTGTATATACTAAATGCCACACTGTATGTTTCT
KRM_1_00919	PITX2	1.023	0.959	ATAGTTTCTCTGGTGGATGCAATGATGTTTCTGAAACTGCTATGTACAACCTACCCTGTG
KRM_1_00920	PLA2G6	2.998	0	CCACCCCGAGAACTCTCAGCTCTCGAAGGTCATTCCTGGGGGTTTCTTTTCCCAATGGAA
KRM_1_00921	PLA2G6	3.52	0	CTGGGGGTTTCTTTTCCCAATGGAAGTGGCTTAAGAGCCAAAACTGTGAAATAAACCATT
KRM_1_00922	PLAU	2.227	0	CTGTGACCAGCACTGTCTCAGTTTCACTTTCACATAGATGTCCCTTTCTTGGCCAGTTAT
KRM_1_00923	PLAU	2.106	0.013	GTGATCAATAAAATGTGATTTTTCTGATGACAAATCTCCCTGGTGCTTGCATGGGAAGGT
KRM_1_00924	PLCB2	3.204	0	GGCAGACTGTTCCTAGCATGTACCCCTCTCAGGCTGCCTGCCTGACAATGTCAGCATCAT
KRM_1_00925	PLCB2	5.957	0	ATGTCAGCATCATTTGCTCTCCTGAATTTATGAGGTTTATTTATTTTTCTCCTTCCTGCT
KRM_1_00926	PLCD4	1.29	0.075	TTAGCCCCACTGGTATAAATACATCTCTCTCCAATTTGGCTTCGATATGGTCTGTCATTG
KRM_1_00927	PLCD4	1.099	0.498	ACCTCCTGCATGTGCTACATAGGAAGGACACAGAGTATGGCTTTTAAGAATCAGGGCAAA
KRM_1_00928	PLP1	34.698	0	AGGAAAAAGTACAGGCAGAAAGAGTTTGAAACTTGAATAGCTCCCAGATTTCAGTCTTTT
KRM_1_00929	PLP1	137.856	0	TGAAGGAAAGATTTGTACTACAGCTCTTTTGTTGTAAAGAGTTGTATTGTTCTTTTCCCC
KRM_1_00930	PMP22	2.266	0	CGATGACTTGTATTGGCCACCAACTGTAGATGTATATACGGTGCCCTTCTGATGCTAAGA
KRM_1_00931	PMP22	2.326	0	GTGCCCTTCTGATGCTAAGACTCCAGACCTTTTGATTTTGCTTTGCATTTTCTGATTTTA
KRM_1_00932	POU2F3	1.057	0.881	AGTGATTATGAAAAGTATTCCACTGTTGATAAGAAGAGGTTTAGATTCTTGTTCTGTGCC
KRM_1_00933	POU2F3	1.062	0.808	TGCCTTTATGTCATTGTGGGGGGCATGTGAGTGCATAGAATGAAACAGGATGGCAGAAAA
KRM_1_00934	POU3F4	1.159	0.261	GCGTGTCTGGTTCTGTAGTCGAAGACAAAAAGAGAAAAGAATGACTCCGCCAGGGGATCA
KRM_1_00935	POU3F4	1.004	0.98	ATGACTCCGCCAGGGGATCAGCAGCCACATGAGGTTTATTCGCACACCGTGAAAACAGAC
KRM_1_00936	POU4F1	1.251	0.339	AACATAACTGAAAGAAGAGCAGTTTTATGATTTGGGTGCATTTTTGTGTTTATACTGGGC
KRM_1_00937	POU4F1	3.761	0.404	TTTTTGTGTTTATACTGGGCCAGGTCCTGGTAGAACCTTTCAACAAATGAGACAATATAG
KRM_1_00938	POU4F2	1.192	0.477	TGTTCCATTTGAGGTTCTCCAAAGTCTTGAGTTCTGTATATGGCCTGGTTTCTTGTTTTT
KRM_1_00939	POU4F2	1.161	0.663	GTTATTTTAATCATTTATGTGGGAAGTGTTTTGGTGGGAGACTTTTTAAAAGGAGGAAGC
KRM_1_00940	PPP1R3B	1.045	0.929	ACAATGCAGGAAAGGCACAGAGTGCACTGGCATTGACATGTTACCCAACTAAGGATCATT
KRM_1_00941	PPP1R3B	2.44	0.019	TTACCCAACTAAGGATCATTCTGTGTTCATAAGAAAAAGGCCTGCAGTGACTCTGTTTAA
KRM_1_00942	PPP1R3D	1.291	0.079	TGAGCCATTCTATTATGCTGGAGTACGTTTTTCTTGTGGCCTAATTACAGAAAACCAAGC
KRM_1_00943	PPP1R3D	1.218	0.116	TGTTTAAATCATTTCACATGCAAGTCTTATCCTTTCTACAACACTGACAAATGTAGAGCC
KRM_1_00944	PPP2R4	1.337	0	CTTTGGGCTCCCAACCCCTTGCACCCTCATTGCTGTTCGGATTAAAGCCTCTGTTTTGCA
KRM_1_00945	PRCP	6.993	0	GCAGAGATTTCTTTTGGGCTTTGAGGTTGAAGTCTCTTTAGCCCATTTGTAAGTCCCCAT
KRM_1_00946	PRCP	6.399	0	TAATTGCAGCTGGTAGGATGTCTGGTGCCAATCCAGGAAGTGAGAGCCATTTCTTTTGTA
KRM_1_00947	PRDM1	2.696	0.15	AATGATTTGCTTCTCTAGAGGAGAAACCAAGTAAATGTGCTCCAGCAAGATAGACTTTGT
KRM_1_00948	PRDM1	2.658	0	GTCATTCTGTCTTTTATTCTGCTAAGCCCAAAGATTACATGTTGGTGTTCAAAGTGTAGC
KRM_1_00949	PRKAA2	1.274	0.093	GCCCCCAGGGTTTCAGAAGCCAAGTTCTTTTAACAGTATTTTTACAAATACTGCCTAGTA
KRM_1_00950	PRKAA2	1	1	CTGCCTAGTATATTCAACAGAAGGACTGTGGTCATGTCACAGGTAACCACAATTTTCAGG
KRM_1_00951	PRKCI	1.691	0.014	AGTAGGCATGAATGTTCAGGACACACATATACACTCACACACATCACAGTATCAGCTCTT
KRM_1_00952	PRKCI	1.772	0.052	TATTAACTGATAACACATGTAACACATAGTAGAATACATTTCAGAGGCAGAGTTCCTTGG
KRM_1_00953	PRKCM	4.091	0.27	TTCTTGTCAAGATATGTGTCCACCTGATTGAATTATTTTCATTCATAGTTCACACTAGGG
KRM_1_00954	PRKCM	1.154	0.718	ATTCATAGTTCACACTAGGGTTTTCAGGCCAACTAGGAGCAGAAGTGTCTGCTCAAACAG
KRM_1_00955	PSCD1	1.395	0	AAGTTGTTGACAGGGTTTTTAAGAAATTATAATTATTCTAATTGTTTTTGTTTGTTTGTT
KRM_1_00956	PSCD1	1.472	0	GTTTGTTTTTGCCTTGTAAACTAGCGCCAAGGAACTGCAGCAAATAAACTCCAGATCTGC
KRM_1_00957	PSEN1	1.147	0.19	TCAGTAAGGCAGCTCTGTCGTGGTAGCAGATGGTCCCATTATTCTAGGGTTTTACTCTTT
KRM_1_00958	PSEN1	1.285	0	ATTCTAGGGTTTTACTCTTTGTATGATGAAAAGAATGTGTTATGAATTGGTGCTGTCAGC
KRM_1_00959	PSMD11	3.297	0	GCAGTTCAGCCATTGTCAGTTTTAGTATCATCTCTGTATTTCACTTGCAGAAAGAGTTTT
KRM_1_00960	PSMD11	3.531	0	AAAGTACTCCAAAGAGATCTAGTTTTGGAGGAGAGGGGAGACGGTTTCTCAAACTTAGGG
KRM_1_00961	PTCH	1.097	0.116	GAGCCTGTGCAGCCCCTGATTCTGCACGGTGTAGAACTTCCTCCCATAGTCACATTGGCA
KRM_1_00962	PTCH	3.052	0.001	TCATTTGGATGTTTTAATTTTAAAAGAAAAGAACTTTGCTGATATTTATAATTTTGTATC
KRM_1_00963	PTEN	1.635	0	GTTTCCGAAGGGTTTTACTACATTCTAATGCATGTATTCGGGTTAGGGGAATGGAGGGAA
KRM_1_00964	PTEN	1.181	0.1	GTTAGGGGAATGGAGGGAATGCTCAGAAAGGAAATACATTTTATGCTGGACTCTGGACCA
KRM_1_00965	PTGER4	2.102	0	TAGAGAACATCCTGGCTTTTGAGCACTTTGCAAACAATCGAGTTGACTCACATGGGTCCT
KRM_1_00966	PTGER4	4.697	0	TTAATACCCCACTATGACAGAGGATTGTGGTCACAACTTGATGGCTGGGAAGACCTACTA
KRM_1_00967	PTPN9	1.063	0.805	TGATCAAAACCCTTTTAGCTTCATCAATTTAGCAGCCTGGGACATGAGGGAGGGGGTCCA
KRM_1_00968	PTPN9	1.033	0.699	AGGGATGAGGGAGGCAGGGAGGGACCCAAGGCTTCAGTATCTGAGACTTAGAGTTCTGAC
KRM_1_00969	PTPRN2	3.066	0	CCAGAACCAGGAAGAGTCTGGGCATTGAGCAAGCTCTGAGGGTCCCCAAGAGCACATGAA
KRM_1_00970	PTPRN2	2.899	0	AGATCAGGGCCACCTGCACACACTGCTTAGAGCCTGGAAGGGAACCACGTGTTCTGACAT
KRM_1_00971	PUM1	1.848	0	TGTGGAGAAGTTTGAATCAACATAAACACGTTTTTTGGTAAGAAAAGAGAATTAGCCAGC
KRM_1_00972	PUM1	1.58	0	CCAGCCCTGTGCATTCAGTGTATATTCTCACCTTTTATGGTCGTAGCATATAGTGTTGTA
KRM_1_00973	RAB10	1.333	0	TTGCCCCTTTTCTGTAAGTCTCTTGGGATCCTGTGTAGAAGCTGTTCTCATTAAACACCA
KRM_1_00974	RAB10	1.435	0	GCTGTTCTCATTAAACACCAAACAGTTAAGTCCATCCTCTGGTACTAGCTACAAATTCGG
KRM_1_00975	RAB11A	1.2	0	TCATGATGTGTGGGGCACACGGAAGGCATTGCTGTAGTCAGTCATTTTGGTTTTCTTCTA
KRM_1_00976	RAB11A	1.265	0.127	CAGTTATAGGGGGATTATTTCTTATGTTGTCAGATTACATTTTTCCTTTGAGTGCTTTGG
KRM_1_00977	RAB1A	1.868	0	TTCTGAAGATGAAGTTCAGCCATTTTGTATCAAACAGCACAAGCAGTGTCTGTCACTTTC
KRM_1_00978	RAB1A	1.798	0	AAGCAGTGTCTGTCACTTTCCATGCATAAAGTTTAGTGAGATGTTATATGTAAGATCTGA
KRM_1_00979	RAB20	6.682	0	CTTGGTACTTGTATCTTGATGCTTGATAATCCTGACTCTAGACATGCTCATTTGTACAAA
KRM_1_00980	RAB20	8.311	0	GACATGCTCATTTGTACAAAATCAGGAATAACTGTTTTTATACTGATTGCGGCAATGTGG
KRM_1_00981	RAB21	2.505	0	TTCTTAAGCATAAGACTGAAATGTGTTAATTTTAGTAGAATCAGGCACTGCTCACAGAAG
KRM_1_00982	RAB21	1.955	0	CAGGCACTGCTCACAGAAGGAACACAGATTGTAGAAATTAACATAAATTGTTCTTGTTCT
KRM_1_00983	RAB23	1.716	0	CCCTAAATCTTGCCAGCCTGCATTAGTATTTCGGCATTGGTACTTGTGCAATATCTGTGT
KRM_1_00984	RAB23	1.802	0	AATGTAGAATGTGAGTTGTGCATGCAGATGTCTGGTACTGGAGTAAGCTGAAGGTATGTG
KRM_1_00985	RAB2B	1.123	0.718	AAGCTGTTCATACTCCATGTGTCATTTCTGGTTGTATCCCAAACATTAGTAGATACTCTC
KRM_1_00986	RAB2B	1.58	0.258	CATTAGTAGATACTCTCCTCTTAGGGAATTAAATCAAAGATAATGAAGAAGCCTCTTTGG
KRM_1_00987	RAB35	1.364	0.021	GGAAGAACTGAGTTCAACACCAGGATGTGTTTCCTTAGATTTCCTTTCCTAGGCGATTTC
KRM_1_00988	RAB35	1.502	0	CATCACAGATCACACTGCAGTTTCCATGTTAGCACTGTGGATGGATTCTTAATAAAAACG
KRM_1_00989	RAB38	1.228	0.298	TGGCCTGAATGTTGGCTTAACTGAATATTGTATGAAAAGACTTGCTTTCATATGTGCCTT
KRM_1_00990	RAB38	1.214	0.215	TTGCTTTCATATGTGCCTTTCTGTTAGCTTTCTCTGACTCAAGCTGTGGGGCTCCTCTAT
KRM_1_00991	RAB5A	2.41	0	TGTGTCAGAGATGATTTAGTCTATTTAAGTGTTGGACTGCTAGGAGAACTTGTACATTTA
KRM_1_00992	RAB5A	2.508	0	TACAATAATGCAGAATTAGGAAAACGGTTCACCAGTGTTTAGTTTTATATTGAGGTGCTC
KRM_1_00993	RAD17	1.102	0.831	CTGTCTTTTAACGTAAATTACCTAGCATGCACTGTCTGCCTTAGATCCTTAGGCACAGTG
KRM_1_00994	RAD17	1.437	0	TTAGATCCTTAGGCACAGTGCACGAATCTCCCTTACCCCGTGTCAGACTTTTCAAAAGAT
KRM_1_00995	RAD50	1.808	0	TGTAGATATAACGAGCATATTGCCTAGACAGCTTTTCTCAGCTGGGTCCAGAAGAGAATT
KRM_1_00996	RAD50	1.591	0.001	TGGAGGGGGGTGGTTCCTAAATGTAATCACAAGTAAGATGAAGAGCACATCAATTCTAGT
KRM_1_00997	RAD51	1.641	0	GGCCATTAGCCCTTCACCGTCTGCCTGTTTGGTCTTTTATTGCTAAGACTAACTCAAGAT
KRM_1_00998	RAD51	5.773	0.106	TATTAGTAGTGAATGTGCTGTTTATAGCAGTTATTCTAGTGCAAGCTATTTCAAGACAGG
KRM_1_00999	RAD52	2.534	0	TTCTACTTCCCCATTTCAGATGTGAGATGTAACCCACCTTGACCATAAATTGGCTTTTCA
KRM_1_01000	RAD52	1.115	0.381	AACCCACCTTGACCATAAATTGGCTTTTCATAGTGTTCAGATGTTTCATAATTCTTCCCC
KRM_1_01001	RAF1	1.436	0	TCTAGTCACATCATGTGTATACAAGGAAGCCAGGAATACAGGTTTTCTTGATGATTTGGG
KRM_1_01002	RAF1	1.173	0.06	TTCTTGATGATTTGGGTTTTAATTTTGTTTTTATTGCACCTGACAAAATACAGTTATCTG
KRM_1_01003	RAG2	1	1	TCCTTTCTTAGAAGGTTGTTTGATTAGTTTTGCAAAAGCCTTTCAGATTCAGGTATATGG
KRM_1_01004	RAG2	1.456	0.477	AACTGAGAATTTCTGATCTGACTCTTTTTTATTCACCAAAACTTAAACACCCAGAAGCAG
KRM_1_01005	RARB	3.025	0	TGTTTAACAATGCTTTCTATGTTCATATACTGTTTACCTTTTTCCATGGAGTCTCCTGGC
KRM_1_01006	RARB	1.155	0.457	GGTGTGTGGGAGCCTTTACTACACCTTTATCTTCAGTAAAGAGACAGAAAACACAGTTCC
KRM_1_01007	RB1	1.584	0	AAGGGCTTACTATTTCTGGGTCTTTTGCTTCTAAGTTCACATTAGAATTAGTGCCAGAAT
KRM_1_01008	RB1	1.478	0	TAGTGCCAGAATTTTAGGAACTTCAGAGATCGTGTACTGAGATTTCTTAAATAATGCTTC
KRM_1_01009	RELA	1.635	0	CCCACACAGCCTTATTATCAAGTGTCTTCCATCATGGATTCATTACACCTTGAAATAACG
KRM_1_01010	RELA	3.327	0	TCTCCAGTCAGGAGGCATAGTTTTCACCGAAGAATCAAAGCACTTGGACTCTTGCTCTTT
KRM_1_01011	RELN	31.414	0	CTGAACGCTATTTGTGTAACTGAAAGGTTGCACTCTAGGGAGAACCAAGCTAAAAGCCCA
KRM_1_01012	RELN	11.488	0	GAACCAAGCTAAAAGCCCATACTTAAATAAAAATTATGTCCAAAAGCCACTGAAGTTCAC
KRM_1_01013	RGS16	2.559	0	CTCTGAATGTGCTGGGAACCTCTTGGAGCCTGTCAGGAACTCCTCACTGTTTAAATATTT
KRM_1_01014	RGS16	3.21	0	ATTGTGGCAAATGGAGCTGGTTTCCTAGATACGAATGATGTTTGCAATCCCCATTTTCCT
KRM_1_01015	RGS18	5.596	0	GTTTGGCCCTTTGGAATTGTGGGTAGAAATCAGAAACAAAATGAGGGGAAGCAGCAAGGA
KRM_1_01016	RGS18	10.187	0	GAGTCTAAGGCCCTGGCGATTTGGTCATCTACCGCATTGGTTCATATTCAGAAAGTGTTA
KRM_1_01017	RGS20	1.627	0.8	TTTTTCCATATGTACATATTTGGGAAACAGAAGATTAAGAAAGTAGGGATATGTGCAGCG
KRM_1_01018	RGS20	1.077	0.862	ATATGTGCAGCGTATCTTTTAGCTCCCAGACTACGATTCTGTCCTTAGAGCCCACTGTTT
KRM_1_01019	RGS4	33.715	0	AACTTTATTGGTCTTGCCCTACTATAATTGTCATGACTTTCAGATTGTATCTGAACTCAC
KRM_1_01020	RGS4	77.246	0	AGATTGTATCTGAACTCACAGACTGCTGTCTAACTAATAGGTCTGGAAGGTCATTCTGAA
KRM_1_01021	RNF10	1.447	0.24	GGTTTGAGCTGAATTTGATGTAAATTCTTTTTCTGCTTAATAAAGTGACCTCTAGGTGTG
KRM_1_01022	RNF10	1.369	0.069	AAAGTGACCTCTAGGTGTGTTAGAATGCGAAGGCAAATAGTCACAATAAATCACCTGCAC
KRM_1_01023	RNF19	1.572	0	AAAGAAAAATGCCATGGGCTGCAGTCTTCTTCCATCACTTTTCCCTACCAGGTCCATTAA
KRM_1_01024	RNF19	1.544	0	CCCTACCAGGTCCATTAATATGCTTATAACACTAGTGCCAGTTATTTTATTTGATAATGC
KRM_1_01025	RNF38	1.026	0.975	AAATGTATGATGTACACTTAAAACATTTGTTGTTTCATGTCACTGTTAGGGATGGGGAAG
KRM_1_01026	RNF38	1.119	0.189	GGAGAGATAGCAGCAGGAAGATAGAGCTAGGTTGAATTACTGGCTGCCAGATTCTGTATT
KRM_1_01027	ROCK2	2.337	0	CATTTTTCACTGATTCCCTCTGACATCAGTTAGAGATGTTTAAAGAGTTAGATCCCCACA
KRM_1_01028	ROCK2	2.216	0	TAAAGAGTTAGATCCCCACAATAGATAGTATTGTGGAAACTGAAGAGTAGCCACTGGCCT
KRM_1_01029	SCA1	1.17	0.24	TGACCTCGCTTCAAATATGTTACCTTACTGATAGGATCTTTTCTTGTAGCACTATACCTT
KRM_1_01030	SCA1	1.413	0.013	ATTTGAGAAGCTGAAGAAAACAAAATTTTGAAGCACTCACTTTGAGGAGTACAGGTAATG
KRM_1_01031	SCAMP2	4.028	0	AAACTCCTTTCTGGTATTTTTTCCCCTCTATGTACAAATGTATATGTTACGTCTCAATTT
KRM_1_01032	SCAMP2	1.093	0.824	AAAGGCATTTTCAGACAACACTGGTCCACATGTCTGGTGGACTTGGGAGGACGGGGCAGC
KRM_1_01033	SDC4	1.12	0.028	GGTGCTTTCTGATGGGGCTGGAATAGTTGAGGTGAACGGTTCTGCCTTTTCTGCCTTCTG
KRM_1_01034	SDC4	1.234	0.047	TTTTCTGCCTTCTGTTTGAGACCCAGCTGGTGTTCTTTGGTTTGCTTTCTTCAGGCTCTA
KRM_1_01035	SEC24C	1.317	0	GGAATTCAGTTGCAAAGTATATTAAGATCTGGGAGAGGTACCAGTCTCCTTTCCAGCTGG
KRM_1_01036	SEC24C	1.002	0.976	CCTGGGATGCCCCTGCTCTGGACCTCTCATTTCTCATTGGTTTATTTTTCAATGCATCTT
KRM_1_01037	SELPLG	2.144	0	GAATGAAGCCTGGTCACATTCCAGCCACATTTCAGCCGAGGTCCAGGGAAGGAGGCCATT
KRM_1_01038	SELPLG	1.056	0.309	CTTGAGAGAGATTCTCTCCTTTTTCCTGTCCCCCATCTTATCTGGGTCCCTCTAACGTCT
KRM_1_01039	SEMA3C	1.289	0.001	CCTGTGGTATTCCTTTCCTGCTCTGGGGCTTTAGAATTCTAATTGTCAGTGATTTTATAT
KRM_1_01040	SEMA3C	3.164	0.099	CAAGTTCCAAATCCACAGCTTTTACATAGTAAAAGTCATAAATGCATATGACAGAATGGC
KRM_1_01041	SEMA4F	1.552	0	CCTTCTTGTTTCTCCAGTCCCTGGAAGCTGAGCTCTGTGTGTATTTGATGACATTGTCAA
KRM_1_01042	SEMA4F	2.365	0	TTGGCCTGTGAATGTGCCTCGTTCATCCCTGGTGCTTGAGCCCCTCAAGCTCCAGTCAAT
KRM_1_01043	SEMA6A	1.145	0.25	CCTTTCCACATCCATGAAGCCCAATGATGCGTGTACATAATCCCAGGGGGAGGGGGTCAG
KRM_1_01044	SEMA6A	1.109	0.252	TCTCTGGGACACAGGGGTACGCACGAAAATTGGGCCGCGTGGTTTGGTGAAGGTTTGCAA
KRM_1_01045	SEMA7A	1.24	0.107	CCTCTCTGGTCCTGGGTCCTACAGGACAGCCGCCTTGCATGTTTATTGAAGGATGTTTGC
KRM_1_01046	SEMA7A	1.279	0.619	GATGTTTGCTTTCCGGACGGAAGGACGGAAAAAGCTCTATTTTTATGTTAGGCTTATTTC
KRM_1_01047	SFRP5	1.375	0	TCGCTTCCCGGGGTTCATTCCTCAGCCTCTGCTTCTCCTTTTTATCCCGATAAGTTATTG
KRM_1_01048	SFRP5	2.6	0	GTTATTGCTACTGCTGTGAGGCCATAGGTACTAGGCAACCAATACATACACGGTTGTGTT
KRM_1_01049	SFTPA2	1.619	0	ACCTGAAGCTTATGCTTCCAGCCACCCCACTCCTGAGCTGAATAAAGATGATTTAAGCAT
KRM_1_01050	SFTPA2	1.298	0.548	TCGTGAATGTGTTCACATGAGTTTCCATAGCTTTGGTTCCAAGAAACAACACATTTCTGT
KRM_1_01051	SLC10A2	2.406	0	AGAACTTGGCTTTCTTACATAATGCGGTATCTTGTGACTTGTGTCTTTTTCCCTACCGTG
KRM_1_01052	SLC10A2	2.186	0	GTGTCTTTTTCCCTACCGTGCTAGTGGGAAGAAAAATAGTTGAGCTTTCTAAAACGATAG
KRM_1_01053	SLC11A2	2.874	0	AATAACTGTGCTGCTACATTATACTGGAAATTAACAAGGGAAAAGGGAAGAGCTCTTGGC
KRM_1_01054	SLC11A2	3.118	0	TTGGCTCCCTTGAGGTTCTGCTAGTGGTGTTAGGAGTGGTTACAACTGAGCTTTTAGTAA
KRM_1_01055	SLC13A1	1.018	0.959	AAAGCCATGGTCATCTGGTGACACAGAGAAAAGTTTAATCTAAATGATATGTGCACTTCC
KRM_1_01056	SLC13A1	1.212	0.515	TGGCACACTGAGAAATTCATTTTGTAGAGCTATGGATAAGTCTTGCTATGATTTGCACTA
KRM_1_01057	SLC15A1	2.84	0	ACCAGCTGGTATTAACTGATAACTTTGTCTTTGGGTTTTTGTTGTTTTGTCTTTCTAGTC
KRM_1_01058	SLC15A1	2.153	0	CCCTACCTCTATTTAAATTATGGATAACTCGAAAGACAGCTCATGTGAAGGCCAGTAATG
KRM_1_01059	SLC16A1	1.868	0	TTTCCTGGAATTTTTCCCCTTTGATTCACAGTGGTCCCATTTATATCTGCTTCCAGCTTA
KRM_1_01060	SLC16A1	1.116	0.527	TTATATCTGCTTCCAGCTTAGTGCTATGCATAAGATATGTGTGTGTTTGGTGTGGTGTTG
KRM_1_01061	SLC16A2	2.561	0	AGGAATAAAATTTCAGAGCTCAAGACATGGGACATTTAAATCCTCAAGGAGTTTGGAACA
KRM_1_01062	SLC16A2	4.088	0	CCTCAAGGAGTTTGGAACAAAATAAACAGATCTAAAAATTCGGTTTGGGTATGTATGTTG
KRM_1_01063	SLC16A6	1.186	0.024	GACATGAACTGGCAAAGTGGTTTTAAAAGCTTTCACGTGGGACAAATGATTTTCTTTCTT
KRM_1_01064	SLC16A6	1.171	0.088	CTTTCTTCCTATGGTCTTGTCTGAATAAACTACTATCTTGAATAAAACAACATCCAACCC
KRM_1_01065	SLC17A5	1.043	0.857	CACCTGTTGTTCACTTTCCTCATAAAAATTGTCAGGTCTCTCTGACACTTAGATCTCAAA
KRM_1_01066	SLC17A5	1.005	0.979	ACTTAGATCTCAAACTTTAGCATCTCCGTGGAGCTGCCATCCACTGTATAATTTGGCCTG
KRM_1_01067	SLC18A1	1.337	0.021	CCATGATTTCATGGGAAGAAGTGAAAAGAAACTGCCTTGGAATCCCTCCCAGTTGTAGAT
KRM_1_01068	SLC18A1	1.315	0.027	AATCCCTCCCAGTTGTAGATTTCCTAATAGGAGGAGTGTAATGAGACATTATTCATACTT
KRM_1_01069	SLC1A3	77.242	0	TTTTTTACATACTAACCATTTCTTATGGAAAGATCCTGTAGGGAGCCCATCCTCTCACCA
KRM_1_01070	SLC1A3	25.934	0	AAGCCATCACAAGCTCTGCATACACATGCATTCAGTGTGGACTGGGAAGCATTACTTTGT
KRM_1_01071	SLC21A2	1.08	0.427	GGAAAATGATTCCCTGCAACTAACCCTGGTCTTTCCCACAGCAATCTAACCAAATTTGGA
KRM_1_01072	SLC21A2	1.114	0.484	CTGCCTTCAGCTGAGTTTATGAACAATGAATGCCAACCTTCAGGTTCTAGAAGATTATGG
KRM_1_01073	SLC21A8	1.182	0.455	TGTTTTGTAGTTGTAACTGCTAATAAAACCAGTGACTAGAATATAAGGGAGGTAAAAGGG
KRM_1_01074	SLC21A8	1.015	0.946	ACCTCGATGGATCTTCTTCCAACCTCCCATTAAAATCCTGCAGGAGAATTGTGAGACAAT
KRM_1_01075	SLC22A3	1.138	0.167	AGACTGTTTCAAAACCGGGCAGGCAATTAGCAATGGGAAACAAGTGGTCTACCCTCAATA
KRM_1_01076	SLC22A3	1.246	0.693	CAAGTGGTCTACCCTCAATATTTGCTTGTTGTTCATTTATGTGCTCTTGGTACCAGTCCT
KRM_1_01077	SLC22A5	2.077	0	TAATTGTCTTCTCTTTGCTGATTATGTTACCATGGTACTCCTAAAGCATATGCTTCACCT
KRM_1_01078	SLC22A5	2.293	0	AGCATATGCTTCACCTGGTTAAAAAAGAACAAACATGTTTTTGTGAAAGCTACTGAAGTG
KRM_1_01079	SLC26A2	2.365	0.01	TACACTGGACATTTTTAATCATGCCTTTCTGTTTAGGATAAATAGGTAAGCACAAAGAGC
KRM_1_01080	SLC26A2	1.446	0.071	CAGAAAAACAATAGGAGTCCTTCCTTGTCTTTTCTGTGATCTCTGTCCGTCCTTGTTTCT
KRM_1_01081	SLC26A4	2.543	0.382	TTCACTTGTGATGACGTAAGTCCACAGTGTGACTTGTTTCCCAAGCAAACTGTGGGAATA
KRM_1_01082	SLC26A4	1.275	0.575	CTACTTGGACGTCTCCTTTCTGAACAAAACTATTAAATATAATAAAGAATGTGCCAGGAG
KRM_1_01083	SLC27A4	1.249	0.001	TCCAGGAGGGGAGGAGAGGACTGGACATCTATAGGTGGCCCCTGATGCCCATCTATAGTA
KRM_1_01084	SLC27A4	1.731	0	CCCTCAGGCATAGCCTTTCAGTCCTTACGGGTCTATGTCACCTCCATGTCAGTCTTGGCC
KRM_1_01085	SLC2A2	1.027	0.95	TAGCAGTCCAAACAACAAGAAATTGTTTCTTTTCAGTGTGATTTGTTTTTCTTTTGGGCC
KRM_1_01086	SLC2A2	1	1	GTTTTTCTTTTGGGCCAATTTGGGATAAACTATTTTCACTTGGAATTTCAGGATACAGTC
KRM_1_01087	SLC2A3	1.154	0.044	GGACATAGCTATGGAGTGGGGTTTAGCTTGAAAAGGTGACCTTGCAATTTCACGTCAACT
KRM_1_01088	SLC2A3	1.34	0	CTCAAACAGTAGGTCGGCAGTAAGGTAGGGTCCCCTTTTTCACTGAGAAGATTGTGAATA
KRM_1_01089	SLC7A5	2.385	0.055	CTAATTTAAAGATGCTGTCGGCACCGTGTTTATTTATTTCCAGTGGTCTTGCTCAGCCTT
KRM_1_01090	SLC7A5	1.938	0	GAGTAATGACGTGTGTGCCTGGGACCGTTTCTATTCTGTGTTAATGGCTAACCTGTTACA
KRM_1_01091	SMARCAD1	1.435	0.004	TAGATATTAAAGACTCTGAGAACTCATGGCATAACCCCAGTCTTGATGGGATATTGAACA
KRM_1_01092	SMARCAD1	1.579	0.005	TCTTGATGGGATATTGAACAGACTGAATATATTTTACCATTACAGGGCTAAAAGGAGTCT
KRM_1_01093	SMC1L1	1.923	0.717	ACTATCAAAACAAAATAAATTTGTCTGTTTTCAACCAAAGAAGTCACGTACCACTGGTGG
KRM_1_01094	SMC1L1	1.017	0.955	AAGTCACGTACCACTGGTGGTACTGTGTGCCATAATTTGGCAAATGATGGCCTTTATGGA
KRM_1_01095	SMO	1.247	0.198	CTCCGAAAGATGTGTCATCTCTTCCTCACACCCATTCAGTGGGGGATGGGTCCTCTAGAC
KRM_1_01096	SMO	1.08	0.473	TAGCTTCAGCCAGGCAAGAAAGCTTCCTTCAACCTGCATAGCCGGTGGGTGAGATTCCCA
KRM_1_01097	SMPD1	1.534	0	AACCCTGTACTGCTGCTGCGACCTGATCCTGCCAGTCTGTTAAAATAAAGATAAGAGACT
KRM_1_01098	SMPD1	1.055	0.647	GATCTTTGGGGCAAGATCGTAACTGAGGCATAGGGTAATGGGGTTGATGGTGTGGTACAG
KRM_1_01099	SOX13	1.009	0.937	CCATTGTCACCTAACTCTAAAGATCTAAACAGCCCACGGATCAGTATGGGAACCCCAAAT
KRM_1_01100	SOX13	1.73	0.004	AAGATAATGATGAGTAACTTAACCAGCACATTTCTCCTGTTTACACTCGGGGGATTTTTT
KRM_1_01101	SOX6	1.105	0.451	AATTGTGTTTGCCTGTTGACGTGCCATCAGTGTGTGATGTGGTATGATGTACACACACCA
KRM_1_01102	SOX6	1.22	0.001	CTTCCCCAAAGAACTTTTCAGTCCTTTTCACCTCCTTCTCCTGTGTACATAGTGATTTTA
KRM_1_01103	SP2	1.237	0	TTATGAATTAAGTGACAGATTTGTTATCCTTTATTAACGTACTTTGTTGGTCAGCGCTGG
KRM_1_01104	SP2	1.227	0.012	TGTTGGTCAGCGCTGGGCTGACAAAAATTTTTTCTTGCTAATAAATTTAGTTGCCTGAGG
KRM_1_01105	SPN	1.449	0	TGAATTAATAAACCCTCTTCATCCACCCCTATTTATCTCCATCAGGATTTCCCCCTCTTT
KRM_1_01106	SPN	1.135	0.012	TTTCCCCCTCTTTCTTGTTCTTGGAAACGGCTGCTGAGTCTCCATCAGCCAAATTTATCT
KRM_1_01107	SRD5A2	1.318	0.014	GAGCACCAGTGGTATTAAGTACAGAAACTCACTATATAAGTCACAGAGGAAACTTGGAAG
KRM_1_01108	SRD5A2	1.112	0.517	TCACAGAGGAAACTTGGAAGGTCTGAGGATGATGTTGATTACTGAAAAATACAGATTGCA
KRM_1_01109	STAM	4.021	0	TATACTGTGTTTATTGGTGGCAGTGACACCAAAGATAGAGGCAATGGATAGAAATTTTTA
KRM_1_01110	STAM	1.201	0.278	CTGGATTTTTGGGTTGCTCTTTCTGGTCTTTTAAAATTCGTATGGAATTATTTTGGCTTC
KRM_1_01111	STAT1	1.174	0.055	CAGTGTTTTCCGTGGCACTGCACACAATCTGAGACCTCCTCTCTCAGTTTTTATATAGAT
KRM_1_01112	STAT1	1.402	0	GTTTCTAATTGCTGAGGTTTAGCTGTCAGTTCTTTTTGCCCTTTGGGAATTTGGCATGGT
KRM_1_01113	STAT3	2.794	0	GGTTGCTTACCTACCTATAAGGTGGTTTATAAGCTGCTGTCCTGGCCACTGCATTCAAAT
KRM_1_01114	STAT3	2.421	0	TTGCTGTATCTACTTTAACTTCCAGAAATAAACGTTATATAGGAACCGTCTGATAGCATG
KRM_1_01115	STAT5A	6.215	0	GAAGAGGGATTCTTTTGTACTTTGTACAAAGACTACACATTTGTGTAAACAGTGTTTTGG
KRM_1_01116	STAT5A	1.047	0.34	TTTTTTCATAAATTTGCTGCTATGGCTCCTGGTTGGGGCGTTGGTGGCCTCCCTGGGTGA
KRM_1_01117	STAT6	5.831	0	CATATGCTAACCCAAAAATACTCTGAATTTGGAGTCTGACTGTGCCCAAGTGGGTCCAAG
KRM_1_01118	STAT6	2.743	0	CATGTCACCGTTTCTCCCTCTCGAGGCAGGGGTCATAGATCCTAAGCCATAAAATAAATT
KRM_1_01119	STX1A	12.858	0	CCCAACCCCTTCACCAAAGGTCTTGGTACAACCAGCTGCCCATTTTGTGAAATTTTTATG
KRM_1_01120	STX1A	1.402	0.417	TACCAGGCCTCTGTTCTAGGTTTCTTCCCCAGGTCTCCTGGGGGAAAACCTTAGGAGGGT
KRM_1_01121	SUCLG2	3.091	0	ATCCGTTTATGATAGAAAGATGGGAACCTTATTTGAATGTGGGGTTTTTCCATGATGTCC
KRM_1_01122	SUCLG2	3.229	0	GGGGTTTTTCCATGATGTCCAATTTTGTTGTGGGAAAGGATTTGCATAAAGTTTTTGTTT
KRM_1_01123	SYT1	48.683	0	AAAGAAAAAAGTAGCTCTCCGTTATCACCTTTATACAAAATGTGCATCCTGTGAATTCTG
KRM_1_01124	SYT1	123.568	0	TGTGCATCCTGTGAATTCTGTTCCAGATTTCACACCTATCGTAATTCCAAAAGGTTTGCA
KRM_1_01125	T	1.064	0.858	CTTTTGTGAGTATTTACTGTTTATTGTAGCTGGTGGTAAAGACCTTATCCCCAAAATGCA
KRM_1_01126	T	1	1	CTGGAAGTGAAATTTGCATAGACTTAGTGCTAATTGCCACAGCAATTTAAAAGATGTCAA
KRM_1_01127	TBX22	1.238	0.646	CCATGATAACTGCATTTTACACATTGACAATGACAAAAAGAAGATGGATGTAACTCATGC
KRM_1_01128	TBX22	1.198	0.485	AGATGGATGTAACTCATGCAAGCAGTGAAGCAATTTCAGTTTTAACAATGAAGATTGGCT
KRM_1_01129	TCF7	1.969	0.021	TTACTGGATTTGTTTTTCAAAGCCTGACCCTGAGGAATAAGTTGTTTCAGTAACAGAGCA
KRM_1_01130	TCF7	1.071	0.783	GTTTCAGTAACAGAGCACAATATTATTTCCTTTTCTTCTCCACAGTTAGAAAACTTGGAG
KRM_1_01131	TCF7L2	1.178	0.001	CCCTCTTTTTGATGCTGTAATTTTTGTTCATCATGTTTTGCTGTGATGTTACATAGGTAG
KRM_1_01132	TCF7L2	1.198	0.008	GATTTGTATGTAGTTTTAATGTCACCTATAACAAAATGTGTTCGGTAGCAGATTGTCCAG
KRM_1_01133	TCL1A	1.745	0.262	AATCAGCTTCTATCCTTGACTTAGATTCTGGTGAAGAGAAGTGAGAATAGGCAGCCACCA
KRM_1_01134	TCL1A	1.112	0.405	AGGCAGCCACCAAATAGAAAAATTCGTGGATTTATTTATTTTACTTTGGAGATAAGGGAC
KRM_1_01135	TCL1B	1.463	0.082	TCACGAAGGGATGCTAGTCCAGGAAGGTGGCCTCGCAGTACTGGTTAATTAAACTTTATT
KRM_1_01136	TCL1B	1.167	0.347	GCACACTGTCCACTTTTGTGCTGAATTGGAGCTTCTCTTTGGCCTCTTTCTAGCATAGAA
KRM_1_01137	TCTA	1.483	0	CAGGCTCAACTGAGGATGTGGCTTATTAAACACGGAAGTGCATCGGTTGTTGTGGTTATT
KRM_1_01138	TCTA	1.352	0.498	CATCGGTTGTTGTGGTTATTCAGACAGAACAAGGGTATGCATGCATAGGGGCAGTGAGAG
KRM_1_01139	TERF2	2.267	0	TGTTCGTGTCTTGCACTGGAATTCAACATTCCCTTCTCCTTTTGTACTGTGTTGTGCTTG
KRM_1_01140	TERF2	2.135	0	CTTGCTGTCTCTCCCGGACACCCTTAAAGACTGTCTTTTTAGCAAAAAATTTCAGTAAAG
KRM_1_01141	TFEB	1.617	0	GACCCCTCATTACCAGTGAAGGACATGCTGAAGGGTTGGGGAGACTCCTTACCTGAGGCA
KRM_1_01142	TGFA	1.226	0.526	ATGAGATTAGGATACTGCTCAAGAAAATGAAGACTTTTCTCTGCAAATGTGATTGATGTG
KRM_1_01143	TGFA	1.198	0.237	CCACAGTTGATCCCTGTCTTCTTGAAGAATTCAAGTTCTCTGAAGCTCCTCCCAGTATAT
KRM_1_01144	TGFB2	1.015	0.936	CATTAAGATAAAGACCCTGAAAACACATGTTATGTACCAGCTGCCTAAGGAAGCTTCTTG
KRM_1_01145	TGFB2	1.226	0.398	CTGCCTAAGGAAGCTTCTTGTAAGGTCCAAAAACTAAAAAGCCTGTTAATAAAAGAAACT
KRM_1_01146	TGFBR1	1.551	0.203	TACATGCCTTCAAAATGGGATTGTACTATACCAGTAAGTGCCACTTCTGTGTCTTTCTAA
KRM_1_01147	TGFBR1	1.208	0.584	TGTCATTTGGTATTCTGTTTTGAAAATGCCTTTCTCCTACCAAAATGTGCTTAAGCCACT
KRM_1_01148	THBS1	6.206	0	TTTCTTATGTACAAGGAACAACAATAAATCATATGGAAATTTATATTTATACTTAATGTA
KRM_1_01149	THBS1	1.167	0.548	TGTATCCATGCTTATTTGTTCTCTACTGGCTTTATGTCATGAGGTATATAGGTAAATACC
KRM_1_01150	THPO	1.061	0.693	GAGACAACTGGACAAGATTTCCTACTTTCTCCTGAAACCCAAAGCCCTGGTAAAAGGGAT
KRM_1_01151	THPO	1.179	0.356	AAGCCCTGGTAAAAGGGATACACAGGACTGAAAAGGGAATCACTTTTCACTGTACATTAT
KRM_1_01152	TIAL1	1.414	0.001	AGCAGCAATGTAATTATTTGAAGTAACACTTAACACACTCCACTGCATTGAATGCAGTGG
KRM_1_01153	TIAL1	2.177	0	CACTGCATTGAATGCAGTGGATTGATCAGAATGTTAAGACTGACATTTCCAAGGTTGGCT
KRM_1_01154	TIMELESS	1.075	0.569	TGAGATAGGGCGAAGGTGAGATTCAGAAAATAGCCATTCAGCTCAGGAAAGCTCCTAAGT
KRM_1_01155	TIMELESS	1.001	0.993	GCTCAGGAAAGCTCCTAAGTAAAGGATGGATTTGGATTGTCCTGTTGCTTTGACTTTTTA
KRM_1_01156	TJP1	3.16	0	ATCAGCACGATTTCTGTTTAGATAATACACCACTACGTTCTGTTAATCATTAGGTGTGAC
KRM_1_01157	TJP1	1.124	0.526	CTAAATCTCCAAAATAAAACTTTTTAAAATAAAGTGCTGGTTTGGTCTGTTTGCCCCCTG
KRM_1_01158	TLR4	1.015	0.89	CCAGAAACATGGACTGATAAACCTGGGGTGACCTCATGAAATGAGTTGCAGTAGAAGTCT
KRM_1_01159	TLR4	1.401	0.206	TTTTTTCAGAACAAGTGATGTTTGATGGATCTCTGAATCTCTGCAGAGAGACATAGAGGG
KRM_1_01160	TLR4	1.166	0.198	CCAGAAACATGGACTGATAAACCTGGGGTGACCTCATGAAATGAGTTGCAGTAGAAGTCT
KRM_1_01161	TLR4	1.235	0.277	TTTTTTCAGAACAAGTGATGTTTGATGGATCTCTGAATCTCTGCAGAGAGACATAGAGGG
KRM_1_01162	TLR8	5.003	0	TGTGATTATATTTATCCTGCTGGAGCCTGTGTTACAGCATTCTCAGTATTTGAGGCTACG
KRM_1_01163	TLR8	2.567	0	CCTGACAATCCGAAGGCAGAAGGCTTGTTTTGGCAAACTCTGAGAAATGTGGTCTTAACT
KRM_1_01164	TM4SF2	8.189	0	TGAGGACCTCATCAGAACAATTTAAAAATGAGTGTGAAGGGGGAACAAGTCAAAATATTT
KRM_1_01165	TM4SF2	10.401	0	CCTCTGTCTAGCATGCCAACAAGAATGCATTGATATTGTGAACATTTGTGATATACGTAT
KRM_1_01166	TNF	12.244	0	ATCGCCCTACTATTCAGTGGCGAGAAATAAAGTTTGCTTAGAAAAGAAACATGGTCTCCT
KRM_1_01167	TNF	1.057	0.858	CCTTCTTGGAATTAATTCTGCATCTGCTTCTTCTTGTGGGTGGGAAGAAGCTCCCTAAGT
KRM_1_01168	TNFAIP3	5.966	0	TTCATCAGAGTTTCGTGCTTCTCCTTATGAAACTCCAGCTACGTAGTAAAAAACCATCCT
KRM_1_01169	TNFAIP3	3.887	0	ACGTAGTAAAAAACCATCCTCTGTATTCTGTTAATGCCTCTGAGTGTCCTACCTCCTTGG
KRM_1_01170	TNFRSF1B	8.89	0	GGAAGCGGTGAATCTGGAGACTGTGGAGCCTCAGTTCCCTTGCGTGTGTTGATCCTGAGA
KRM_1_01171	TNFRSF1B	11.211	0	TGCGTGTGTTGATCCTGAGACAATGAGAGTTTGCACTGTATGCTGGACAGCATTCCCGCT
KRM_1_01172	TNFSF10	2.123	0	TAGAAGAAAGAGCAACAATCCATCTCTCAAGTAGTGTATCGCAGTAGTAGCCTCCAGGTT
KRM_1_01173	TNFSF10	1.821	0	TTAAGGGACAATGTTCCTAAGTCAAAAGAGAAAAGAGGCACCACTAAAAGATCACGGTTG
KRM_1_01174	TNFSF12	1.558	0	AAGCTCCTCCCTTGAGAATTCCCTGTGGATTTTTAAAACAGATATTATTTTTATTATTAT
KRM_1_01175	TNFSF12	1.293	0	GATATTATTTTTATTATTATTGTGACAAAGTGTTGATAAATGGATATTAAATAGAATAAG
KRM_1_01176	TNFSF15	3.617	0.459	CTCTCACAGAAGGAGTTGCTTTTCATGTCATCTACAGCATATGAGAAAAGCTACCTTTCT
KRM_1_01177	TNFSF15	1.229	0.666	TTCACCCAAAACTTACATGAACACCACTAGATGCTTCCTGATCAAATATCAGTCAGCATA
KRM_1_01178	TNFSF5	6.985	0	CTCCTCATCACGAAATGACTGTATTTAAAGGAAATCTATTGTATCTACCTGCAGTCTCCA
KRM_1_01179	TNFSF5	14.109	0	GTATCTACCTGCAGTCTCCATTGGTTTCCAGAGTGAACTTGTAATTATCTTGTTATTTAT
KRM_1_01180	TNFSF8	1.636	0.064	CCCCTGGGAACTGAGATTCTGACACAATTTTGGAAGCTCTTCAACCAAGATAAGGCCACC
KRM_1_01181	TOLLIP	3.5	0	TAGTGCTTACATTTTAGTCTTTTTCTCCCTCGAAAAAATAGGTTAAGTTTCAGTGTCAGC
KRM_1_01182	TOLLIP	3.926	0	TTTCAGTGTCAGCTAGAAAATACTGCTTTCTGCCACCGACTGGGGGTGGTTTTTGTCAAA
KRM_1_01183	TOX	1.054	0.537	ATATAGGTGTTTGTAAGTAAATTTGTTAGTATTTGAAAGAGATTTCTTTGATGTTTTAAC
KRM_1_01184	TOX	1.408	0.025	AAATTCACGCTTGGTGTGAATACTTTATTATTTAGTTTTTACAGTAACATGAATAAAGCC
KRM_1_01185	TRAF2	2.8	0	CCTGGAGAGAAGGGAGTGTTCTTAGACCCCTAGGTGCTTGTCTGCACAGAGCTCTGGTCT
KRM_1_01186	TRAF4	1.349	0	TTTTTTCCCCTTTCCCTAGCTGTGCCCCCTCTGGTTATTTATTTCCTTAGTGCCAGGAGG
KRM_1_01187	TRAF4	1.282	0.007	GCCAGGAGGGCACAGCAGGGGAGCCCTGCTTTTTAATAAACCTGGAATTGTATTTATTAA
KRM_1_01188	TSHR	1.07	0.681	GGGAGCTTACACAATAACAGTTTCTTGAATATGCATTCCAATCTCATGACACCCCCAACA
KRM_1_01189	TSHR	2.647	0	ACATAGCTGCCCTCACTCTTGTGCAGGCGATGTTTCAATATTTCATGGGGCAAGAGTTTA
KRM_1_01190	TXN2	1.145	0.013	AGAACCTTGACTCTGGAAGTCTCGAGGCACCTCCTTCGCTCCTTAGCTGGCCCATTGGTT
KRM_1_01191	TXN2	1.319	0	TCTGAGCCGGGGGCTGAACTGTGAACAAGTCAGACCAATAAAGCAAGGGTCTGCACCGTC
KRM_1_01192	TXNRD1	1.18	0.701	ATGTGAAACATTAAAAGGCGTTAATAATATCCACATGTGTGCCTTCTTACTGAATGATGG
KRM_1_01193	TXNRD1	1.171	0.788	GCCTTCTTACTGAATGATGGTCTTGGGAGTCTTTCCAAGAGTATTGAGTAGATCTCTGAC
KRM_1_01194	TXNRD2	1.138	0.76	CTGTTTTGTTAGGAGCCTGCTATAAATTTTTATCATTTCAAAATATTTTTGTAGCACTGC
KRM_1_01195	TXNRD2	1.293	0.324	TTCAAAATATTTTTGTAGCACTGCGTTGCTCCCTGTGACGCATCGCCCTGGGGTGGGGCC
KRM_1_01196	UBE2A	1.132	0.001	AGTACCTTTAAGTAGCAGTATGGGACAAGGCTTGTAAATGTTTTGTCTAATGTTCTATTG
KRM_1_01197	UBE2A	1.185	0.029	GTTCTATTGTCACCTTTTATGCATTTATCACTTCCAAATCTAACTTTGCACAAGTAACCC
KRM_1_01198	UBE2D2	2.216	0	GGTTCTTTCAAATGCATCTTTACACTCTTGCACAAAAATTAAGGAATAAATGTCCACTGC
KRM_1_01199	UBE2D2	1.061	0.571	TTGGTTTTAAACTTGTTCACCTTGTCTTATCTCTCACTGTCACTGCTCCTCCACCTTGGA
KRM_1_01200	UMPS	2.221	0	TTAGATTCTTCCACAGGGCCTGTGTAAGAATAGGTTCTGGAGTTATCATGGACTTTAGGA
KRM_1_01201	UMPS	1.041	0.889	TTCTAGAGCACTGATAGGCTAAAGTCAGCACAACTTTTCTTGTGTCCTGTATTCTCTGTC
KRM_1_01202	UNG	1.892	0	TGGGGTTTTTAAGGCAGCACAGACTGCCAAGTGCTGTTGTTTTAAGCGACTGAAATCACT
KRM_1_01203	UNG	1.369	0	TGCACCTCCGTCTTTGACCTTGTTAGCAATGCTGTTTATGCTGTTAGTCGGGTTAGAGTT
KRM_1_01204	VCAM1	46.991	0	ATGAAGTTGGTTCATCAGACTCCTGTGCAACTTTCCCAATGTGGTCTAAAAATGCAACTT
KRM_1_01205	VCAM1	2.007	0.005	CTGCCTCCTTTAGTCACATTGCAGCTCTTTCTGAAATGCCAAGTCATAAGAGTAAAATAT
KRM_1_01206	VEGF	1.636	0.014	AGGATCCACGTGCCCACTGTGGAGGCAGAGAAAAGAGAAAGTGTTTTATATACGGTACTT
KRM_1_01207	VEGF	4.239	0	GTGTTTTATATACGGTACTTATTTAATATCCCTTTTTAATTAGAAATTAAAACGGTTAAT
KRM_1_01208	VIPR1	1.334	0.212	TGGTGGTTGATGTTCTCATATGGCCTAAAATGGGACCAGCCTTCAACTTGGAACCATCTT
KRM_1_01209	VIPR1	1.012	0.92	CACCCAAAGGATGGCTGATCTAATACATTACTGAAACCAGATGCCTCCACTCTTTTGGCT
KRM_1_01210	WT1	1.11	0.702	CTATTCAAAAGGAAAGTGGCAAGATTCCATCAGCTGTATTGTGTTCAAATCTCAAGGCCA
KRM_1_01211	WT1	1.068	0.766	CCACCGACGTTGAATGCTACTAGTGAGCCTATCCAGGTCGTGACCACAATTAATTTATCT
KRM_1_01212	XCL1	1.183	0.622	TCACAATTTGCACTAAACTTTTAATTAAATGTTCATCTGGTCACTCAACACCCCAGATTC
KRM_1_01213	XCL1	1.552	0	TCACTCAACACCCCAGATTCATGCTCTCTTGTATGCTAATTAAATTGCTGATTTGTTTCA
KRM_1_01214	XRCC3	1.49	0	CCACCCAGTGCCTCCACGTGCTGCCTAGCACCGACCATGCCTTTGACAAATAAATGTTAA
KRM_1_01215	XRCC3	1.076	0.143	TGCAGTTCCAGGACCTGCTTCTTGCTGTCTGCCAGGCACTGCTCTAAGTAATTTATGCAC
KRM_1_01216	YWHAH	4.245	0	AGCCAACACAGGCTACAGTTGATGTTTAAAAGATCCATTTAAAACAAGCTGATAGTGTTT
KRM_1_01217	YWHAH	4.875	0	AGCTGATAGTGTTTCGTTAAGCAGTACATCTTGTGCATGCAAAAATGAATTCACCCCTCC
KRM_1_01218	ZFX	1.171	0.64	AGAATTATCGCTTCTAGTCCACTTTTCTTTACATTTTATTCAATAGGGTGTCCTGAATCC
KRM_1_01219	ZFX	1.772	0.743	CAATAGGGTGTCCTGAATCCTATTCAGTTTCTTTAATAGATGAGAAAAATAGCAACAAGC
KRM_1_01220	ZNF148	1.102	0.288	AGCAGGCTTTGGACAGAACTAGCCAAAATGATGCCTATTTGAATAGCCCGAGCCTTAACT
KRM_1_01221	ZNF148	1.301	0.024	TTCCATAGACAAGCAGGTCTATGCCACCATGCCCATCAATAGCTTTCGATCAGGAATGAA
KRM_1_01222	DNCL2A	1.95	0	CCAGCTTCCTTCTGACCTTCAGTTCACTTTGTCGCCCTTGGAGAAAGCTGTTTTTCTTTA
KRM_1_01223	DNCL2A	1.594	0	TTCCTTAATTTAATGTCCCCCAAGAATGTTAGTCGATCATGTCAGTGGACTGGCACGTGG
KRM_1_01224	LOC114926	1.098	0.191	CAGGATACAATCAGTGAGAAATAAAAACACATCTTGGGAAGCGGGAATCCTGGAGTTTAT
KRM_1_01225	LOC114926	1.026	0.756	TCCAAGTCATTGTTAGGTAAATACAAGTGGCTCAAAAGGCCTTGACACAGGGAACCTGCA
KRM_1_01226	MRPL17	1.731	0	ATGGGATTGAGAACCTTCTGGGAGCCAGATGACCCTCTTTTTGCACAATAGATAAAAGTC
KRM_1_01227	MRPL17	1.861	0	AGTCTGCAGCCCTTAATCAGTGCCCATGATCACAGGCCTTTGGAGCGCTTTTACTCTCTG
KRM_1_01228	BEAN	2.68	0	AAAGGGATAAAAATTCCTACCTACTCATCAGTGTTTGAACGATGGAGCTGAATCCTTGTT
KRM_1_01229	BEAN	2.052	0	GAGACTCTTTTAAGAAACACATCCTGCTTCTGCAACTCCAGAGAGTGCTGGGGGAAAAAA
KRM_1_01230	PEX16	1.287	0	CTTCCTGCTCCAGTTGCTGGCCGACCACATCCCTGGCGTTGGCCTGGTCACAAGGCCGCT
KRM_1_01231	PEX16	1.167	0.227	AACGGCGGGAGCTGCGGCGCCGGACCATCCTACTGCTGTACTACCTGCTCCGCTCTCCGT
KRM_1_01232	CB549846	1.36	0.007	TGCGGTTTCCAAGGCCTCCGGAAGCACCAACCCAGTTCTCAGTTACCTCCTCTGGCCGGA
KRM_1_01233	CB549846	1.046	0.74	TGGAAACTAAGACATTGGACTGAAGGAACTGGCCTGAGGGGGGCTGACCGGGGGCCTGTG
KRM_1_01234	DDX56	1.472	0	AGAACCCACTGCGCAGCTTCAAGCACAAAGGAAAGAAATTCAGACCCACAGCCAAGCCCT
KRM_1_01235	DDX56	1.712	0	TGCTCTTCGTGGCCTGGTGCGCCCTCACAAGAAGCGGAAGAAGCTGTCTTCTTGTAGGAA
KRM_1_01236	FLJ12875	1.108	0.209	GTGTAGAGGACAAAAGAAAGTGAAGTCAGCACATCTGCTTCTGCCCAAATGGTTGGGGCC
KRM_1_01237	FLJ12875	1.385	0	TGGGCGGGTCAACTTGTGTTCCTTTTCCCTCACCGGCTTGCCTCTTAAACGCCTGCACAT
KRM_1_01238	KIAA0092	1.049	0.932	ACAGCAGAGCCATATTTTCTGCTCTTAAGAATCTTCAAGATAAGATTCGACGCTTGGAAC
KRM_1_01239	KIAA0092	1.008	0.976	TCATCTCCATATGTAGTATATCCTTCGGATAAGCCTTTCCTTAATAGTGATCTACGACGC
KRM_1_01240	FLJ12886	1.193	0	CCTTCCCTGTAAGGTGAGGCAGGGTCTGGAGAGCTCTTTATTGGAGCAGATCTGGTGGTT
KRM_1_01241	FLJ12886	1.041	0.457	AAGCAGTGGGAGGAGTCTGAATGGGCACCAGGAAGCCCTGGCTCCATCTTGACTTCCTTT
KRM_1_01242	NS3TP1	1.281	0.029	AGGAAGGGCGGGACTAAAGGAACTAAAAGCTGTTAGCCCTTCCCGAATTTGGAATTTTGT
KRM_1_01243	NS3TP1	2.631	0	TAAATGTGAAATATCTTCTGAAGAATTCTCTAAAGATGATGCTGCTGCTGATGACAACAG
KRM_1_01244	MGC5391	1.051	0.802	TTCGAATTAGCTGCTCTCGTGATTTTTCTCAGGCTGTTTTGTCATTTTAAAATCCAGCGC
KRM_1_01245	MGC5391	1.051	0.703	ACAGGATGTGAGACGGTTATAAGTTGCTGTCGAAGTAACTGTGATCTTAGGTTCCGCTGA
KRM_1_01246	CN642573	10.304	0	CTAATGTCTGCAGTTTATTTTTCATTTATTTTTTAATGCCAAAGCCAAGCATACTGATTA
KRM_1_01247	CN642573	1.052	0.659	CAAATCCAGAGTGAGGATTTATGTTGAACCCAAAACATCACTCCCTATTCTTATTTTTTG
KRM_1_01248	PTHR1	1.082	0.415	GAGGTACAAGCTGAGATCAAGAAATCTTGGAGCCGCTGGACACTGGCACTGGACTTCAAG
KRM_1_01249	PTHR1	1.253	0.144	AAGTCCAGATGCACTATGAGATGCTCTTCAACTCCTTCCAGGGATTTTTTGTCGCCATCA
KRM_1_01250	AMT	1.094	0.111	TGGGCTTCCTCCCAGACTTGCCTTACCCTGGGCTGACCTTTGCCCCTGGTATGCATTAAT
KRM_1_01251	AMT	1.004	0.946	GCTGAGGGAACAGAGACTTACTCTTCCACATACCCAAGTTGGTCTAGTGTGCTGCCCAGT
KRM_1_01252	TFPI	2.208	0	CCTGGGCAATATGAACAATTTTGAGACACTGGAAGAATGCAAGAACACCTGTGAAGATGG
KRM_1_01253	TFPI	4.038	0	TACCAGGTATTTTTATAACAATCAGTCAAAACAGTGTGAACGTTTCAAGTATGGTGGATG
KRM_1_01254	ZNF325	1.056	0.311	TTTATGTGATTCATCTATCACTGCTACAGTGTTAGCTGACAACATATAGTATGAGGTAAG
KRM_1_01255	ZNF325	1.034	0.811	TCATATCGTTGACTTGCAAAATTCACCTTTGGAACGTGACACAATGTTAGGCATACCTCC
KRM_1_01256	ZNF593	1.338	0.002	TGGGTTTGGGGAACGGAGGGCCTCTTCTGGGTGCCCTGCCCCCAATAAAGGAACTGGACA
KRM_1_01257	ZNF593	1.264	0	GCCTGAAGATGCAGGGCAGAGGAGTTGCCCATGGACAGTGACGCAAGGACTAGGCTGGGA
KRM_1_01258	C6orf56	2.278	0.002	TGGCAGAGCTACAAGCTCGAAGGATCCTGCGATTTAACGAGTATGTAGAAGTCACAGATT
KRM_1_01259	C6orf56	1.092	0.562	AAGAAGAGGAACAAGAAGCAAAAATGGAACTTAAACGCAGACTCAGCAGAAAGCTCAGCC
KRM_1_01260	EIF2AK3	1.127	0.876	TTGGAATCTGTCAATAATGAAAACGCAATTATTCCTTTGCCAACAATCAAATGGAAACCC
KRM_1_01261	EIF2AK3	1.455	0.328	CCAGCTTTATCTGCAGTCATCAGTCAGAATTTCGGAAAAGTTTCCTACAAGTCCCAAGGC
KRM_1_01262	NTN4	1.04	0.666	CATGTTCCTGCCATCCAGTAGGATCAGCTGTCCTTCCTGCCAACTCAGTGACCTTCTGCG
KRM_1_01263	NTN4	1.675	0	TGCAAGCCAGGCTTCTATCGTGACCTGCGGAGACCCTTCTCAGCTCCAGATGCTTGCAAA
KRM_1_01264	HSPC056	3.229	0	AGCTTTTGAAAACCCCCAGGTATCGATGACCCTGGTAAATGTTTTGGTTGATGGAGAATT
KRM_1_01265	HSPC056	2.05	0	GCAGTTCAGAATATTGCTCACCTACTAACCTCACTGTCCTACAAAGTTCGAATGCAGGCA
KRM_1_01266	RBM8A	1.093	0.598	ATTGAAAGTTCTAAAGCATAGTAAGGCTGTATGGATCATTGTGAAGATAATTCTAGGGAC
KRM_1_01267	RBM8A	1.75	0	CATTTGACCATGCAGCCTTGGACAAATAGGACTGGGGTGGAACTTGCTGTGTTCATATTT
KRM_1_01268	MAP1B	111.718	0	ATGGTAGGCTACTTTTCAGGGCCTTGACAAGTACATCACCCAGTGGTATCCTACATACTT
KRM_1_01269	MAP1B	6.756	0	AGGAATAATGATACCTCCCACCCCTTGATTCCCATAACATAAAAGTGCTACTTGAGAGTG
KRM_1_01270	LSM2	1.168	0.18	ACAGACCCTGAGAAATATCCTCACATGTTATCAGTGAAGAACTGCTTCATTCGGGGCTCA
KRM_1_01271	LSM2	2.072	0.001	TGGAACCCTCCATTCTGTGGATCAGTATCTCAACATCAAACTAACTGACATCAGTGTCAC
KRM_1_01272	HTLF	1.445	0.495	CCTATAGTGCCATTGATCCATGAGAAAAAGATTTTCTGGTACTACTCCAAAAGTGCTTTG
KRM_1_01273	HTLF	1	1	AATGCAATTTTGCAAACAAAATTACCTTCATGAATTTCAAAATTCATATAAAATTAGATC
KRM_1_01274	COPE	2.126	0	CCACATCCCCTCTGGGGGCAGGAGCCCGCCCCCAGCACTCCCATCTGTGAATAAATATCT
KRM_1_01275	COPE	1.767	0	AGGCCAAGGAGAACGACTTTGACAGGCTGGTGCTACAGTACGCTCCCAGCGCCTGAGGCT
KRM_1_01276	FNDC3	1.238	0.001	GTTGAATGTCTAAAATGGTAAAATGTGCCACTGTGTCAAGTTACAGTGGCTTATGTTTTT
KRM_1_01277	FNDC3	1.267	0.034	TTAAAGTGCCACATTTGGCAGTACAAATGAGTCTGAGTGTAATAGCCCAGAGATTTATAT
KRM_1_01278	C10orf45	6.083	0	TTTGAGAGAAGAAAGTGTGGTGACTGATGATCTGGAAAAGCCCATTTCTGATTGCACATT
KRM_1_01279	C10orf45	7.113	0	TTCTATGGGAATGCTTTAGTGTTAGCAGTTGACAATTAGGCCCATATTCAATCTGAATGG
KRM_1_01280	ARL6IP4	2.276	0	ATGGGGTCACCAGCCTGCTCGGCACCCCCATCTGAAACAGCGACACTTCTAAGCTATTAA
KRM_1_01281	ARL6IP4	1.757	0	CAGGCTTCAGGGTGCCAGTGGGAAGCCTGATGAGTGCTGGTGGCCTTTTCCCCGTGGATT
KRM_1_01282	RIPK2	1.375	0.035	AAACTCAACACTGTTCTTTTATGATGCTGCATCGCTGTCCTGGAAATCACAGTTGGGACA
KRM_1_01283	RIPK2	1.324	0.001	TCTCAGCTCCATGAAAATAGTGGTTCTCATGAAACTTCAAGGTCCCTGCCAGTTCCTCAA
KRM_1_01284	C20orf11	2.028	0	TGTATTCTTTATTCCAGCGTGGCATATGTGCCCCCCAGTATCTTCTGAGAAGTGCAGAAT
KRM_1_01285	C20orf11	1.799	0	TGGTCATTTAAAGTCCTGTATGAACCATAACCTGCTGTGGTACCTTTGTACATGTTTGAT
KRM_1_01286	CXCL11	11.812	0	CATGCATTTCTAGGCTAGAGAACCTTCTAGATTTGATGTTTATAACTATTCTGTTGTGAC
KRM_1_01287	CXCL11	3.799	0	CTACCTTAAGAAAGGCTCCTTACCACTGGAGTTTACAAAGTGCTTTCACATTGTTACTTG
KRM_1_01288	SLC5A5	1.251	0.011	CATCACCCTGAGCCTGCTGGCGTCCCCTCCTCACCTGACAATGGAGGCTCTCGAATTAGG
KRM_1_01289	PRPS2	1.091	0.356	AATGCCTATGGACATTTGGGTAAAACCCTGTATAGAATTAATTAGCCTTTTACTTTGGAG
KRM_1_01290	PRPS2	1.281	0.073	TCGAGGTTGCCAAAGGTGACTTCAGATTAAAACCTTCTGTGTAAATATATATGATAATGC
KRM_1_01291	CAP1	1.592	0.051	GCTTATTTAAGTATATGGACAGAGCTGCAGGCTTACATTAAGGAGTTCCATACCACCGGA
KRM_1_01292	CAP1	1.332	0.003	GCTATGGCTCCCAAGCCTGGCCCTTATGTGAAAGAAATGAATGATGCTGCCATGTTTTAT
KRM_1_01293	SHOC2	2.577	0	ATTTTGAGATTTGAGATTTAAATTTTATGTATTGTTTACAGTCAGAGTAAATCACTGGAT
KRM_1_01294	SHOC2	2.226	0	ATTTTCCCCTTACCAATTGTTGTATCTTTATAGTATTGTAGGCCCTGAAAGTAGAATTTT
KRM_1_01295	NFYA	1.214	0.254	GCCTTTCCTAAGTAGAGAACAAGACTATTCAACAACTTCTTTGCTGAAGCACTGAGGACA
KRM_1_01296	NFYA	1.191	0.732	TCTGTTGACTGGTCATCTGGACCATCGTACTTGCTGTGGCTACTTCTAAGACAATGTAGA
KRM_1_01297	RP42	1.036	0.5	GACTGAGGGTTGAGACAAAACTTTAAGGATACATCTTGGACCATATCGTATTTCATTCTT
KRM_1_01298	RP42	1.371	0.278	GAATGTACATAGTCTGTACAATAAATACAACAGAAAATTGCACAGTCAATTTCTGCTGGC
KRM_1_01299	CB550046	1.965	0	ATTTGGGTGCCCCTCATAGTGCAGTAATAAGTAAGTGGGTTATATATGAGCCGTGTAACT
KRM_1_01300	SERPINB9	1.473	0.17	CAACACTTAAAGCTCATTTCAAATTCTTCTTTGAGAAGTTTTTCCTTTCTCCACAACCAG
KRM_1_01301	ENC1	16.265	0	CAGTGGCCCCTATTGAGAAGGTTTCCGGCAGAGTTGGAAATCAGTTGTGAATACATTCTT
KRM_1_01302	ENC1	29.016	0	CTCACCCTTAGGCAAATCTCTTTTTAAAAAACTCTTTGGTGCACGAGTAACACATTTGGC
KRM_1_01303	GZMB	29.751	0	AACCACCTTCTCAGAGCCGAGTCCAGATTTACACTGGGAGAGGTGCCAGCAACTGAATAA
KRM_1_01304	GZMB	17.663	0	TCTCAAGCTTTGTACGCTGGATAAAGAAAACCATGAAACGCCACTAACTACAGAAAGCAA
KRM_1_01305	AIM2	11.003	0	GAGGTAAATAGCGCCTCATGTGTGTTAGATGCTAAATCTGACCAAAAGGTTGATGTCCCG
KRM_1_01306	AIM2	9.3	0	CCAAGAAGGCAAGCAAGAGATGTTTCATGCTACGGTGGCTACAGAGAAGGAATTCTTCTT
KRM_1_01307	GL004	1.097	0.165	GAAGGCATTAGTCAGCGAATGAGGGTCCCAGAAAAGTTAAAAGTAGCACCACCAAACGCT
KRM_1_01308	GL004	1.134	0.059	GGGCAACATTTCCTTCTCCTGCTGCTGAGATGGCAGAAATTAGTCGAATTCAGTACGAAA
KRM_1_01309	WDFY3	1.747	0.005	AAAGCCCTGTGATTTGAAAAATGTAGAATCATTAATGGCCCAAGATAGGCCTTCACACCC
KRM_1_01310	WDFY3	1.429	0.09	ATTAAAGCTGGAAGGGGCTAAGAGATTAGTTTACAGAGAAAAGGCTTGGTGGTGGGATTT
KRM_1_01311	COG3	1.203	0.362	TCTCTGTTTGATGTGAGGTAGTTTAAAGATACAAGGACTTTGTGTGAAGCTCCAGCATCT
KRM_1_01312	COG3	1.069	0.585	TAGATTGGTTGCTTCTGAGGATACATTCTGCCTTCCTGGGAATTTGGGGTGTCATCCTTT
KRM_1_01313	ISG20	3.511	0	GCCCGCCGAGGGCTGCCCCGCCTGGCTGTGTCAGACTGAAGCCCCGTCCAGCCCATTCCC
KRM_1_01314	ISG20	9.024	0	GAACAGCCTGCTTGGACACAGCTCGGTGGAAGATGCGAAGGCAACAATGGAGCTCTACCA
KRM_1_01315	hIAN2	22.06	0	TCAGAAAAGTGTCTCAAAGCAGAGCACAGAGTTATTTGGTGTATGCTGAAGATGGCCTTT
KRM_1_01316	hIAN2	7.818	0	AGCTTCCCTAGAACACAGCAGACATCTGAGAAAGCTTCAGCAGTTCTCTTGCTAACAGAT
KRM_1_01317	FLJ21125	1.303	0.037	CAGGGCAACATACCTGTTTGTCTGCTGGGGCTGCCCAACAAAGGACCACCCCAGCTTTTT
KRM_1_01318	FLJ21125	1.116	0.64	CTCAGTATGGAGAAGTACAAGCAGCCACCTAGTGTGGGGCTGGTTGGTGCTGCTGAGGAT
KRM_1_01319	GNLY	2.1	0	CTTCCCCGACTCCCTCTGCTGCGCTCCCCTCTCAGGAGAATAAAGTGTCAAGCAAGATTT
KRM_1_01320	GNLY	2.782	0	TCAGGTTGTGTGAACCTTCTATGGGTTCCCTCTGAGCCCTCTCACCCTGTCCTGTGGAAG
KRM_1_01321	CDKN1C	1.327	0	AAGGTGTAAAGCTTTAAGAGTCATTTATATAAAATGTTTAATCTCTGCTGAAACTCAGTG
KRM_1_01322	CDKN1C	1.441	0	TGTATTAATAACGTCTTTTTATATCTAAATGTATTCTGCACGAGAAGGTACACTGGTCCC
KRM_1_01323	LOC147111	1.288	0.67	TCTCCCATGAGATCATCATCCGGAGCCACTGGACCGATGTCCAGGTGAAGGGGACATCGC
KRM_1_01324	LOC147111	1.051	0.81	TGACGGTGGATAACGTGCACCTGACGGGGCAGCCGGTACAGGAGAGCCAACGACTGTACA
KRM_1_01325	RALGDS	1.002	0.984	ACGGCAACATGTACAAGAGCATCCTGGTGACCAGCCAAGATAAGGCTCCGGCCGTAATCC
KRM_1_01326	KLEIP	1.052	0.417	AGCTCATGGCAGTAGGAGGTTTTGATGGCACAACATACTTGAAGACCATAGAAGTTTTTG
KRM_1_01327	KLEIP	1.102	0.553	GACATCTCCACTCAACACAGTGGAACGTTACAATCCTCAGGAAAACAGATGGCACACTAT
KRM_1_01328	SNRPC	1.362	0.001	AGGCTCAGAGCCTGATTGACAAAACAACGGCTGCATTTCAACAAGGAAAGATACCTCCTA
KRM_1_01329	NOL7	1.555	0	ATAATGCTTGGGGAATCCAGAAAAAACAAAATGCCAAGAGGTTTAAAAGACGGTGGATGG
KRM_1_01330	NOL7	1.462	0	ATAAGTTCCTGTCTCTTGCCAACAAGAGGTCACCAGTGAAAAAGGCTGCTGTCCAGTTTT
KRM_1_01331	CNTNAP2	3.75	0.036	AGTGTTTCTGATTTTTAAACCTGGTTTACAGGTATTACTCCTGTACTTACCAAATAACGC
KRM_1_01332	CNTNAP2	5.512	0	TGTTTTATTTAGCCAAGATGACTACCATTAGGAGTTACTGTATGTATTGTTGAACGCAAA
KRM_1_01333	AGXT2L1	2.429	0.005	TAGCCCATATAAGTTTCAGAAAGGAAAAGATGTCAAAAAAGAATTTGTACATGTGGCACC
KRM_1_01334	AGXT2L1	3.301	0.019	CCACCAGGATGTGATCACTCTTGACCATGCTTACCATGGTCACCTATCATCCTTAATTGA
KRM_1_01335	ATP2C1	7.827	0.008	GTTTTTAATCATATTTCTTAGGAAGTATAGGCTACTGGACTTAAAGAATAAAAAGTCCCC
KRM_1_01336	ATP2C1	3.056	0.003	ATATCATTTTGTCATCCTCTAAATATAAATCCAAATACCTCAGCTAAGTAATTCTATTTT
KRM_1_01337	DKFZP566D193	1.296	0	AAAGTTTAACACCTTCCAACTACTCATGTGTGTCCTGTAACACAGGGGATTGAACGTATG
KRM_1_01338	DKFZP566D193	1.33	0	GGCTCTTTAAACCTAAAACTCTTCATTGAGTAGCTTGTATTTGAACAAGACTGGTTAAAC
KRM_1_01339	WDR33	1.053	0.415	ATGACGTGGTCACATAATGACATGTGGATGTTGACAGCAGACCACGGAGGATATGTGAAA
KRM_1_01340	WDR33	1.015	0.777	AATGGACTCACTTTCAATTTTGAAACAATATTACAGGCTCACGACAGCCCAGTGAGGGCC
KRM_1_01341	RBM17	1.068	0.363	CTGGTGGAGAAAGACAAAGAGTTACCCCGAGATTTTCCTTATGAAGAGGACTCAAGACCT
KRM_1_01342	RBM17	1.102	0.109	CAAAGACAGACATGAAGCAAGTGGGTTTGCAAGGAGACCAGATCCAGATTCTGATGAAGA
KRM_1_01343	PLVAP	2.305	0	GTCACAACGTCACCTATAGATATGGCACCAACATCACATGCCCGCATGTCCTTTCACACA
KRM_1_01344	PLVAP	1.73	0.046	CGGCGATGGCATCACACAGATGGTGATGATGTCATACACAGACACAGTGACAACACACAC
KRM_1_01345	C3orf4	2.585	0	TTTCTTGTGGTAATATGATGTGCCTTTCCTTGCCTAAATCCCTTCCTGGTGTGTATCAAC
KRM_1_01346	C3orf4	2.77	0	GGGAAACCTACCACAAGATCTAAAGTTTTGGCTGTCGATTAACCTCCAACTATGGTCTTT
KRM_1_01347	NAB1	1.19	0.003	CAGTAATCTTCCAACCTCCAATATTTATCCATTCGTTGTGGACCCACACATTGCATCTTT
KRM_1_01348	NAB1	1.196	0.012	GCCATAGCACTGGTTAGTATCTCAGTAGTTTCATGAAACGTTTCCTGTATTCTAATCTAT
KRM_1_01349	ADP-GK	1.01	0.962	CCAAGAATTCATGACTTCCCATTCGGAGGCAGGCTCCAGGATTGTATTAAACCCAAACAA
KRM_1_01350	ADP-GK	1.228	0.316	TCCTGATGTGGGCATGGTCAGTGACATCCTCTTCTGGATCTTGAAAGAACACGGGAGGAG
KRM_1_01351	DOCK11	8.777	0	TGCTGGTCCATTAGCATATGCAAGAGCTTTCTTAAATGACAGCCAAGCTAGCAAGTATCC
KRM_1_01352	DOCK11	4.114	0	TGACGTGGACATGATTCAGCTCCAACTTAAATTGCAAGGCTGTGTTTCTGTGCAGGTCAA
KRM_1_01353	NEFL	10.128	0	TTGAAGGTGCTGGGGAGGAACAAGCAGCTAAGAAGAAAGATTGAACCCCCATTTCCTTAA
KRM_1_01354	NEFL	9.361	0	TGAAGTGGAGGAAACCATTGAGGCTGCCAAGGCTGAGGAAGCCAAGGATGAGCCCCCCTC
KRM_1_01355	ABTB1	1.509	0.031	GCGCAGCAGCGGCTGCGGGCACTCGAGGACCTGCTCGTGTCCATTGGCCTGGACTGTTGA
KRM_1_01356	ABTB1	1.759	0	CATCCCACTGGTGGACGACATCCGCTTCCACGTGGCCAGCACGGTGCAGACCTACAGCGC
KRM_1_01357	PREI3	2.071	0	TTTCCAAGCTTGCCAGTCTTTTTGGCTTTTAACAGTTCCCACCAGCCACAGTCATTACTG
KRM_1_01358	PREI3	2.625	0	TATACCATCTTTTGAGACAAGAATGTACAGCAAAAATATGGGGAACAGTAGTATACTGAG
KRM_1_01359	SMP1	1.149	0.056	CAGTATCAAATGGACAAGTCCGAGGTGATAGTTACAGTGAAGGTTGTCTGGGTCAAACAG
KRM_1_01360	SMP1	1.199	0	TTATCCCACCATGAAAGATTTCAACCACTCATACCATGCCTGTGGTGTTATAGCAACCAT
KRM_1_01361	CSRP1	1.568	0	TTGGCATTTATCAATGGCCCAAATCTTCATTTATCTCTGGCTTAACCCTGGGTCCTAAGG
KRM_1_01362	CSRP1	1.551	0	CCCAAAGTCAGGATGTTATTTGATCTTCTCAGACATCTAGTTCCCTGCTTGATGGAGGGA
KRM_1_01363	UBE2D2	1.84	0	AAGAAGTTTGTCTAGCTGAGATTAGTGGTGGATTTTCTCCCACTTCTGAAATGTTCATTT
KRM_1_01364	UBE2D2	1.272	0	GATGGAAATACTTGTGTATATTTAAAGACCCAGTTGCTCCTCTGGAGCTTGTACGTTCAA
KRM_1_01365	DKFZp586C1924	1.685	0	ATAAAGGCCCTTCAGTTATCTGAACCTGGCCAAGAAATTCACTGATTTTAAACAAATATG
KRM_1_01366	DKFZp586C1924	1.425	0	GCCTGTCTTTAGAATGATGTTATTTCCTATTATGCTCCAGACAATGTTTTCAGCATACCT
KRM_1_01367	RAN	1.166	0.282	GAAAACCTTGCTTGTGGAAATACGTGAGAAATGGGTAAATTCATCCACTCAATCATGTCG
KRM_1_01368	RAN	1.061	0.388	GACCTTCGTGAAGCGTCATTTGACTGGTGAATTTGAGAAGAAGTATGTAGGTATGTGCAG
KRM_1_01369	SAT2	1.329	0	CTCAAGTCCTGGAAGAGTAGAATTGAGGGAGAGACCTTTCTTCCTTGTTGAGGGTGAAAA
KRM_1_01370	SAT2	1.051	0.171	AGAAACTATTTCCACAAACACTGACGCTGAGGCCTCTCTGGAGGAAGGAGGGTTGGGGGT
KRM_1_01371	C6orf67	4.341	0	ATGTTGCATTTTAAATGCAGCCAGCTTAAGTAGAAGGCATTGAAGGATGCATTAATTTTC
KRM_1_01372	C6orf67	4.166	0	TCTCTGTGAAGCATGGGGGGAGGGAATACATTTCTTTTTCTTATAGGCTTTATGCTCAAA
KRM_1_01373	CLASP2	10.183	0	CTTCCTTTGTTTCTGTTCTAGCAGCAGGAAAAGTTTCTCTATATCCTCTCCCTCTACCTG
KRM_1_01374	CLASP2	9.544	0	GCTGACTTTCAAAAATTACCAGTTTTGGTGAAAGGCCAAATTAGATAATTTGGAACCAGG
KRM_1_01375	GPD2	1.091	0.764	CTGCTATCAAAACTCATAATTTAAAAGCAGGACCAAGTAGAACAGTTGGGCTTTTCCTTC
KRM_1_01376	GPD2	1.169	0.157	AGTGGCCTTATTACTATAGCAGGTGGAAAGTGGACAACTTATCGGTCTATGGCAGAAGAT
KRM_1_01377	SORBS1	1.461	0.021	GTGATTGATAATAGGAATGAGTTACCTCTTCCCACAGACATTTGTTTTTAACTATGACAG
KRM_1_01378	SORBS1	1.949	0.009	GTCCCAAAGTCTAAAGTCTTTACAGGTAGGCAAAATTTGTTTTCAATGCCTGTGGCTCAG
KRM_1_01379	RPS27L	3.807	0	ACTCACAGAAGGGTGTTCATTTAGAAGAAAGCAACACTAATGATTCAAACAGCTTCCTGA
KRM_1_01380	RPS27L	5.059	0	TACAAGATCACCACGGTTTTCAGCCATGCTCAGACAGTGGTTCTTTGTGTAGGTTGTTCA
KRM_1_01381	PTD008	1.09	0.114	TGGGGGAGATGCTGTCCATGTTCTAAGGGTATTCATTTGCTTTCTTGTTGTCGCCTGTTA
KRM_1_01382	PTD008	1.372	0	CCCGTGGTGATATCAGCCTAGAAAGGTCACATTTTGGACCCTGTTTATCCACTAGGCCTG
KRM_1_01383	DPEP1	1.148	0.086	ACCAACAAGGCCAACCTGTCCCAAGTGGCTGACCATCTGGATCACATCAAGGAGGTGGCA
KRM_1_01384	DPEP1	1.038	0.741	AGGCTGGTGAAACAGACAGACAGCCTGGTGATGGTGAATTTCTACAACAATTACATTTCC
KRM_1_01385	SH3BGRL3	3.549	0	AGCTCTGCCAAAGGCCCCGCAGTCCCTCTCCCAGGAGGACCCTAGAGACAATTAAATGAT
KRM_1_01386	SH3BGRL3	3.048	0	CATTCCTTACCCATTAGTCTCAGAAATTGTCTTAAGCAACAGCCCCAAATGCTGGCTGCC
KRM_1_01387	C14orf2	1.193	0.013	GTCCCTGTACACTTGTATAAGTACCATTTACTTCATGGCATGAATAAATGGATCTCCGAG
KRM_1_01388	RPS6KA5	1.381	0.011	TATGCCTGAGGTGATCTTTTATGCTTTTAAAAATGTTTCCCGTTGGTCTCATTGGAATCT
KRM_1_01389	RPS6KA5	1.345	0	TTCTCAGACTCAGTAGCTTAGGCATGGTAGGAGTGTGTCAGTGATCCATTGCACCTTTAT
KRM_1_01390	MRPL12	1.265	0	CCTGGAAGCGGTGGGCGGCACGGTGGTTCTGGAGTAGCTCCAGCTCAGAGGACTTGTATT
KRM_1_01391	MRPL12	1.222	0.004	CCCCAGGAAATCAAAGCCAATGTCGCCAAAGCCGAGGCGGAGAAGATCAAGGCGGCCCTG
KRM_1_01392	CYP2U1	1.021	0.92	ATGTCACTGAACCCCGATGTACAAGGTTCATGAAGAAATTGAAAGGGTCATTGGTGCCAA
KRM_1_01393	CYP2U1	1.175	0.298	GATCTGTTCATTGCTGGGACTGATACCACAACTAACTCTTTGCTTTGGTGCCTGCTGTAT
KRM_1_01394	MPP5	2.349	0.421	TCCTCTTCTACGTAATTTTATTTGAACAAATGTAGACAGTTTATATGTTGCCTTTTTGTT
KRM_1_01395	MPP5	1.6	0.641	AGCAATTGTGTTTAAAGAGTAATTTGTGTCATGTATATATTTGATTTTTTTTCCTCTTCT
KRM_1_01396	NAT5	1.681	0	GGCAGATACTCTAGATACTTTATGGACAATATTATTTTCATTGGATGATTCTGGAGCTCT
KRM_1_01397	NAT5	1.527	0	AGGGACACTGAGAAGAAATCCATCATACCATTACCTCATCCTGTGAGGCCTGAAGACATT
KRM_1_01398	USP46	1.868	0	CCAGCAACACTCCATCAGCTTTTTAAAATTTAGAGCTATCTGCTAATTTTTTCACTCTTC
KRM_1_01399	USP46	3.796	0	GCTCAGTCATAAGTTCAGGATATTTCTTTTCTATTTGGTTGTGCAAAATGTTTTTCCCAG
KRM_1_01400	KCTD12	1.118	0.447	CAAGGGCTGCCTATCTGTAGATAGCTGTAAAATGGAATATTTTTAAATGAAGGCAAGTAA
KRM_1_01401	KCTD12	1.163	0.464	AATACCACTTTCATGCAGTTTGTTTGAAGTTAAGCGAAATCTTTTCAAATGACAGAGCTG
KRM_1_01402	ERO1L	1.021	0.785	TGGTTAGAAAAGAAATGGGGACACAACATTACAGAATTTCAACAGCGATTTGATGGAATT
KRM_1_01403	ERO1L	1.129	0.268	AAGAGCATTCTACAGACTTATATCTGGCCTACATGCAAGCATTAATGTGCATTTGAGTGC
KRM_1_01404	C13orf9	1.035	0.654	CCTAACTTTGCTCTTAGGAGCATGAACCTCTTTGTAGCTTTATGGTAATGCAATATTTCC
KRM_1_01405	C13orf9	1.002	0.965	ACAACCAATCAGGCCCTAAGTGCAAAAAAGTTCTGTCTTGGTGCTTATCACTGGCATAAT
KRM_1_01406	FLJ38288	1.241	0.031	GTCCACCTCTGGGGAATGTGTGGCCCTCTCCTGGGAGATATCTTACACCAGGGAACACAA
KRM_1_01407	OSBPL8	1.326	0.027	AACTAAAGCCATTCCTAGGGAGTAGTGACTGTGTTAATCAAATATCAGGGAAACTTAAAC
KRM_1_01408	OSBPL8	1.214	0.376	GCTCATTGTAAAGGAATTCTTTATGGTACAATGACACTGGAGCTTGGTGGAACAGTCAAT
KRM_1_01409	HN1	1.646	0	CTGTCGTTTTGTCTGTTTTCTCCATGCTTGTGAACTGCACAACTTGAGCCTGACTGTACA
KRM_1_01410	HN1	1.532	0	TATTCATGAAAATGTGGACACAGACTTGCCAGGCAGCCTGGGGCAGAGTGAAGAGAAGCC
KRM_1_01411	MAP3K7IP2	1.173	0.17	CACAGTGTTTTGTCTTCCACAGGGAAGCTTAAAACAAAAGATATTTTTAACCCACTGACA
KRM_1_01412	MAP3K7IP2	1.138	0.122	CACAGTGAATTGCAGATGATATTACAGAAGTGATGTCTGTAGGTCACATTAAATACTGAC
KRM_1_01413	KIAA1449	1.329	0.157	CATGGGTTCTTGCTCTGGATGAGCAGCATGACACCACTAAAACTTAAGACCATGGTGAAA
KRM_1_01414	KIAA1449	1.089	0.882	TGTTCTTGTAGGAAGATCTGTTGAAATTCCAGGTGCTGGATCATAGCACTTGGACTGCTG
KRM_1_01415	DNAJC10	1.036	0.712	AGAATGGTAAAAATTCCAATCAATCAAAAGAGGTCAATGAATTAAAAGGCTTGCAATTTT
KRM_1_01416	DNAJC10	1.002	0.984	ACTCAGAGAATCACAAATTTGTCAGTAACATGTAGTTGTTTAGTTATATTCGGAGTGTAC
KRM_1_01417	KIAA0436	9.414	0	AGCTGTTGCCAAATCAGTGATAATGTTCATTTAATTGTATTCTTGCCACCATGTTTACTG
KRM_1_01418	KIAA0436	11.373	0	ATGTATAGATTGCTGTTGTGCGAAGATCACGTAACTTTAGCAGGCATGTATTTCTTGCAC
KRM_1_01419	BMP5	1.234	0.628	TTATGGCTGCAATAAAAAGCATACTTTCAGACAAACGGGGAATTTCCTAAAATTAGTCTG
KRM_1_01420	BMP5	1	1	TGATGACAGCTCCAATGTCATTTTGAAAAAATATAGAAATATGGTAGTACGCTCATGTGG
KRM_1_01421	SBDS	1.497	0	GTGCGTTTGGAACAGATGACCAAACTGAAATCTGTAAGCAGATTTTGACTAAAGGAGAAG
KRM_1_01422	CHSY1	2.073	0	CTGTGTTATGTGGGTGGAGATGGTTTTCATTCTTTCATTACTGTTTTGTTTGATCCTTTA
KRM_1_01423	CHSY1	1.914	0	ACATACCCCCTAATGAAAACATTGGGGAAAAACGTATTTGGTTTTGTTCCTTTCATCCTG
KRM_1_01424	LOC93380	1.01	0.965	GTTGAATTGTATAGGTGTAAAGGGAATAACTGTATGCAGGTTTGAAAAGGAAATGTGCTT
KRM_1_01425	LOC93380	1.058	0.915	TGTAGGAAGCTCAACATTCTTTGTAGAGAACGTTGCTTTTGTTGGATTGTACAAGTATAA
KRM_1_01426	DEK	1.738	0	TGGAAAGTCAATTCAGTGATGGAACACTGAAGGAACAGACAGTTATCCTGCTTTGCTCGA
KRM_1_01427	DEK	1.522	0	TTTCTTTTGTGCAGACCACTTTTTAAACTCACATAGGTAGGTATCTTTACAGTTGTAGAC
KRM_1_01428	MADH2	1.031	0.711	AGCTTGGACTTACAGCCAGTTACTTACTCAGAACCTGCATTTTGGTGTTCAATAGCATAT
KRM_1_01429	MADH2	1.012	0.882	CAGCAGGAATTGAGCCACAGAGTAATTATATTCCAGAAACGCCACCTCCTGGATACATCA
KRM_1_01430	SARA1	1.57	0	AGGAAAAGTAAAACAGTCATTTACAAAAGAAAGTCAATCTGTATCCTAAGCATTTTAATA
KRM_1_01431	SARA1	1.359	0	GAGCTCAGCTCCAAACACAGGATCAGCACCTTGTACAGGAATTCCCATGAATTATGACTT
KRM_1_01432	CGI-111	1.24	0.087	GGTCTTGGGAGCACGGTTCAAGAAATTGATTTAACAGGTGTAAAACTGGTACTTCCAAAG
KRM_1_01433	CGI-111	1.748	0.02	CATCAAGTATTTTGGGGATATTATTAGTGTGGGACAAAGACTGTTGCAAGGGGCCCGGAT
KRM_1_01434	SLC20A1	1.704	0	GGGACAGCCTTCCATGTTCATCTGTCTACCTCTTAACTGAATAAAAAAGCCTACAGTTTT
KRM_1_01435	SLC20A1	1.876	0	GCCTTTTGGCAATCTTGGTTATTTCTTTAAGATTTCTGGCAGTGTGGGATGGATGAATGA
KRM_1_01436	RRAGC	1.13	0	TAGAGACAAGGGGTAGAGTTTCTCATTTGGATGAAAACCCCTTCAGCTGGTGGTGTACAA
KRM_1_01437	RRAGC	1.124	0.231	AATAGACTACAACTTCCACTGTTTCCGAAAAGCTATTCATGAGGTTTTTGAGGTGGGTGT
KRM_1_01438	SLC25A1	1.374	0.109	TGGATGTTATTAAGACCCGGATGCAGGGCCTGGAGGCACACAAATACCGGAACACGTGGG
KRM_1_01439	KIAA0423	3.897	0	TCCTCTACTTAGAGACCACTTATCTCCTATAATCAACATGCTAATTCCAGCAATAGTGGA
KRM_1_01440	KIAA0423	5.374	0	GACCTTGTTGTTGGAAACATTGTGAAGATTTTTGATGCTTTTAAATCTCGACTTCATGAC
KRM_1_01441	ARL7	1.271	0	GTCTCATCATCCTCCTTTTTGTTTCCATAGCCTTTTATAATGCATATATGATGCTGTGAA
KRM_1_01442	ARL7	1.119	0.009	TCTGTTCTGGTGTTGGGACTGTGTGCCCTGGTTTCTGTTTTCCTTTCTACTGCTGTAATT
KRM_1_01443	HSPB8	1.104	0.153	ACGGGAGGGACGTGTGTGTCATTGTTATTTGAGTTATGCTGTTGTTTAGGGGGAAATAAC
KRM_1_01444	HSPB8	1.058	0.292	AAGGTCCCCATTTTCTTCTGTCCCCTATGTTTAAGTCGGGATTTTTACAGAGGGAGCTGT
KRM_1_01445	RBM14	1.193	0.04	TCTTGTTGGGACAGTCAGTTGGCATGTATCCAAGTCCCTGCTGACCGCTAATGTTCTAGC
KRM_1_01446	RBM14	1.231	0.002	AAGCTGTGCCAGCAGTCCAGGGTACCCTGACTGTCCCTCTGTAGACTGTTGAGAGTGAGT
KRM_1_01447	SPARC	2.374	0	CATGGTGTGAAGAGTTTCACGAATCTTTCAAAATAAAAAGTAATGACTTAGAAACTGCAA
KRM_1_01448	SPARC	2.432	0	TCGGATCTCACAGGCTGAGAACTTGTTCACCTCCAAGCATTTCATGAAAAAGCTGCTTCT
KRM_1_01449	ARS2	1.126	0.017	ATATCGGGACCTGGATGCCCCAGACGATGTTGATTTCTTTTGAGCCGTCCACCGTTCCTC
KRM_1_01450	ARS2	1.209	0.033	GCCAGGGAGGTTATCCTGGGAAACCTCGCAACAGGATGGTTCGTGGAGACCCAAGGGCCA
KRM_1_01451	TLR1	1.263	0.31	AACTAAAATTTCTGGGGTTGAGTACTACACACTTAGAAAAATCTACTGTGCTGCCAATTG
KRM_1_01452	TLR1	1.154	0.313	TGTGAACCTCAAGCACTTGGACCTGTCCTTTAATGCATTTGATGCCCTGCCTATATGCAA
KRM_1_01453	SNX2	2.236	0	ACTTTGCTGAATTGAACACTATTGTGTCTTAAATACTTGCACTAAATAGTGCACTGCAAG
KRM_1_01454	SNX2	1.905	0	TCCGACATTTTATTACAAGCTGCATGTCCTGACCCTCTTTGAATTAAGTGGACTGTGGCA
KRM_1_01455	UBE2R2	1.471	0	ATGGCCCCTCAGCAAAAACCTATTCACAGCGGGTGGGGAAACACACACAGCTCCTGCTGA
KRM_1_01456	UBE2R2	1.492	0	CCTGGCGGAATACTGCATCAAAACTAAAGTGCCTTCCAATGACAACAGCTCAGATTTGCT
KRM_1_01457	LAPTM4A	1.107	0.134	TTTTCATCTGCCGAAACAAGAAAATATTTGACATTTTGACTTGACTGTGGAAGATGATGG
KRM_1_01458	LAPTM4A	1.178	0	TACCCTGGGTATTTTCAGGAAGACTGACTTAAATATTCAGGGTGAATAAGTAGTTGGGTA
KRM_1_01459	SIVA	1.233	0.003	CGCACCTGCTGGGGCTGTGGCTCTGTGGCCTGTACCCTGTGTGGCCTCGTGGACTGCAGT
KRM_1_01460	MNAB	1.001	0.997	TTGGCAAAAGAATCAGGTGCTTTCAGCTTTCTTGAGAAAACCCTGTATGTAGCGTTTGCA
KRM_1_01461	NUP98	1.117	0.526	ATCTCTTTTCTCCCGTTAATCGTGATTCAGAAAATCTAGCTTCACCATCTGAATATCCAG
KRM_1_01462	NUP98	1.185	0.36	ATGACGATGAACCATCCCTAGCCAATGGAGCATTCATGCCCAAGAAGAGCATTAAGAAGT
KRM_1_01463	S100A9	19.321	0	TGGCCACCACCATAAGCCAGGTCTCGGGGAGGACGCTCGCTAAGACCACAGTGTCCAAGA
KRM_1_01464	S100A9	13.663	0	ATCATGCTGATGGCGAGGCTAACCTGGGCCTCCCACGAGAAGATGCACGAGGATGACGAG
KRM_1_01465	ANKMY2	4.362	0	TTAAACAGAGCTAGAATGTGATGTCTGAAGATAGTGCTGCATTTCTAAGTTTCTTGTGTG
KRM_1_01466	ANKMY2	3.596	0	AGCACTTCCTTTCCAGAAACTGATTTGTAACTCTATTAGAGAATGTCCTGGTGTCAGTTT
KRM_1_01467	FABP3	4.893	0	CTTCCTCTGCATTTTGTACAAATCCACGAATTCTTCTGAGGTCAGGTGCCACTGGCCGGG
KRM_1_01468	FABP3	4.015	0	ACCCACGGCACTGCAGTTTGCACTCGCACTTATGAGAAAGAGGCATGACCCGACTGCACT
KRM_1_01469	ASCC1	2.987	0	AGAGAATCATTTGATGGCCGAAATATTTTAAAGTTGTTTGAGAACTTCTACTTTGGCTCC
KRM_1_01470	ASCC1	1.961	0	GAAAGACCCCAATGCTGAAGGCAGGTACAATCTCTACACAGCGGATGGCAAATATATCTT
KRM_1_01471	TDRD3	1.338	0	ATTAAAACATCCTGGTGGAAACGTGTTGACCTTCCACTTTCTCTTCAGAATAAGTAGCAG
KRM_1_01472	TDRD3	1.253	0.024	GGGCTCGGAACTAATACGAAAAGGAAACTCTTTGTGAAGAAACAAGCTGGTGATTAAAAC
KRM_1_01473	CN645142	1.842	0.001	GACATTTATCAAAGATAGGCACCTTAGAGTATCTTGTTGCAAGTCCAAATCAGGGGAGAC
KRM_1_01474	KIAA0892	1.03	0.959	TTCTTGTGAGTCACTCAGCGCCTCATAGTGTCTCATTCAATTGCAAGAATAGAGGCCAGA
KRM_1_01475	CDR2	2.461	0	TTGACTTGTTGCAGAAATTCCTATCTACATTATTAAGCGGTATTGATGTTCTGACTGTGG
KRM_1_01476	CDR2	1.583	0	TTTCTCAAATTCACACTAAAGGGGAAAGATCAAACCTCTTCCCCTCCTACCTGTTTTCTG
KRM_1_01477	GNG2	1.389	0.258	GGTATAAATGCCTCTTCAATACGTTTTCCAGAATCCAAAGCATTTTGGTTTATCCGGGAC
KRM_1_01478	GNG2	1.221	0.224	AGTGTTTTGAAAACTGAGATTACTTCAGAGCCTTAGCCATGCCTAAAATACCTCTGCGTT
KRM_1_01479	RCL1	1.446	0.007	TTCACAATAGCTCTGTGATGTAAATGCTATCTCCATGAGAAAATTCTTAAAGGGTGTTTC
KRM_1_01480	KPNB3	1.052	0.407	GACAAGATGAAGACTATGATGAACAGGTCGAAGAGTCACTACAAGATGAGGATGATAATG
KRM_1_01481	KPNB3	1.054	0.665	TGGATGCCTTAATAATGAACACTTTGAAGAACTAGGAGGTATATTGAAAGCAAAGCTTGA
KRM_1_01482	LOC374969	1.453	0	ACTGGTTCCTCCAATCTGAATTGGCCGCATGCTTGCTGAAGAGACTTGTTTTCTTCTTCT
KRM_1_01483	LOC374969	1.279	0	CCATTTGGAGCCTTACAGAACTAGGCCAGAAGACATTTGTGGATAAATCTGAACTCACTT
KRM_1_01484	ACMSD	1.158	0.276	ACGTCAACGAGTGGGACCTGAACGCGCGGGAGCTCTTTCCCGTCTATGCGGCAGCTGAAA
KRM_1_01485	ACMSD	1.044	0.686	GCGGTCCAGGAGATGGAGCGCTGTGTGAAAGAGCTGGGCTTTCCTGGGGTCCAAATTGGC
KRM_1_01486	FZD6	1.063	0.881	TCTTTTGCACTTCAAGCTGCATTGCCTACTGTTATACTGGAAAAAATAGAGTTCAAGAAT
KRM_1_01487	FZD6	1.011	0.983	TCTCTCATTACTCAGAAGCAAATTTGTGTTACACTGGAAGTGACCTATGCACTGTTTTGT
KRM_1_01488	TGFB1I4	14.118	0	TATGTTTCTGTGCATGTTCTCTACACAGTTGTAAGGTGTCACTGTATTTAACTGTTGCAC
KRM_1_01489	TGFB1I4	10.438	0	TTGAGCTGGTTGAATACTTTGAAAAATGCTCAATTCTAGCTAATGAAATGGATTTCCCAG
KRM_1_01490	TXNL	1.231	0	GAATGTTAACAGTGTAACTATATTTGTTCAATCGAATCAAGGTGAAGAGGAAACAACACG
KRM_1_01491	TXNL	1.175	0.01	TCAAGCTCTGGAACTGACAGAGGATGATATTAAAGAAGATGGCATTGTTCCACTTCGTTA
KRM_1_01492	DKFZP564O123	1.038	0.684	TGACTGAAGAAATGATCAATGACACACTTGATGACATCTTTGACGGTTCTGATGATGAAG
KRM_1_01493	DKFZP564O123	1.146	0.036	ACAATGCAGGCAGTTAACAAGAAGATGGATCCACAAAAGACATTACAAACAATGCAGAAT
KRM_1_01494	C7orf10	1.243	0.165	AAACCCACTGACAAAGGAAAAGGGTTCTTCCTCATAACCTCAATCCGAATACCCTGGCAA
KRM_1_01495	C7orf10	1.022	0.896	TGCTCGGGCAGCACACGATGCACATCCTGAAGGAGGTCCTGAGATACGATGACGGGGCCA
KRM_1_01496	UMP-CMPK	1.527	0	GAGGCTTTGCTTTTTGTTTGCTTTTAAGTAGAAAAACATGTTGGCAACATTGAGTTTTGG
KRM_1_01497	UMP-CMPK	1.535	0	TGCTTCCTTTCCTCAGATATCTTTCTGTGGCATTTGAGAACAGAAACCAAGAAACACGGT
KRM_1_01498	VPS26	1.515	0.001	TAATTTTATGGAGAAAAGCTCCTGAAAAACTGAGGAAACAGAGAACAAACTTTCACCAGC
KRM_1_01499	VPS26	1.662	0	ACTTTTTGAATTTAGTGCTTGTTGATGAGGAAGACCGGAGGTACTTCAAACAGCAGGAGA
KRM_1_01500	MLLT2	1.471	0.002	TGTGATCGTGTTTTGGATAATACCTGAGCAGGGTTGCCTTTTTTTTATTTATTACCATTA
KRM_1_01501	MLLT2	1.481	0	TATTGTTAAAATTACTGCACATCCCCCCTCAGATATCAAGTATACACTGTTCATGTTAGG
KRM_1_01502	CTSH	3.646	0	CTTCCATGGACTGGCGGAAAAAAGGAAATTTTGTCTCACCTGTGAAAAATCAGGGTGCCT
KRM_1_01503	CTSH	5.805	0	GCTTTGCTGAAATAAAGCACAAGTATCTTTGGTCAGAGCCTCAGAATTGCTCAGCCACCA
KRM_1_01504	LOC157567	5.594	0	TTGTATGTGCTGATTTCTTTGTATTCTGTTCTCTGCATTCATCATTCAGGAATACTACCA
KRM_1_01505	LOC157567	6.318	0	GAAAACTTTGCTTTACATTTGTTTGTAAATCTAAACAAATATGCAAAATTGGTCAAAATT
KRM_1_01506	DRG1	1.242	0	ATGGAGGCACCCAAACTGGAACTTCATTTGTCTTACCTTGGTGTCACCTTGTATGTCGAA
KRM_1_01507	DRG1	1.277	0.035	CAGTGGTACTTCCTTACTCCAGGACCACAGTGGAGGATTTCTGCATGAAGATTCACAAAA
KRM_1_01508	RAB7L1	2.079	0	TGGTGGCTTATAACCTAACCAAAGTTATCGATATTCTTGGTAAACTCAGAGGCCTGAAGT
KRM_1_01509	RAB7L1	1.273	0.181	AGGCCCTAGCCTGGGGGAGGAAAGTGGATAGACAGAAAATCATTAGGTAATTTAAGTACT
KRM_1_01510	RFC3	1.24	0.505	TGAGCTTCTAACTCATTGTATTCCTCCTGAGATAATAATGAAGGGCCTTCTCTCAGAACT
KRM_1_01511	RFC3	1.05	0.743	AAATGCTATTGTCAGTCAGCAGACTCCACAAAGACTCCTTGAAGTTCGTGGAAGGCTGTA
KRM_1_01512	DCLRE1B	1.559	0.012	TCCTACTCCGAGCTTTGTGCCTTTGTTGCAGCACTGAAGCCTTGCCAGGTGGTGCCCATT
KRM_1_01513	DCLRE1B	1.308	0.031	CACAAGCCGAAAAATCCACAGCTCCCATCCTGATATCCATGTCATCCCTTACTCTGACCA
KRM_1_01514	TBC1D5	1.235	0.028	TACAAGAACAGTGGGTCATGGGCAGTACCAGCCTCAAATTCCCACAGGCTCATACTCAGA
KRM_1_01515	TBC1D5	1.01	0.958	TTGGCTGGGTGTTTAATAGTTACTGAAAACTCCCAGCCCTGCTGCACACTAGAGGCAGGA
KRM_1_01516	HLA-DMB	4.897	0	GCTTGCGCAATGGGCTTCAGAATTGTACCACACACACCCAGCCCTTCTGGGGATCACTGA
KRM_1_01517	HLA-DMB	3.647	0	GCTGACCTGCTGGGATCCAGAGGAGAACAAGATGGTCCCTTGCGAATTTGGGGTGCTGAA
KRM_1_01518	ACSL5	2.724	0	TACAACAGGAGCAGACCAGTGTTACAAATTTTTGTACATGGGGAGAGCTTACGGTCATCC
KRM_1_01519	ACSL5	1.624	0.067	CGACCGTAAAAAGAACATTTTCAAGCTTGCCCAAGGAGAATACATTGCGCCAGAGAAGAT
KRM_1_01520	MetRS	2.618	0	TAAATGTTAATACACTTAACTTTCAAGTAATTTTAACTGATTATTTCTTTTGCTCTTTTA
KRM_1_01521	MetRS	2.363	0	TGATTTCTTTTGACCAATCAGGATCTATAACACAATATAGAAATTGTGTAATAATTATTA
KRM_1_01522	CK230272	1.309	0.261	TGCTTCAAACAAGAGCAATGCCAACATTGGGGACAATGACAGAGGTTTGCATCAGTTTGT
KRM_1_01523	CK230272	2.176	0.088	ATCAGTTTTGCCTTACCAAAGTAATGAGATTCTTAGTGTCAAATGCTATACTTCTGTCTG
KRM_1_01524	LOC283537	2.886	0.001	CTGTACACGAATTCCACAATCAGTGCTTCACTGATACAAAATCCTTAAAAGGGAGGCACT
KRM_1_01525	LOC283537	3.643	0	CTATACTTCGTAATGCTTCGTTTGATAGAGCCTGTTAAGCTGCTATTGATAGTCAGAGCT
KRM_1_01526	PABPN1	1.134	0.054	CGGGCTAGAGCGACATCATGGTATTCCCCTTACTAAAAAAAGTGTGTATTAGGAGGAGAG
KRM_1_01527	PABPN1	1.315	0	GGACCACCAACTACAACAGTTCCCGCTCTCGATTCTACAGTGGTTTTAACAGCAGGCCCC
KRM_1_01528	MGC45438	3.796	0	ACGCAGGACCAGGGTAGGTGGGGGCCGGGAGGGACTCAGGTGTGAATGGATGAATAAAGT
KRM_1_01529	CN643185	20.089	0	AGTATTTAATACTTCAGATGTCTTGGCAAATTCAATATAAATATTTATTCCCACAAGCGA
KRM_1_01530	CN643185	16.501	0	TGTTCAAATTTCTATTTAGAAGTTCTAATGTATACCTAGATTAATCAAATCACAGTTTTA
KRM_1_01531	CN647165	2.577	0	ATGTATCTGCATAGACAAAGAAAAAACAAACTCCTGCTTTGCTTTTATTGAAGGGTTTCC
KRM_1_01532	CN647165	2.716	0	ATGCATTGGTAGAATCGTGTGATGGTCTTTTGTGATCCTTAATTTTTACATATCCCAGTC
KRM_1_01533	BST2	6.217	0	GGGCTTTCGGGATGCAGAGGCCCAGGCTGTCACCTGCAACCAGACTGTGATGGCCCTAAT
KRM_1_01534	BST2	6.59	0	GCAGTGATGGAGTGTCGCAATGTCACCTATCTCCTGCAACAAGAGCTGGCCGAGGCCCAG
KRM_1_01535	PPGB	2.994	0	AGCCCACAGGGAGGTGGTGGACGGACTGTAATTGATGGATTGACTGATTATGGAATTAAA
KRM_1_01536	PPGB	3.661	0	TTATATAATGGAGATGTAGACATGGCCTGCAATTTCATGGGGGATGAGTGGTTTGTGGAT
KRM_1_01537	DOCK4	1.243	0.001	GCCCAGGCCCCTGCCGCGCAAGGTCTCTCAGTTATAAGTCACTTTTCTATGTACCTGCGA
KRM_1_01538	DOCK4	1.658	0	TCTGCGGCGCCCTGTCCCGCTACCTCACAGCCTCTCCATCCCCGTCACGCCCGAGCCGCC
KRM_1_01539	FLJ22833	2.683	0	CATGCCCTACTTGAACACTTACTGCACTTTTATTTATTGTTAACTGTGAAAAGTATGTCC
KRM_1_01540	FLJ22833	1.803	0.006	CCACAATCAGTAATGGCAGGGACCCTCGGAGAGCCTTTAAAAGATGACCTATGCTAAATA
KRM_1_01541	LACTB2	1.362	0.003	GAAAATTAAAGCTGATATTATATATCCAGGACATGGCCCAGTAATTCATAATGCTGAAGC
KRM_1_01542	LACTB2	1.467	0	GGAAGAAAACGCTATCTTTTCTGGAGACTGCATCCTAGGGGAAGGAACAACGATATTTGA
KRM_1_01543	C10orf84	1.289	0	AAAGTTGAGAAGTCAGGCCTTGAAAAGAGGATAGACCAGGCTGTGGAGGAGTGGAATATT
KRM_1_01544	C10orf84	1.422	0.001	ATGAAACCCAATGGAAGGAGCTTACTCAGTATTTTGGAGTCAATGATAGATTTGACCCAC
KRM_1_01545	HHEX	4.626	0	CATAGAAGAACTGGAAGGCTATATAAGAAAGGGAATCAATTTTCTGGTATTCTGGAAACC
KRM_1_01546	HHEX	7.377	0	ATGCTGGATGATGACCACTGGCATTGGCATGTTCAGAAAACTGGATTTAGGAATAATATT
KRM_1_01547	FUT8	1.447	0	CTTATTTGGTGGTGGTATTGTGACCACTGCATTCACTCCGGTCAACAGATTCAGAATGAG
KRM_1_01548	FUT8	1.534	0	AAACATGGTGCCTATATCTGAGAGACCTATGTGAACTATTGAGAAGACCTGAACAGCTCC
KRM_1_01549	FLJ40217	1.182	0.035	ACCAGCGGCACTACCGAAATGTCTTCCATGCATTCATCACCATCGGCAAGGTGGATGGCC
KRM_1_01550	STX11	1.138	0.506	GAAGGACGTCTCGGGCGACCAGATCGAGGACATGTTCGAGCAGAGCAAGTGGGATATGTT
KRM_1_01551	STX11	1.076	0.661	CCTGTACCGAGACATCCAGGACATCCAGGATGAAAACCAGTTGCTGGTGGCCGACGTGAA
KRM_1_01552	FUBP1	1.72	0.01	GCCGCAAAACACTGGTGCTGACAAACCTCTTAGGATTACAGGAGACCCATATAAAGTTCA
KRM_1_01553	FUBP1	1.139	0.292	TAGCAAGGCAGGATTAGTCATTGGAAAGGGGGGAGAAACTATTAAACAGCTTCAGGAACG
KRM_1_01554	ARF3	1.129	0.016	GAAGATTTTCTATTGTTTCCAGGCCCTCAGACCATCCTTGCTGTCCCTTCACCCTCCATG
KRM_1_01555	H2AFZ	1.006	0.944	TGGCTTCAAAGAAGCTATTGATTCTGAAGTAGTGGGTTTTGATTGAGTTGACTGTTTTTA
KRM_1_01556	H2AFZ	1.052	0.547	TTCTATTTGAGCAAGTTGGAAGTTTAATTAGCTTTCCAACCAACCAAATTTCTGCATTCG
KRM_1_01557	DJ167A19.1	1.182	0.213	CGCCCTTCTGGACATTTGAATACTACCAAACATTCTTTGATGTGGACACCTACCAGGTCT
KRM_1_01558	DJ167A19.1	1.138	0.168	AAGAAGATGATGAGTTACTGGGAAATGATGACTCTGACAAAACTGAGTTACTTGCTGGAC
KRM_1_01559	UQCRC1	1.621	0	AAACACAGCACTCCGGCTCCTCTAACCTGTGCCGCAGGTGACCACCAATAAAATCTTCTG
KRM_1_01560	UQCRC1	1.139	0.015	AGCGGCATGTTCTGGCTGCGCTTCTAGGCGGGAAGCCTGTGTAAACAAGAGAGCTGGGCT
KRM_1_01561	EIF3S6IP	1.065	0.658	AGAAGGTGTATGAGATCCAGGACATCTATGAGAACAGCTGGACCAAGCTGACTGAAAGAT
KRM_1_01562	EIF3S6IP	1.502	0.014	AAACTGTCTCAGATTTGATTGACCAGAAAGTGTATGAGCTACAGGCCAGTCGTGTCTCCA
KRM_1_01563	KHDRBS1	1.111	0.395	AGAGTGTGAACCAGAAGGACGCAGGATCCTACACCGTAAAAATCATAAAGCGAGGTTACA
KRM_1_01564	KHDRBS1	1.622	0	CTCCCCACCTTATTCCATTCTTAACTCTGCATTCTGGCTTCTGTACGTAGTATTTTAAAA
KRM_1_01565	PSME4	2.155	0	TACTACCTTAAGCGGTCTGCTACAGTGTAACTTCCTTACCATGGACAGTCCTATGCAGAT
KRM_1_01566	PSME4	1.007	0.979	CTAAAACAAACAGCAAGAAGCAGTTCTTGGCATGCACGATACACAATACTGACCTACCTC
KRM_1_01567	CGA	2.139	0	AAACGTCACCTCAGAGTCCACTTGCTGTGTAGCTAAATCATTGACCAGGGTCATGGTAAT
KRM_1_01568	CGA	1.096	0.433	TGCTTCTCTAGAGCATATCCCACTCCAGTAAGGTCCAAGAAGACGATGTTGGTCCAAAAA
KRM_1_01569	FLJ12969	1.025	0.875	TTAGAGCCTAAAGAGTTTGATAAACTTGTTGCCCTCCTTAAGTTAACCAAGGATCCTTTC
KRM_1_01570	FLJ12969	1.178	0.499	GTTGAGACTTTGATTGAAACTCCTCTGGGGATTCGACCTTTGACCAAGATCCCACCTTAT
KRM_1_01571	NOP5/NOP58	1.246	0	CTGGCAGTAGCTGATGCTAAACTAGGAGGGGTCATAAAGGAAAAGCTGAATCTCAGTTGT
KRM_1_01572	NOP5/NOP58	1.222	0.006	CAAGCATTCACAGCTCTGATGGAGGGCAAAATCAATAAGCAGCTGAAGAAAGTTCTGAAG
KRM_1_01573	PRDX6	1.021	0.801	GATGTGTAGCAGGTGTGAGGAATGCTAGTGCCATGTGCCTTTCACAAAGAGTTTGCATTT
KRM_1_01574	PRDX6	1.038	0.668	AAGTTTCTATCAAAATGGGGAGATTGCAGAAAAGGCTTCCCTTGGCTTCCAAGGATGTGT
KRM_1_01575	ABCE1	1.191	0.104	CATCGTTTTTGATGGTGTTCCATCTAAGAACACAGTTGCAAACAGTCCTCAAACCCTTTT
KRM_1_01576	ABCE1	1.208	0.038	ATTTGGACTCTGAGCAAAGACTGATGGCAGCTCGAGTTGTCAAACGTTTCATACTCCATG
KRM_1_01577	FLJ32028	10.208	0	ACTAGCTGGTTGTGTTTAACCACTGTTATCACGCTATCCTGGGACTGCATAGAGCTTTGA
KRM_1_01578	FLJ32028	12.87	0	TTGGGATCCCTTTAACACGTATTTGCCTTCTGAACTACGTGGATAATTTCAAAGGCAGAG
KRM_1_01579	JIK	4.54	0.013	GAAGTTTTGGAGCAGTTTATTTTGCTACAAATGCTCATACCAATGAAGTGGTGGCAATTA
KRM_1_01580	JIK	4.202	0	ATCTGTTCTACAAAGATGATCCTGAGGAACTTTTTATTGGTTTGCATGAAATTGGACATG
KRM_1_01581	TLR10	2.892	0	AAGATATTTAGATTTGTCTAATAACAGACTGAAGAGCGTAACTTGGTATTTACTGGCAGG
KRM_1_01582	TLR10	5.362	0.002	GTTTTGATTCTACGCCATAACAGAATTCAACAGCTGAATCTCAAAACCTTTGAATTCAAC
KRM_1_01583	USP22	2.907	0	TCTTTTGCCAATTTAAGTGATTGTTTTGTTTACTGTAAGTTTGAAAATAAAAATTAAGAA
KRM_1_01584	USP22	2.244	0	AGCGCCACTGCAACATATAGACCCGAGTGCTATTGTATTTTGGCTTGGTGTGTATGCTTT
KRM_1_01585	SNX3	1.879	0	GTATCTTCCTGCAGGCTTGTAATACCCTTCACATGGAAGATTAATGAGGGAAATCTTTAT
KRM_1_01586	SNX3	1.492	0	TTGACCCAATTTATGTGTAGGAGCACTACACCATTGGTTTCCAGTACTGCACACATCAGA
KRM_1_01587	TAF1B	1.001	0.996	CCTTCAAAAAAGCAAGCAGGCATATTGTAAAAACCCAGTTTATACCACTGGAAGGAAACC
KRM_1_01588	TAF1B	1.063	0.564	AAACCTTGGAATAGGCCCAAAGTTAAAGAATGACGTTTTACATAATTTTTGGAAGCGCTA
KRM_1_01589	CIAO1	1.095	0.447	TTTTTTCTGAATGTAGGTTTGAGTGAGAGGCACCTCTGCTTTCCCTTAGAAACCCTCATA
KRM_1_01590	CIAO1	1.04	0.603	AAGAATTCCATGGTGAATCCTTGTCTGAAATAGGTCCTGCCTTCCCGGTTTCTGTAAATC
KRM_1_01591	WDR13	1.69	0	TCTTTCCTCTTCGACATGGCCACGGGGAAGCTGACTAAAGCCAAGCGTCTGGTGGTGCAT
KRM_1_01592	WDR13	1.27	0.009	ACCGTGGTGGGGAACGCCAAGCACAACGTGCATGTCATGAACATCTCCACGGGCAAGAAA
KRM_1_01593	KIAA1033	1.612	0.003	TATAAAAGGGCAAATCCAGATTCATAAACTATCACCTCGGATTTCTTGTAATCTCCATGT
KRM_1_01594	KIAA1033	1.537	0	AGGCAGTGCTTTAAAGTGAAGTCCTTTCTGTTTCCAAAGGCTCTACTTTCAAAGGTTGAG
KRM_1_01595	CDIPT	1.369	0	TCCTCCAGTTTGCTGGCTGGCTTCTCCGTCTATCCACAGTGACCTCACAGAGAGGCCCTC
KRM_1_01596	CDIPT	1.612	0	CCGTCGCCGGCTTCTCTGTCCTGCCTACCCTGGTCCTGGCGGGACTTCACTATTTGACTT
KRM_1_01597	RNF12	3.152	0	TACGCAGTTGGCTTATTGATGTATCTGTGCCTGTTTTATCTTCTCCCAGGAAGAGCTGCT
KRM_1_01598	RNF12	2.491	0	GTTTTAACTGTCCAGTGTTTGGATTTTACCTCTTGATAGCTCCGTTTGTCCCTGGTGCTG
KRM_1_01599	FLJ22557	1.56	0	AGATCTTGGCGTTGTGGTAGATTGCCTTCCTGTGCTCACCAATTGGTAAAAACAATATTT
KRM_1_01600	FLJ22557	1.16	0.59	TGAAAGTAAATAAGGAAATCAGCTCTCTAAGGCAATGCTATTCTTTTTATACTCTCAGGA
KRM_1_01601	LYSAL1	1.139	0.693	ACTTCCAGAACAGTGAATTCTATGGCTTTTCCGAATTCTACTACTGCACCGAGGATGTGT
KRM_1_01602	LYSAL1	1.024	0.887	TGTGTCGAGAGACTATCCAGCCTTTCATGAATAAAACAAACGAGACCCTGACTTCCCTCA
KRM_1_01603	AHSA2	1.353	0.055	CGTGAGTAAAAAGAAAGGAGATGGGGATATACTGAAGGATCTTATGAAAACTGCAGGCAC
KRM_1_01604	AHSA2	1.64	0	ACAAGGGATTGATTGAAATACCCAATCTTTCTGAGGAAAATGAAGTAGATGACACTGAGG
KRM_1_01605	LAMB1	2.123	0	ACGTGCTTGTAACAAAGGAGAATATAAAACGGCTGAGGTGACCAAGGTAAAACAGCTACA
KRM_1_01606	LAMB1	2.251	0	TTAGAAGATAAAGCTCAAGAATTAGCAAGACTGGAAGGAGAAGTCCGTTCACTCCTTAAG
KRM_1_01607	CN642013	2.597	0.009	TAGGAAGCGCAGCCAAAATAGACACAGTCACCGCAATGGTGCCTCTGAGAGCAGTGACAG
KRM_1_01608	CN642013	1.053	0.734	TGGCCCAACCAGTCACAGCCCTCTTTTAGGGAGTTTGAATACCAGAAAGTAAATGATGAA
KRM_1_01609	KLHL2	3.143	0	TAGGCCTCGGAAACTGAAGATTATTTTTGGTAAAAGCACCGTGTAGGCTTTTTTCTGCAA
KRM_1_01610	KLHL2	3.174	0	TTCTGAAGTGACTGAGAATCTAGCACTTCTCCACTTGTAGCTGCACTTTACGTCTCAGCA
KRM_1_01611	ALS2CR4	4.1	0	TGCCTTTAGGGTATGTGTGTATGGGAATATAAGAGTTAACTAAAAGCTGACCTTTGAGCT
KRM_1_01612	ALS2CR4	4.623	0	AGGATATGCCAAGAAGTAGCTTGGATACAGCAGTTAACTCTGCCTTTAGGGTATGTGTGT
KRM_1_01613	ZNF434	1.444	0.003	GCCTGAATCTCTTCTAAACCAATAATTGACCTCTAGGCACCTGCCATACTAGTACTAACT
KRM_1_01614	ZNF434	1.111	0.205	TCACACAGGGCTGAGAAAGAAAGTGTCCCCTTTCCTGGGAAGCACATGTAGAAATTAAGA
KRM_1_01615	P2RY5	11.759	0	AGATTTACTTTGTAAGATTTCTGTGATGCTGTTTTACACCAACATGTACGGAAGCATTCT
KRM_1_01616	P2RY5	2.023	0	GTCCTCAAAGTCCGAAATGAAACTACAACTTACATGATTAACTTGGCAATGTCAGACTTG
KRM_1_01617	TAGAP	6.949	0	CTCTTGGCTAGTGTTTGAAAATTATCTTTGCTTTTATAATGTGGCCTCAAATGTCATGCC
KRM_1_01618	TAGAP	4.098	0	TGTATTATAGATAAGGTGTTAGGTGCAAAGAATGTCTAATAATCCCTGCATACGTTTGTG
KRM_1_01619	KIN	1.665	0	AAGTCAAGTACTCTGGGACCGAGTGCACTGAAGACAATAGGAAGTTCAGCATCAGTGAAA
KRM_1_01620	KIN	1.754	0	AAAGTCACGTTTAATTTGAGTAAAGGAGCATGCAGTTCATCCGGAGCAACGTCTTCCAAG
KRM_1_01621	SYT13	13.27	0	ACCAGCAGCTAGGTTTTGAATTCCTACCTGTTATTCTAAACAGATGTCCACGTTGTTAAT
KRM_1_01622	SYT13	2.223	0	GAAATCAGGTCTTTTGCAACTATGCCTCCCTCTGTTTTCACTTGAGTGGGTAAATGTGTT
KRM_1_01623	ELF1	3.367	0	ATGTTTCAGAATTCAGTCGTGAAGGAACAGGCATTTTACACTATGAAGACATGCTTTGGA
KRM_1_01624	ELF1	2.774	0	ATTTACTTCTCAGGTAGCTATGAAACAAAACGAACTGCTGGAACCCAACTCTTTTTAGTT
KRM_1_01625	NRXN2	2.463	0	AAGAAGAACAAAGACAAGGAGTATTACGTCTGAGCCCCTGGCACTGCGCCCCACTGCCAG
KRM_1_01626	NRXN2	3.627	0	GCCGGAACTACATCAGTAACTCGGCCCAGAGCAATGGGGCGGTGGTGAAAGAGAAGGCCC
KRM_1_01627	MRPS30	1.052	0.573	CATTATTCAAACGGCAGTATGAAAACCGTATATTTGTTGGCTCAAAAACTGCAGATCCTT
KRM_1_01628	MRPS30	1.009	0.939	AGTTTGTGCCATTGGATTATTCTGTTCCTATAGAAATCCCCACTATAAAATGTAAACCAG
KRM_1_01629	RBM7	2.089	0	CGACTAAGTTGATATGGAAATAGTTTGTTGAAAAACTGTACAGAGCAGCTTTACAAGTTG
KRM_1_01630	RBM7	1.688	0	GCGTTCATCTCGACACTAACGTGTTAAAAGGACATTGTTTTTATAGGGTCATTTTAGGCC
KRM_1_01631	RNF2	1.539	0.092	TTCTGGTAACGCCACTGTCGATCACTTATCCAAGTATCTGGCTGTGAGGTTAGCTTTAGA
KRM_1_01632	RNF2	1.157	0.124	TCAGGCCTCATCCCACACTTATGGAAAAAGATGACAGTGCACAGACAAGATACATAAAGA
KRM_1_01633	CAMK2G	5.253	0	GGAAAGGTGGGTAGATTCCAGTTCCCTGGACTACCTTCAGGAGGCACGAGAGCTAGGAGA
KRM_1_01634	CAMK2G	3.911	0	ATTGGTGATGGCCTTGGTTTCCCTCAGAACAACGCTGCAGATTTATCTGCACAAACATCT
KRM_1_01635	NEUGRIN	1.902	0	CCGCCCAGAACCCTGACTCGGGAAGCCATGGAGCAGATCCGGTATTTACGTGAGGAATTT
KRM_1_01636	NEUGRIN	2.1	0	CACCCTGAAAGGACAGAAAAAAGCAATCCGATTCCAGAAAATTCGGAGGCAAATGGAGGC
KRM_1_01637	TMEM10	6.47	0	AGGAAGCAGTTAATTGTTTCTGAATATCTCAGGGTAGAAATCACGTGGAACCACACATTC
KRM_1_01638	TMEM10	10.899	0	CTCTGACTTTCATGGAAGTGTTGCCAAGGTCAGCCTGGTGCAAGTTGGGATATAAATGAA
KRM_1_01639	DHRS6	1.681	0.312	TGCCTTAGTAAGCATGCATGCTCAGGCACTGCCTTGTAACGGCCCCAAGAAGGTGGCCTA
KRM_1_01640	DHRS6	2.06	0	CTTCTCCAGCCAGTCATCCATTGGGGAGGAGCTCTATGTCTCCCAGAAATGGGTCTGCCT
KRM_1_01641	GNPAT	1.233	0.408	CTATGATTTGCCTGTGCCAGTTATAGCAGCAGGAATGGACTTCCTGGGAATGAAAATGGT
KRM_1_01642	GNPAT	1.601	0.141	ATCCAGGAGCATCCTGTTGTTCTGCTACCTAGTCATCGAAGTTACATTGACTTCCTGATG
KRM_1_01643	MMPB_016_C11	1.56	0.036	GATGGCTTTGCCCACTCTCTCCGCAGTGGGGACACCAGACCGAGTGCACGCTGGAGGTCC
KRM_1_01644	SFRS15	1.067	0.827	TTCAAAATTGAAATTATTCAGCCTCTTTTGGACATGGCAGCAGGAACTAGTAATGCAGCC
KRM_1_01645	SFRS15	1.272	0.583	TATCTTTGTCCATCTGAAGATAAGAGTAAAATAGTTCGTGTGCTGAACCTTTGGCAAAAA
KRM_1_01646	TXNDC	1.076	0.592	AAATTATTATCAGAATCCGCACAACCTTTGAAAAAAGTGGAGGAGGAACAAGAGGCGGAT
KRM_1_01647	TXNDC	1.033	0.899	TGTATGATATTTGTGGCAGATTGCCTTTGTCCTTCAAAAAGGCGCAGACCACAGCCATAC
KRM_1_01648	MGC22679	1.472	0.002	GCGCTCCATGGGGAACGACCTCCGATTGGGTCCGATGCCTACCCTCGGGGTGGAGCCGGC
KRM_1_01649	RCOR3	1.279	0.028	ACGTACTGGCATATCTGAAACTCTTTTTCCAGGTTAGGTTCTTTCTCATTGAATCATCTT
KRM_1_01650	RCOR3	1.368	0.099	TGAAAGATCATGTGTTCCCAAAATATTCCCTATCATTGGCTCCACAGCCTTAAAGTGCTA
KRM_1_01651	HSA9761	1.171	0.053	CAGTAGTAAAACAGTTAAAATATGCTTCACTAGTCACACATTCCCCATACCATTTCATGT
KRM_1_01652	HSA9761	1.174	0.157	GCTGGTCCAATCTATTCACAATAATCTTCAAGTTCAGGAGCCGCAGAGACGCACAACTTT
KRM_1_01653	NAPB	24.514	0	TCCCTAGCTAATAATATATCCTACAACTAGCCAAATGCACTTTTGTGAAAATGGGGTGTG
KRM_1_01654	NAPB	16.305	0	GGTACTTTTTCACTCCCTCTTAGAATCTCTTATGAAAAAATGATCAGAAGGAAAAGTGGG
KRM_1_01655	ARPC5	3.788	0	TCCATTGTTCGTGTCTTGACTGCAAGAAAAACCGTGTAGTCTGGCAGGAAGTGGAAATCT
KRM_1_01656	ARPC5	3.241	0	TATAAAGGATTTGAGAGCCCCTCTGACAATAGCAGTGCTGTGTTACTGCAATGGCATGAA
KRM_1_01657	IL1B	12.835	0	ATATTTATAAATGAGCAAATATGACCATACTATTCAATGGTTCTGAAATAAACTTCACTG
KRM_1_01658	IL1B	4.785	0	ACCTGGACTGGTGAGCTCTCTTTAAATCAAGTCCTTTACTTAAGACTGCAAATATATAAG
KRM_1_01659	CGI-119	2.588	0	GTGGTTAGAGGACACCAAAGTTACTGGGTCATCAGCCATTAAGTATATTTATTTCAAAAT
KRM_1_01660	CGI-119	2.707	0	GTCAGATATTATGACAAAATTTGACATTAATTGTTTTTTAAAGTATAGATTTCATTTGAA
KRM_1_01661	FCGR2B	8.378	0	ACCACTGTTATTAATAGATCATAGCAACTTGGGAAATGCTTATGTTACAGGTTACATGAG
KRM_1_01662	FCGR2B	10.477	0	CTTGCCTTGGGATTTGAGAAGAAAATCAGAGAAGGAAAGATCTGATAGTTCCTGGCCTAA
KRM_1_01663	CN648473	2.905	0.515	TCTCCATCTAATCTGAGTTAGATGTCCTTTCTTGGAGCTCTAATAGCGTTTAGACTAGAC
KRM_1_01664	NR3C1	1.429	0	ATAGTGCAGAATCTCATAGGTTGCCAATAATACACTAATTCCTTTCTATCCTACAACAAG
KRM_1_01665	NR3C1	1.566	0	AGTGGTGCTTACATACTTAAAGGCACCATCTAATAGTGGGTTACTTTCACATACAGGCCT
KRM_1_01666	FLJ20313	1.205	0.506	TCTCCTTTATTTTTGCTATTCTTGGACGCCACCTGGCAGCTGTTAGAACAATATCCTGCA
KRM_1_01667	FLJ20313	1.088	0.307	AGAGTCTGATACAGAAGGAGTGGGTCATGGCAGGATATCAATTTCTAGACAGATGCAACC
KRM_1_01668	SHANK2	34.241	0	ATACGTTTCACACTATAGTTTGTGTAACAACACGTGTTCGCATTATCTATGTTGCTGTTA
KRM_1_01669	SHANK2	13.455	0	TTATTGAACAAGCAAGCATTATCCAGTTGATCTGGCAATGACTTTTTGTGTGTGGGCCAC
KRM_1_01670	ARID5B	1.534	0	TGGTGCATGAATTCTCAAGTACTGTATTTCACTGTGTTGGTGTGTCTGATGGAAATTTCG
KRM_1_01671	ARID5B	1.625	0	ATCAGGGCATATACAAAAGGGTTTGTTAAAACTCGATGTTAACTTTACAACTTTCTGACC
KRM_1_01672	DNAJC13	1.083	0.651	TAGCATGACTGTAGGGTTGAGCTACAGTCAACAAAAATTGGGCTAAGTCACTTTTCCCCA
KRM_1_01673	DNAJC13	1.564	0.108	GTGTATGTAAGCACATTTGTTCCTTTATATCTGTTTACAAAACTGTGAATCAAAAAGACA
KRM_1_01674	EIF3S3	2.662	0	TGATCCCATAAAAACTGCCCAAGGGTCTCTCTCACTAAAGGCTTACAGACTGACTCCTAA
KRM_1_01675	EIF3S3	2.788	0	GCTCCTGGACTCTCAGTTCAGTTACCAGCATGCCATTGAAGAATCTGTCGTTCTCATTTA
KRM_1_01676	GPR155	1.171	0.165	TTCTGTGCAGAGAAATGGTGGAACTCTTGGACAAAGGCGACAATGTGGTGAACCATACAA
KRM_1_01677	GPR155	1.228	0.316	GTCTCACGATGGTGGGAAAAATAAAGAGACTGAAGAAGTCAGCATTTGTTGTACTAATTC
KRM_1_01678	MMRN2	3.79	0	TCTGTAATTTAAATTTCATCTCTTTCTCCTTGCCTTACATAGAGTAAAGGCCAAGACATG
KRM_1_01679	MMRN2	2.067	0	TGGAGATGACAGTCTGGCCAATCAAGGGAAAGGAAATTAGTACCTTTAGTTTCAGTCATT
KRM_1_01680	KIAA1724	1.442	0.007	GGAGCATTCAGGAGATAAAGACCTATCCACATGTAATGATAGAATCATTTCAAAAATGTG
KRM_1_01681	KIAA1724	2.102	0.122	TTACTGTTGTCTTTCAGCATTAGACTTTGAGTTTAATAACTACAAGTTGAGACTGCTCAC
KRM_1_01682	KIAA0794	1.28	0.113	TGGAAAAAGGGAACAGATCACTCTTCCAGAGCAAGCTAAACTGCTAGCTTTGGTGAAGCA
KRM_1_01683	KIAA0794	1.176	0.192	ATTGCCAGCCGTAGATTCAGAGATACTCGAGATGCCACCTGAAAAATCAGATGGAGTAGT
KRM_1_01684	BMP1	1.672	0	CAGCCTCGATTTGGTTTTATTTTGAGCCCCCACTACACCCCCCAGTTTCCTGGGGCACAA
KRM_1_01685	BMP1	1.175	0.005	CCGTTGCCGTCCCTGTGTCTACACGCTGTATTGTGTATCGCCGGGGGCATTGTCTTCATT
KRM_1_01686	ZCCHC6	1.218	0.258	GAGAAGATCCTCAGACCACCAGTGGAAAAATGGAAGAGACAGGATGACAAAGACTTAAGA
KRM_1_01687	ZCCHC6	1.04	0.694	AAATACACAGAAAGGGAGGTGTCAACAAAAGAAGATAAGCCCATACAGTGCACACCTCAG
KRM_1_01688	ACADS	1.249	0.077	CTTGAGTTGTGCTGTATCCTCTACCTTGTTAGCTTGCCTTAGTCTCACTGGAGACCATTT
KRM_1_01689	ACADS	1.014	0.926	AGACTGTATCTAGTACACTGGTGGGCTATCTCTTATCTGCGGTGTTTGCTTTTGCTAGGA
KRM_1_01690	BIRC3	3.588	0.001	TTCCCAAATGCCCATTTATCGAAAATCAGCTTCAAGACACTTCGAGATACACAGTTTCTA
KRM_1_01691	BIRC3	1.467	0.001	GCGGAAAATTGAGCAACTGGGAACCGAAGGATAATGCAATGTCAGAACACCTGAGACATT
KRM_1_01692	CTSC	13.729	0	TTGCTTTTGAAGTCTATGATGACTTCCTCCACTACCAAAATGGGATCTACCACCACACTG
KRM_1_01693	CTSC	17.704	0	TGAAGGAAGACTGCTTTCGTTATTATTCCTCTGAGTACCACTATGTGGGAGGTTTCTATG
KRM_1_01694	LOC157657	2.354	0.001	TATTCCATGTGGGATTGGAACAAATATTTCATGGAGAGCATGTGACCATCTGCGTTGTAT
KRM_1_01695	LOC157657	1.944	0.007	AATCTAAATCTTCAGGTAACACATCTGTCAGAGCTTCCATTCAAGGCCTTGGTAAAAGTT
KRM_1_01696	GLS	5.661	0	TTGTCTTGGGTTGGTAATTCAGGATTCATTTGGAAAGTGGGTAAAAGGGGCTTCAAAAAA
KRM_1_01697	GLS	7.799	0	CCATTGGATCATTCCAGATTTCTTGTGATTTTCTATTGTGTAATTCTTGGTGGGCTCTGT
KRM_1_01698	MGC13159	2.722	0	TTCATTATAGGTGCATAATGCACTCTTAATATTTTAAACAAATAGTTCACTCTTCCATTT
KRM_1_01699	FRZB	2.311	0	GTAAAATGGCAGTTTGAAATCAAATGTGACACAGGCAAAGCAATCAAGCACCAGGAAGCG
KRM_1_01700	FRZB	2.466	0	CTGCCGATCTAATTACAGCCTTATTTTTGTATGCCTTTTGGCCATTCTCCTCCTGCTTAG
KRM_1_01701	RFNG	1.154	0.006	TCCTGGGTCATGCTCCTGCCCCACTGTGCCTGGGCCCGTCAACAGCAGGAGCCTTTTGTT
KRM_1_01702	LOC132321	2.067	0	CTACCTTGTGATTCAGCTATTTCATTCCTAGATATACACCCCAGAAAAATGACTGCTCAT
KRM_1_01703	LOC132321	2.158	0.005	GATGATTCTTTGTAGATGTTTCATCTGTAAAGTCACAGTGTTTCTCACAGTCACTTAGTC
KRM_1_01704	TES	1.528	0.314	AGCAGTTTGTAAAGAAATATAAGAGCGAAGCTCTGGGAGTAGGAGATGTCAAACTTCCCT
KRM_1_01705	TES	1.849	0	TGGCAAAGCAGCTCCCTGCACATGACCAGGACCCTTCAAAGTGCCATGAGTTGTCTCCCA
KRM_1_01706	HLC-8	1.045	0.783	GAGTAATGGAAGGAAAGGCTTCCTTATCTGCTCATTGCTGCCATCTGGGTTGGGAAAATA
KRM_1_01707	HLC-8	1.244	0.294	TGAATTGCCCCGTAACACCTAAGTGTAGTGGTAGCATAAAGGGATAGCGTGTCACCCCTC
KRM_1_01708	ZHX1	2.265	0	TAAATACTGCACCAAAAAATGTGAAAAATAATCATGTAGTAAATATATACTTAGTGTTTT
KRM_1_01709	ZHX1	2.36	0	TGCTTTTCTTAAACTGAAGGTAATTAATTCTGAAGAAGGAAAAGAAACTGGCATGATAAT
KRM_1_01710	TIP-1	2.61	0	GGTATTTATGTCACACGGGTGTCCGAAGGAGGCCCTGCTGAAATCGCTGGGCTGCAGATT
KRM_1_01711	TIP-1	1.582	0.001	TTTTAGCATTGGAGGTGGAATCGACCAGGATCCTTCCCAGAATCCCTTTTCTGAAGACAA
KRM_1_01712	DNAJC6	61.421	0	ATGTTTGATCCAGAATGTGCTTGTCCTATTTAAAATCGAAATGTGAAACATGTTGCTGTG
KRM_1_01713	DNAJC6	25.343	0	AAGCTATACCGGAAAAGCGGCATGTCAAAAATACTTTAGGTTCTGCATAGATCTCTTTCT
KRM_1_01714	CINP	1.468	0.026	CTACCAAGGGAATTTGTGAACTAGAAAATTACCATTATGGGGAGGAGACTAAACGACCCC
KRM_1_01715	CINP	1.205	0.104	TATGTGAGGAACTGCAGGCCACCTTGGATGGGTTGACCAAAATACAGGTGAAAATGGAAA
KRM_1_01716	CB554447	1.457	0.57	CAGCATTCAACATTGCCCAGTGTCACAGTTCAGTCTTTGGACCTGGGACTTACCATTGTT
KRM_1_01717	UBE2D1	1.063	0.278	AACTGTGTCTCCCTTGTCTTAGGATATTCTGTAGATTGATTGCAGATTTCTTAAATCTGA
KRM_1_01718	TBX3	1.219	0.238	CTGTAGCAGGATTCATGTTCTTTGACAGTTCTTTCTCTTTCCTGTATATGCAATAACAAG
KRM_1_01719	TBX3	1.279	0.634	GTATTTGTGGTTTTTATTTTGAACGCTTGCTTTTAGAGAGAAAACAATATAGCCCCCTAC
KRM_1_01720	AQR	1.195	0.164	TGCATTTGATACAGACTACACATCATTATCATCAGACTTTATTACAACTACCACCTGCTA
KRM_1_01721	AQR	1.137	0.152	AAAGAATGGAGAGAGACCATCTCATGAAGTACAAATAATAAAAAATATGCCCCAGATGGC
KRM_1_01722	CN646513	1.008	0.964	CCACTCCCTGCTTTTATCTATACCAGGTTACCTGCTAAGTCACATGAGGATTTGAGCATC
KRM_1_01723	CN646513	1.037	0.892	TCACTAGCTGCCTTGGTTTCTCTCCAAAATTATAGAGATCATAAAACAGAGATGCTTTAA
KRM_1_01724	UMOD	1.491	0.005	AGAGCCTGGACTTAGCCACTGCCACGCCCTGGCCACGTGTGTCAATGTGGTGGGCAACTA
KRM_1_01725	UMOD	1.117	0.215	CGCCAGGCTCCTTCTCCTGCGTCTGCCACGAAGGCTTCCGCCTGTCGCCCGGGCTCGGCT
KRM_1_01726	PPM1A	1.225	0.01	TGGGTGAGAATGATTACATCAGAGAACTTCAGCAGTACAACAGCTAGCCCAGAACTGATT
KRM_1_01727	PPM1A	1.022	0.844	AGGAGAGTACAGCTCAACTTTGTTGAACCTTTTAACATCCATCCTCAACTTTAAGGAAGG
KRM_1_01728	IL2RA	5.789	0	CAAGACCACTAGAACTGTCCATCTTATTTTCATGTATGTGTGTTCATTAAAGCATGAATG
KRM_1_01729	IL2RA	2.499	0.009	GCGAGCGCTACCCACTTCTAAATAGCAATTTTGTCATTGAAGAGAAAGGGCAAGACCACT
KRM_1_01730	DDX23	1.508	0	TTGAGTCGGGAAAACATAAGTACCGCCAAACAGTCATGTTCACGGCCACCATGCCCCCAG
KRM_1_01731	DDX23	1.069	0.327	AGCAACCAGAAGCCAGACACGGATGAGGCTGAGGACCCTGAGAAGATGCTGGCCAACTTT
KRM_1_01732	GTPBP2	1.278	0	ACCTAAACCCTCTTGTTTTAGTAATCTGTAGTGACTGTTCCCTTCCCTCTGTTGCAGGGA
KRM_1_01733	GTPBP2	1.552	0.004	TCTGTGGTCATGTTGGCTTTCATGCTGGATCAAATGTTTTACTTTCCCAGACTGGTGGCA
KRM_1_01734	ARFGAP3	1.178	0.288	TGATATGTATTTCCTGGAGAAATTCTTCTGTAAATGAACCAGTGACCACGCAACAGGCGG
KRM_1_01735	ARFGAP3	1.002	0.986	GTTGCTGGAAAACTCTCCGTCTTTGCTAATGGAGTCGTGACTTCAATTCAGGATCGCTAT
KRM_1_01736	CN643877	1.607	0	GGAAAAATCTTTGTTTAGATATTGTGTCATATCTGGATATATCTGAATCCTAAAGGATTA
KRM_1_01737	CN643877	1.217	0.31	TCTACTACTTGAATCTAGTTGTTTATTTCATTCTATAATAATTTAATATAGCAGATGTCA
KRM_1_01738	CHS1	1.765	0	TCCCACCAAGGTATTCCAAAGAAAATATTAAGGTCTCTCCTTTTTCTATGATTCCAAAAG
KRM_1_01739	CHS1	2.154	0	AATGATAATCTGGAAGATTGTGTCAATATGCACTAGCTAACAAGTTTTAAGCCTTGCATG
KRM_1_01740	MGC15606	1.474	0.097	GGATAGAAGCAAATGAACCTGAAAGCTCATCTGCAGCTCAGAAAAACAAAGACATGGAAT
KRM_1_01741	MGC15606	1.399	0.184	TGTGCTTCTTGAATCAACTGCAGTCTCTCCTCTACATAAGAGCTCTTAAGGGTACTAGCA
KRM_1_01742	PLAC1	1.02	0.9	CCTTGTGGCCCTCATGTGAGCACTTTGGAGAAAGAGCAACCTATAGCAACTTCATGAATT
KRM_1_01743	PLAC1	1.056	0.746	AGGTTTGGGGTCTCCTGAAGATGCTATTTCTAGACTTAGTATATAGTGTACAAATATCTG
KRM_1_01744	LUC7A	1.418	0	ACTTTTTTCTTTAAGACTTTTTAAGAAATATTACTTAAACATGTGGCTTGCTCAGTGTTT
KRM_1_01745	LUC7A	1.43	0	CCAGATTTCAGAACATGTGTTAATAGTATATATGCCACTGAAAACTTAGGTCCTGTATCA
KRM_1_01746	MGC3222	1.715	0	TGGAAAACACGCAGTATACCTAGATGATGACTAAATGCAAAATCCTTGGGCTTTGGTTTA
KRM_1_01747	MGC3222	1.826	0	ACACAGCCAGCCCAAGATGACTTATCTGGGTTTAGGATACAGTAGTATTCACTAACTGCT
KRM_1_01748	CN647842	2.816	0.072	TTCTTATTATACTCCCACCTAAAATCCCACATCCAAAAAGTAGAAATAGCTACCTCTGAA
KRM_1_01749	CN647842	1.389	0.321	AGAAAATGCATTCTAGATTCAAACAAAAACTTTAAGCAATATATCCCTTATTCTTACAGC
KRM_1_01750	KIAA0103	1.027	0.727	ATGTCGGCAAGTCATATTGCTTCTAATCCAAAAGCAAGTGCAAAAACGAAAAAGGACAAC
KRM_1_01751	KIAA0103	1.016	0.727	TACCCAAGGTGGACTTGAAAACCTCGAACTTTCAAGAAAGTATTTTGCACAGGCATTGAA
KRM_1_01752	DKK3	5.767	0	GACTGAGCATAGCATATAGGTTAACTTGCAGAAACAGTACGTAGGTAATTGTAGGGTGAG
KRM_1_01753	DKK3	5.431	0	GCAGCCATCCTTCTGATGGAAACAATGGTTTTGACACTGTCCCTCTTTGGTAGTTGCATT
KRM_1_01754	RAPGEF1	1.948	0	TCTGCCTTGTTCTTGGGCTTGAGCCAGGTGGAGGTGGGGTCTCTTCACCTTCCCTGAATT
KRM_1_01755	RAPGEF1	1.659	0.008	TGTATTTGTGAGACTCGTAGGAGTCCCCGTCTGGAGCACAGGCAATGCCAGTGCCATGCT
KRM_1_01756	ANKRD17	1.376	0.004	TGCTTGACTGAAGTGTGTAGGCTTTTTGCAGAAGATCTTACTAACTGACCTATTTTCTGT
KRM_1_01757	ANKRD17	1.664	0	CATGTTCCTGCAGGCTACATGGACTTTCCTAAAGTTGGGGGTATGCCTTTTTCTGTGTAT
KRM_1_01758	2006-09-01	1.127	0.699	AAACATTGGATGATTTGTTTCCTCTGAGAAGTATGGTCTTTATGCTGGGAACTCCCTATT
KRM_1_01759	2006-09-01	2.98	0.508	GTCAAAACAAGTTGTTCCTTTTGTTTATCAAACTATTGTCAAGGACATCCGAGCTTTCGA
KRM_1_01760	LNK	6.133	0	CTATTTTTACATAACAGTTTCTTAACCTAAAGTCAAGGCCTTGGACTCTTCCCTGAGGGT
KRM_1_01761	LNK	3.578	0	TCCATATGGCTTTATCTGGTATAAATCTTCTGCCTTTGATCATTTCTGGACCGTAGGAAA
KRM_1_01762	ORMDL2	1.561	0.042	AATGAGAAAAAGGGCTCCAGTTATATGGGCAAAAAAGATGGAAGATACAGGTTACCAGTT
KRM_1_01763	ORMDL2	1.345	0	AATGTATAAAACTTAAAACAATTCTCTAGTCCCCTCTCCTTTGGTCCAGTAGGAGGTGCC
KRM_1_01764	NEDD5	1.328	0.015	TCATGAGCTCCAGTTTTTGTATTGCAATTAAGACTCTTACCTACAAAACGAGATTCAGTA
KRM_1_01765	NEDD5	1.107	0.05	ACCGCAAGCCCCTTTTTGTAGTGTTCTCCACTAATACTGGTTATCCTGTGTTCTCCACTA
KRM_1_01766	BRI3BP	1.054	0.593	GCTTCTTCTGGATCGTGCGGGTCGTCCTGTTTTCCATGTCCTGCGTGTACATCCTGCACA
KRM_1_01767	BRI3BP	1.068	0.413	AGCTCTTGGATGTTCTTGGACTTGATGTCTCCAACCTGTCCCAGTATTTCAGCCCAGCCT
KRM_1_01768	C18orf22	1.013	0.879	CGTGTGTGGTATCAATCATGAGGCGCTCAACAAGCAGATTATGGAGTACAAAAGGAGGAA
KRM_1_01769	C18orf22	1.156	0.311	TTTGTTAAAGACAAGAAAAGTGCAGCTCTCGCTGAGCTTGACAAGTTACTGGCAGTCGCA
KRM_1_01770	CPEB3	1	1	ACATGAGCTCTTAGTTACAATCTCTTAGTGCTTGCACCATTTTACATAGCTTCAGACCTT
KRM_1_01771	CPEB3	1.113	0.739	TCTAACTGTGATCAAACTTAACTGTTTAAAGCCTCTGTCAGACATTAACGAACTTGACAG
KRM_1_01772	SLC38A1	2.171	0	GGCCACGCCAAGCTCCCTGCCCAGCCCTGACTGACGGGAGCCACCTTTTCCCGGCCTCCG
KRM_1_01773	SLC38A1	1.68	0	GGGCAGCCACGCCACTCCGCCTGAAGGTCGCCAGGAGCCTCCGCCCTTCACCTTCCTCGG
KRM_1_01774	MAP2K1	4.732	0	CTGGGGCTTCACCAGTCTGTCTACTGTGGTGATCTGTAGACTTCTGGTTGTATTTCTATA
KRM_1_01775	MAP2K1	5.667	0	TATTATTATTAGCTTTTCATGTAGAATTCAGCAGTTTACATCCAAATCTAGCCAGAGCCC
KRM_1_01776	ARPC5L	1.235	0	GTGGACACTCTTGGGCTCATTGTAAAGTGCCTGCTGCATCAATAAAGCTCTTGGCTTATT
KRM_1_01777	ARPC5L	1.178	0.055	GATGGTTTGGGCAGGTGCAGATCCAAGGGCTGTGGTAAACGGGAGAGCTTGTGTTTTTGA
KRM_1_01778	PP2135	5.594	0	ACTGTGAGCAAATGGTGTCTTGGGCAATCTGAGGCCAGGCCAGATGTTGCACCACCCACT
KRM_1_01779	PP2135	3.324	0	TCTGTCAACAGGTTAAGTCAATCTGGGGCTTCCAGTGCCTGCATTCCAGTCCCCAGAGCT
KRM_1_01780	RELA	1.504	0	CCCACACAGCCTTATTATCAAGTGTCTTCCATCATGGATTCATTACACCTTGAAATAACG
KRM_1_01781	RELA	3.903	0	TGCTTAAGCAGAAGCATTAACTTCTCTGGAAAGGGGGAAGCTGGGGAAACTCAAACTCTT
KRM_1_01782	HIC	1.826	0.034	AAACATAATGCCTTAGTAAAATAGCTCTATTTAATAAAGAAGATTGAGTACTCTGACACA
KRM_1_01783	HIC	1	1	TAAAAAAGCTATAAAGTTTAAATTAATAAAAGTATGCATTTTCTTACACATAATTTAAAT
KRM_1_01784	SPRED1	2.708	0	CATTTCCAGTGTGTAGTGTCGTTTGCTTTCTATTTCTGACCTCAAAAGTGCCTCACTTGT
KRM_1_01785	SPRED1	3.345	0	ATGCTTTGGTACACTGAAATGTTAGCCATTATTCCTGAAAGCTTCTTAAATTGCATCAGT
KRM_1_01786	CB553441	1.236	0.294	ATTACTCCTCTGGCACAGCAGTAAGTGTACTCAAGGTCTGTGCCTGTAAGCTTGAGTATT
KRM_1_01787	CB553441	1.413	0.745	AGAAGCCTAGGCTGTGAGTATAAAACCATAGCTGTTAGAGTGATTTTTTGGCAATAGCTC
KRM_1_01788	CN642221	6.355	0.025	TTTTTTAGGTGGTTAGGTCTTTCAGGAGTTGCATATTTGCTATCCCATAACCTCCATGAT
KRM_1_01789	CN642221	2.226	0.385	TGCACAGGCAAATTAAATGCATAGAAATGAATTGGACTGTTCATTTTTGGAGAACAAACC
KRM_1_01790	ENTH	1.373	0.002	TCCTGTCCGACCCCAAACTAACACTTTGATAGGGGGACCCATGCCTATGAGCATGCCCAA
KRM_1_01791	ENTH	1.133	0.127	AGCCTATGAATGTGATGACTCAAAGTTTTGGAGCCGTGAACCTCAGTTCTCCATCGAACA
KRM_1_01792	CCNG2	1.349	0	AGTCAGGAATTACATATACTGGAATACCTACCTTCTATTTGTTATTCAGATCAGATCTGG
KRM_1_01793	CCNG2	1.486	0	TTCAAAGTGGCACAAACACTGTGCTTTCCATCTTAGAAATCTGATTATTCTGTCAGAATT
KRM_1_01794	PLAGL1	1.942	0.072	AGCCAACCTGTAGTTTTACATATACAATTTCTTGTGGAGCAATAGAGTTCTCCATTTTAC
KRM_1_01795	PLAGL1	2.55	0	ATGATATATTATGACTAGGCTGTGTATTTCTTTTCAGGGATTTTTCTACCTTCAGGGTTG
KRM_1_01796	GRAF	1.399	0.396	ATTTTCTCATGAGTACCCTAAATAGGGGGCACTCATTTTGTTTCAACAGTCCGAACGCCC
KRM_1_01797	GRAF	1.275	0.06	CGTCAATACTGCAAGAAAAGAAGTCAATCAGCAGAGGAGACCATTTGCTTTTGCTAACTA
KRM_1_01798	BNIP3L	1.852	0	TCACAGTAGCTTATTTGAACTTGAGACCATTGTAAGCATGACCCAACCTACCACCCTGTT
KRM_1_01799	DKFZP434C171	9.28	0	ACTAGTTTATTGGACTAATGTCCAGGAGTAGACACGATTGGTGGCCAAGTTATCTGGGGA
KRM_1_01800	DKFZP434C171	10.016	0	CTGGAGGGAATCACGTGTACTTTTTCATGAAGCTTTTCGCAAAGTACATCTAAGATACAC
KRM_1_01801	CREBL2	1.175	0.073	TCAACCTGCTGTATATTAGAGCAGCTGAATATAATATGGAATAAGTTTGACCAGGTCAAG
KRM_1_01802	CREBL2	1.076	0.168	TCACAGAGTCCAGGAGAAGGTGCTGCTCTCCTTGCTTTCTGAGTAAACAGAGTAATGTTT
KRM_1_01803	PRPSAP2	1.421	0	ATGGTCAGAAGTGTGGCTGCCATCCACCCCAGCCTGGAGATCCCCATGCTGATTCCTAAA
KRM_1_01804	PRPSAP2	1.413	0.007	GAAGAGGGCACAGTCTTTTGCTGAGCGCCTGCGCCTGGGAATTGCAGTGATTCATGGAGA
KRM_1_01805	CN647016	5.819	0	TTCAGGGAAACTGCCCAAATGTTATATTGTCATTTAATGGGAAAGGCTGGGATCATATGT
KRM_1_01806	CN647016	4.689	0	TTTCTGTACTGTTGAGCTGTAGATGAACTGTTTCTCTAATTATAAAGCAAACTGTTTGGG
KRM_1_01807	UNC50	1.565	0	TTTAGTGAAACGACAGAGCAGAGACTATGATGTGGAATGGGGCTATGCTTTTGATGTGCA
KRM_1_01808	UNC50	1.69	0	AGATTGTGTAGGCGTTGGTCTTCTGATAGCAACTTTAATGTGGTTCATCTCTAACAAGTA
KRM_1_01809	C14orf101	1.269	0.299	TTCTCTTTTAAAATGCTGCAGGATGCCATGTAGGCATCTGTCTGGAGTGTCCTTTGTGAT
KRM_1_01810	C14orf101	1.049	0.804	TCTGATCAAAGGTCTCCTGTGGAGCTTGCATGGTTCCCTTTCATACGACGACCATAATTA
KRM_1_01811	M6PR	1.119	0.512	AATCTGGTATTTCTTGCTGCTTGGAACTACTTTGCAGTGATTACTTGGTTGCAGTCCAAG
KRM_1_01812	M6PR	1.956	0	TACAACAGGCATATGGGCAAAATGGTGTGGCAGGCTCACTGGCCCTTTGTTTTTTAAACA
KRM_1_01813	MAP2K4	5.221	0	TTATCAAAAAGCTAATGTGCAGGGATATTGCCTTATTTGTCTGTAAAAAATGGAGCTCAG
KRM_1_01814	MAP2K4	4.588	0	ACAAAAGGGTGTATAGTGTTCACAAACTGTGAAAATAGTGTAAGAACTGTACATTGTGAG
KRM_1_01815	CN644271	1.416	0	TTGGCTCCCATTAAACATTTGGTGCTCTGTGGATTGAGTTGAACGTGTTGAGGCTTTGCA
KRM_1_01816	CN644271	1.319	0.001	TTAAAAGAGCTTGCCTACAGATGGTTTCCACACCCGAAATTGTGCCCTGTGAGTTGCATA
KRM_1_01817	LOC138046	5.455	0	GACTATGATTACTACAGAGATGATTTCTACAACCGGTTATTTGATTACCACGGGCGTGTG
KRM_1_01818	LOC138046	1.748	0	CTGGAAACAAGAGGCCCCTTTCTGCACTTTACAGACTTGAATCAAAGGAACCTTTCCTGT
KRM_1_01819	VPS45A	1.021	0.803	AACCCCAAAGTGACAGAGTTTGATGCTGCCCGCCTGGTGATGCTTTATGCTTTACATTAT
KRM_1_01820	VPS45A	1.595	0.002	ACTGGCCTGTCAAAATGACCATTCTAGTGCTCTCCAGAATGTAAAAAGGCTTCTGCAGAA
KRM_1_01821	FLJ14753	1.142	0.152	AGTGATGAGGACATTGAACCACTGCTGCAAGATAGCAGCATTTGGGAGCTCTCTTCATTT
KRM_1_01822	FLJ14753	1.254	0.08	TTCATTCCTGAATACAGTAAAGCCAGTGGAGTTCAAAAACACAGTAACAGCAGCAGCGGC
KRM_1_01823	THY1	15.329	0	CTACCTTGTGAGGGAGAGAACTGAGCATCTCCAGCATTCTCAGCCACAACCAAAAAATAA
KRM_1_01824	THY1	6.193	0	TGTCTGGTTTATTTAGGGTTTATCCTTCCTTTTCTTTGAGAGTTCGTGAAGAGGGAAGCC
KRM_1_01825	STARD3NL	1.315	0	CAAAAAGAGGCCGGCAATCGAGTCTCCCTGTTGACAGTAAAGTTGAAATGGTGACGTCCA
KRM_1_01826	STARD3NL	1.207	0.004	ACAGCGAGAAACCACTTTTAGAACTATGAGTACTACTTTTGTTAAATGTGAAAAACCCTC
KRM_1_01827	FAM20C	3.823	0	TGTATTTATATATGATAAATAAGTATATAAACAGAAACGTGTACACAGACTCCGATCACC
KRM_1_01828	FAM20C	2.339	0	AGGCGGCCGGCGCCCGAGGCATTCCATCCTTTCTGTAGGGAAAGGAGCCTTTATTTACTA
KRM_1_01829	C1GALT2	1.066	0.455	GCCTTTGATAAGTATAGAGACCAATACAACTGGTTCTTCCTTGCACGCCCCACTACGTTT
KRM_1_01830	C1GALT2	1.385	0.095	TTTGAGTCAATTAATATGGACACAAATGACATGTGGTTAATGATGAGAAAAGCTTACAAA
KRM_1_01831	ZNF300	1.044	0.761	GGGAAAAACCTTATGAATGTACTGAATGTGGGAAGACATTCTCCCGCAAGTCACAGCTCA
KRM_1_01832	ZNF300	1.094	0.56	GTGGGAAAGCCTTCTGTGAGAAGTCCCACCTCATTATACATAAAAGAATTCACACTGGTG
KRM_1_01833	CTSB	2.178	0	CCGTGGAGGGAGCTTTCTCTGTGTATTCGGACTTCCTGCTGTACAAGTCAGGTGTGTACC
KRM_1_01834	CTSB	1.922	0	CAACCTACAAACAGGACAAGCACTACGGATACAATTCCTACAGTGTCTCCAATAGCGAGA
KRM_1_01835	C2F	1.015	0.815	TTTGCCCATGGCAAGGTCAGTGTGGAATATACAGAGAAGATGGTGTCCATCAGCAACTAT
KRM_1_01836	C2F	1.042	0.49	AGTTGGATGTATGAAAGTTGGCACTTCTTTTTCCATCCCGGTTGTCAGTGATGTGCGTGA
KRM_1_01837	SMARCA5	1.074	0.715	TTATTGAACATCCTGATGCAGTTGAGAAAGTGCTGTAATCATCCATATCTCTTTGATGGA
KRM_1_01838	SMARCA5	1.26	0.031	CTATGTGGGCCTCAGCAAAATGCAAAGGGAATGGTATACTCGGATATTAATGAAGGATAT
KRM_1_01839	SFXN1	1.121	0.249	TGACACTGGGGAGAAGATGATTTTGATAGGAAGAATGTCAGCCCAGGTTCCCATGAACAT
KRM_1_01840	PHF12	1.101	0.729	AAACAGCCCAAAGGCGATGCCAGCCTGCTGCAGGATGGGGTCTTGGCCGAGAAGCTCTCT
KRM_1_01841	NCAM2	4.265	0	GAGTATTTGGATTGCAGTGACCCTATGACCAAAACTATTCCATTGACCTTAATTTCTTGG
KRM_1_01842	NCAM2	2.368	0	ACCACACCACTAACAGAACCTGAAAAATTGCCTTTAAAGGAAGAAAATGGGAAAGAAGCT
KRM_1_01843	CB554757	1.095	0.817	GTTAGATTCTGCCGACTTGTATTACAGTAGGGTCTTATTTCTTTAAAGAGAAAAAAAATA
KRM_1_01844	SH3GLB1	1.412	0.025	CTGGAAAAATTCCTTCCCTATATCCCAAACACCTGAAATTTTGAAATATTGCCCTACTAT
KRM_1_01845	MGC5508	4.984	0	TTTGATGTGGAATCACAGCTGCAGTGATATATATATATTTTTTATCAGCGCTTGGTTGGT
KRM_1_01846	MDM1	1.297	0.033	AAGCCTCCAGCCCCAGAACAGAGGAAAAGAATGACCTCTCAGGATTGTTTAGAAACTTCA
KRM_1_01847	MDM1	1.317	0.251	AGGAGGCCGGCTTCCTACTCCCAAGCTGAGAGAACTTGGTGGAATCCAGAGGACTCATCA
KRM_1_01848	RNF6	1.524	0.052	AGGTAGAACTCGAGTCTTTTTAGAGCGAGATAGAGAACGAGAACGCAGAGGTACTGCATA
KRM_1_01849	RNF6	1.579	0	GAAGCCGTTCACCAATTCAGAGACAGAGTGGCACTGTTTATCATAGTTCCCAAAGGGAAA
KRM_1_01850	FLJ20668	2.136	0	TGCCAGAGAATGATTTCTAAGACAATTAAGAACTACTGGGGCAATGAATGCTTTTAGGCA
KRM_1_01851	FLJ20668	1.187	0.388	TCCTACTGACACATTTTTCCTGACTTTGTTCAAAGAGGAAAGGAGGAAAACACACCAAAT
KRM_1_01852	PEG10	4.185	0	ATAGACGATGAGTGCCCTTTGATAAATTACTGCTAGAATGAAATTATCAATGATGGATGG
KRM_1_01853	PEG10	1.742	0	GAACTGCAGGGAGACCAACTTATTTAGAGTGAATTGGACATGGATAAAAACCCTAGTGGG
KRM_1_01854	HSD11B2	1.468	0	ATTACCATCCCCCAAGTCTGTCCTGGACCCTAGCCTAAAGGATCCTGCCCCCACTTCATG
KRM_1_01855	HSD11B2	1.015	0.906	CAGCCAATGCAGCACAGAAGGCTCTGTGAGCCCTTGGTTCCTCCCCGAAAACCCCCAGCA
KRM_1_01856	HOP	4.429	0	CTTGGAAAGAAGCCTGTTAGGCTAGAAGACAGAAACTCCAACTGGCAAAAAAGCAAGGAT
KRM_1_01857	HOP	4.241	0	GAAGGGGTGTTTGAGTATTCAGATTTCATAAAACACTTCCTTGGAATATAGCTGCATTAA
KRM_1_01858	GALNT10	1.177	0.13	AGGAAGAATCTGACGAGAGGATGTGACAGTCGGTCCAGGAGAGAAAGAGCGGTTTCTGTT
KRM_1_01859	GALNT10	4.701	0.002	TCAGCTTTTAAAACAATCAGAAACTATTGATTCTTCCCTTTAGGAAAAAATCGCTCAGGC
KRM_1_01860	SNX5	2.094	0	AAGTGTGAGGCGGAAGAATACTAAAGAGATGTTTGGTGGCTTCTTCAAAAGTGTGGTGAA
KRM_1_01861	SNX5	2.869	0	TTTCTTCAGCGGCTTTCTTCTCACGCTATTCTTAGTAAAGATCGCAACTTTCATGTTTTC
KRM_1_01862	SLC25A20	1.014	0.936	CATCTACAAAGGGACTGTGCTTACCCTTATGCGAGATGTCCCAGCTAGTGGAATGTATTT
KRM_1_01863	SLC25A20	1.309	0.195	ATTACAGATTCAGGCTTCTTCAGGAGAAACCAAGTACACTGGTACCTTGGACTGTGCAAA
KRM_1_01864	RPS9	4.877	0	TGAATATCCCGTCATTCATTGTCCGCCTGGATTCCCAGAAGCACATTGACTTCTCCCTGC
KRM_1_01865	RPS9	4.63	0	AGAGAGACGCCTGCAGACCCAGGTCTTCAAGCTGGGCTTGGCCAAGTCCATCCACCATGC
KRM_1_01866	TBPL1	1.509	0	ATTGAGGAGATAGACTCTTTTATTCATTCACGGCTACAGTGTAAGCTCCAGTCCCTTTGG
KRM_1_01867	TBPL1	1.377	0	ACTGAGCACCTTTTAAACCTGCTGCACATTGGACTCAAAAGGAAAACTGGACCAACAGTA
KRM_1_01868	ACBD5	1.252	0.029	ACGAATTCTCTAATGTCAGAAGAGGAAGAGGACATAGGATGCAACACCTGAGCGAAGGAA
KRM_1_01869	ACBD5	1.428	0.04	TCCTGGAAATGGCAACATTGGGAATATGCAGGTGGTTGCAGTTGAAGGAAAAGGTGAAGT
KRM_1_01870	MGC33864	2.481	0	TAGAAATACTTCTTATTTATACATTTAGGAAAGCAAATAATGCCTACTACTCCGACTTTC
KRM_1_01871	MGC33864	2.568	0	GAATACAGGACAATGCTTGCCTTTTCATGTACATACTACATTTTTTGCTAAGAAATACTG
KRM_1_01872	RGS20	5.959	0	GATGCACAGAGACTCATATCCTCGATTCATGAACTCTGCTGTCTATAAGGACTTGCTTCA
KRM_1_01873	RGS20	2.632	0.002	GTGAGAGAAGTCATCAACAGAAACATGGTGGAGCCATCCCAACACATATTCGATGATGCT
KRM_1_01874	MTMR4	1.787	0	TGAGGGTTTCAGTACAAATGCTGCTGTCTATTTCTGTGCACTTAACAATGGAACCCAAAC
KRM_1_01875	MTMR4	1.884	0.008	TTCTTATCCTGAACACTTGACACCTTGAGGGTAGAATTTAGCGTTTGGTTTTTACCTCCT
KRM_1_01876	RHOT1	3.455	0	TGTCACCTGATGAGCTTAAAGATTTATTTAAAGTTTTCCCTTACATACCTTGGGGGCCAG
KRM_1_01877	RHOT1	2.98	0	GATTGCACTACTGAATTAAATCATCATGCATATTTGTTTCTCCAAAGCACCTTTGACAAG
KRM_1_01878	HP1-BP74	1.192	0.048	TGGGTTTTTTCCCCTCCTTTCTTTCCACAGCACTTTTGATATCAAGCAAGTGGCTTCCTT
KRM_1_01879	HP1-BP74	1.413	0	ATATTGGAGAGTTACATCATTGCTAATGTAGAAATGTTAAGTGGAAAAATACACAGTTTG
KRM_1_01880	STN2	1.059	0.896	ATGAACAATGATTGGATTCTAAATATGTATTGACACTGGGATATAGAAATAGTTACAGTA
KRM_1_01881	STN2	1.381	0.227	GTTTCTGGGACACTTAATCTTTTCCTTCATCCATTCCTACTCACCTCTTCTTATTTGTAT
KRM_1_01882	NOLA3	1.195	0.001	ATGCTTGTGTGAGGCAGTCATGGTGGCATCACCCATAAAGGGAACACGTTTGACTTTTTT
KRM_1_01883	NOLA3	1.31	0	TGATGCCTTTTTGCCAGCCATACTCTGTGGCATCCAGTCTCATCCTGGCGATTGAGCATG
KRM_1_01884	JARID1B	1.776	0	TCCACTTTTCTTTTTCCTGGTAGACTAGGTTTATTTATCTGAGCAATAACTTCTGTGTTG
KRM_1_01885	JARID1B	1.762	0	TGAGGAAACTCTCCCTTGTTTACTCTGTTACCACATTGGGGAAATTTTTAAGTTTTTCAC
KRM_1_01886	CNTN1	2.307	0	GATGGTCAGCACGATGGCAAACTGTATTCAACTCACAAACACTCCATAGAAGTCCCAATC
KRM_1_01887	CNTN1	4.991	0	GCTATATAATCACCTGGGATCATGTCGTTGCACTATCAAATGAATCTACAGTGACAGGAT
KRM_1_01888	PPID	1.761	0	AGCTTTAAGCTGTGTACTGAATATTGGTGCTTGTAAACTGAAGATGTCAAATTGGCAGGG
KRM_1_01889	PPID	1.689	0	ATACGTGGACAGTTCAAAGGCTGTTATTGAGACAGCAGATAGAGCCAAGCTGCAACCTAT
KRM_1_01890	IL1RAP	1.177	0.612	TCCCAGCAGACACATTTAGAAACTAAGCTATGTTCATCTCAGTGCTCAACTATTTGAACT
KRM_1_01891	IL1RAP	2.186	0.032	AACTTAACTATTGCTACAGTTTTTCTGGGTTGCAGTGGAATTTGCTGTGCACAGAGCCTC
KRM_1_01892	CAMK2A	3.298	0	GTAATAACTAAACTTCTCAGATTATCGTGAGAAGGGTCAGGTTGGAAGGGGTGTAGGAAG
KRM_1_01893	CAMK2A	3.587	0	GGACCGCATGCCTTTTTATAGCCAAATTTCTGTGTATTTCGTAAATGGATTTCGCGTTAA
KRM_1_01894	GOLPH4	1.324	0.037	GATAATGTTGATGAACAGTACCAGGAAGAGGCAGAAGAGGAGGTTCAGGAAGATTTGACT
KRM_1_01895	GOLPH4	1.031	0.715	TGAAGAGCAAAAACAAAGTAATCAAAAGCAAGAGAATACAGAAGTGGAGGAACATTTGGT
KRM_1_01896	ZBTB33	1.302	0.116	ATACAGAAGTCAAAAGATGAAGCCCAAGATAACGGGGCTACTATAATGCCTATTATAACA
KRM_1_01897	ZBTB33	1.044	0.931	ACAGCTCAGGATGGTAATACTGAACCTTTACCTCCTGATTCTGGTGACAAGAACCTTGTA
KRM_1_01898	SH3BGRL	2.903	0	GCAAACACCTCTTTCTTTAAACTACGTTATCATAGATATCTATTGTATGCTGGTCTGTAC
KRM_1_01899	SH3BGRL	2.792	0	TAGCCATGTATTGTATGAGTGTATTAGTCTCAGCAGTGAGAATATTTTCTGTGCCTCTAT
KRM_1_01900	C20orf108	1.777	0	CACACCTACCCATGTCAGTTATCTCCACTAACATCTCCAAGAATCTTTGTAGGACAGTTT
KRM_1_01901	C20orf108	1.849	0	TTTGTGACCATCAGAGAACTGAAGGAACTATTAACTGGCTGTCCTGGTTTTGCTGAGATC
KRM_1_01902	S100A10	7.939	0	GGAAAGTTAAATACCAGATAAGCTTTTGATTTTTGTATTGTTTGCATCCCCTTGCCCTCA
KRM_1_01903	S100A10	6.163	0	TGAGCAGATCAGGACCCTTAGCAAATGTAAAAATAAAATCTAACTCCCATTTGACAAGCT
KRM_1_01904	HELIC1	1.219	0.671	AGCTGAATTAGCCATTTTCAGAGTCTTCAACAAATACCCTACTTCAAAGGCGGTATATAT
KRM_1_01905	HELIC1	1.113	0.582	ACAGACACAAATATTTCATACACTGTATCACACGGATTGTAATGTCCTACTTGGAGCACC
KRM_1_01906	CLECSF12	7.054	0	TGGGAAAAAATCTTCACCACAATCAGAGCAATTTTATTATTTTCATCGATCTGATCATAA
KRM_1_01907	CLECSF12	4.473	0	ACGCGCATGGTGTGTTGCCATGATTTGACCCTCAACTTCTAGCAGTATATCAGATATGAA
KRM_1_01908	ZNF507	1.212	0.001	GGCTTGACAAAGACAAGCAGGCTTCTCTGTTGAGACTTATTGTGTTTTTAGTTTTCATAG
KRM_1_01909	ZNF507	1.13	0.072	GCCAGATAGTGCAATGTTGTGACGCCAACCGAAGCCTTTGTTCTGGATCTTTCTTCTATT
KRM_1_01910	FLJ32312	1.291	0.319	TCAGCAAGATTTCCCTCCACAAGAGACATACTACCTTTAAAATCATGTTCTAATTTTTAA
KRM_1_01911	FLJ32312	1.075	0.87	TCCTTAATTCTTTCATTTAGAGAGGTACACAAACAGAACACACTCTCTCTTAAGAAGCTT
KRM_1_01912	FLJ10618	1.701	0	TATGTACTGGAAAGAAAAGAAATCTTAGAGTCTTGGACATTGTTTATTTGTGCAACAACT
KRM_1_01913	KIAA1609	1.398	0.106	GCAGAATGCCTTGTAAATTAGCCTTCAAAAGAAAAGTGCACGCTCAGACAGTGTGTCGAG
KRM_1_01914	KIAA1609	1.003	0.996	ATTTTGCAGGCCCTGCATTTTCTACTAGGAGGTTCATCGAACCTTCCACTTAGCAATACC
KRM_1_01915	NEDD1	6.422	0.07	CTTTTTAAGAGAAGAAAATTGTGCATAAATATTGGTTATGTTTATTTTTTAGCCATCTTT
KRM_1_01916	NEDD1	1.17	0.401	TCATCTACCCAATAGGAAAGTCAACAGGATCTTTATTTTTTTGAAAGCTTTAGCCATCCA
KRM_1_01917	SCAMP4	1.259	0.051	TTCCATGCCAGCTGCTGAGGGAGGGAACAGACTGCAGGACAATGTCTCCTAGTTCCCACT
KRM_1_01918	NCOR1	1.112	0.088	ATGAGAATTATAAAGCTCTAGTCAGAAGGAATTATGGGAAACGGAGAGGCAGAAACCAGC
KRM_1_01919	NCOR1	1.021	0.64	AACTTTGGACTAATTGCATCGTACTTGGAGAGGAAGAGTGTTCCTGATTGTGTTTTATAT
KRM_1_01920	METAP2	1.569	0	ATTAAAAGCTGTAAAAGATGCTACTAACACTGGAATAAAGTGTGCTGGAATTGATGTTCG
KRM_1_01921	METAP2	1.683	0	TGATGACATCTGTAAAATAGACTTTGGAACACATATAAGTGGTAGGATTATTGACTGTGC
KRM_1_01922	ZNF313	1.201	0.038	AACGTGAAACCTATGACTCCTGTACCTTACCTGTTCAACAGACCTGAAAATGAGCCATGG
KRM_1_01923	ZNF313	2.142	0	CCGGCACCGGTTTTCTTACGACACTTTCGTGGATTATGATGTTGATGAAGAGGACATGAT
KRM_1_01924	TRIM44	1.25	0.244	AGGTTAGGATTGTCCTAACTCACTAAAGATGCCAGGATATTGGGGCTGAGAGGAGTTTGA
KRM_1_01925	TRIM44	1.214	0.181	AGTCCTGTGAATGCTGTGAAATGATTTATTCCTTTGAGGCCAGGAAGCTCCCAGGCATAT
KRM_1_01926	CN648768	8.143	0	TCTGTGTGTCCAACAAACACATTGTAAAAACCAGAATTTGAATCGGTATTTCATCTTGAC
KRM_1_01927	CN648768	19.445	0	ACTGCTCTGTATTAGGGAGCAGTAAAATCAAGGTAGACTTATGAGATCTGTATTATGTTT
KRM_1_01928	MGC8407	1.224	0.056	GGCCACAGAAGAGAGCACTGTGCCCACCATCCAAAGCAGTGCCACACTAGCCACCAAGGC
KRM_1_01929	MGC8407	1.332	0.009	ACTGATGGGAGTGTCACCCCAGCCACTGACAGGAGCGCTACTCCAGCCACTGATGGGAGA
KRM_1_01930	GTF2E1	1.039	0.618	GAAAAACACGGACATTGGACGAGAAGTCTGTGTAAAGGGTTGAAGAGTGACAAACATTGC
KRM_1_01931	GTF2E1	1.264	0.05	GTATTGCTTAATGTCTTTTGGTTTAGGTTTGGGATGATAGAAAGCAGAAAGTGTAATTGG
KRM_1_01932	GLYAT	1.19	0.706	TAAATTCTGGTATTTTGGTGGTAATGAGAGGAGCCAGAGATTCATCGAGCGCTGCATTCA
KRM_1_01933	GLYAT	1	1	CATCAACCAAGAGATGTTTAAACTCTCATCCATGGATGTTAACTATGCTCACTTGGTGAA
KRM_1_01934	KIAA1434	1.571	0.197	CATGAGGCAGTTTATTCATATATTGACATATTTTGGTAGTAGCTGAGAACCTAAGACTTG
KRM_1_01935	KIAA1434	1.344	0.459	ATAGTGTCTACCCCAAAGGGATGGCTTATTTGCATCTACCTTTTACTGCATGTTTTTCAT
KRM_1_01936	UBL3	1.768	0	AATACCTAACTATAGGACTTAAAATATAGATTGGCTTGTAGTATATAGAACAATATTCCA
KRM_1_01937	UBL3	1.89	0	TGTAAAAATATGAAAGATTTTATATTTTTTCACTGGGAAGAAATTCTTCCTGGGTGAAAT
KRM_1_01938	MKLN1	1.52	0	TGGACTGGAAATGTGGTGCTGTAGCAGCCAGCTTAGCCAAAAGGTGGAGAATGTTAAATA
KRM_1_01939	MKLN1	1.477	0	ACTTCCTCCATAGCCAATAAAATCTATCTTTCCAAGTCTGCTTATTAATGCTGTGAATTG
KRM_1_01940	KLF3	1.071	0.828	ACTCTGTGGAATATTTGCCCAGTAATGGTAAGAAATCTTTTGGGTAAGAGTATGGATGGT
KRM_1_01941	KLF3	1.113	0.69	GGTTATCCATGCAACTATCTCCATTCCTACAATGTCCTTAATATGAGATCATCAAACATT
KRM_1_01942	ZMYND11	2.011	0	TGATCTTGTAGTTTAAAATTGCAGGGAACTGGGGTAATCTTTTACTGAGCTGGATCTTAG
KRM_1_01943	ZMYND11	2.392	0	TAGGGAACAGGGTTGACACAGCAGGGCTAGTCCTGCATATTTTTTCTTAAATATTTCCCA
KRM_1_01944	C20orf29	1.26	0.142	TGCCAGCCCTAGTGCTAGGGTAAGGAGCTGACTGGAACTCAGCCCACTCTTTTCCTTCCA
KRM_1_01945	C20orf29	1.782	0	CACAGAATATCCTGAGCCTAGAGCTGCTGTGTAACTTAGACCATTGCAGTGCGGCAGCCA
KRM_1_01946	MRS2L	1.062	0.586	ATCAGGAAGGGGCATCCTAACAAACCGTTAGCAACAGCCCAGTGGATACTGAAGTTTTTT
KRM_1_01947	MRS2L	1.307	0.218	AAAGACTCTTCTGGCAGATAGAAGCATGGAATTGAAAAACAGCCTCAGACTGGATGGACT
KRM_1_01948	HERPUD1	1.744	0	AAGTGGTTCTGCTGGTACGATTTGATTCCTGTTGGAATGTTTAAATTACACTAAGTGTAC
KRM_1_01949	HERPUD1	2.039	0	TGTAAGTAGAAGGCCTTAGGTGTCGCATGTTTATGCTTGAGGAACTTTTCCAAATGTGTG
KRM_1_01950	NUP153	1.155	0.689	TTTAGTTTCTTGAACAACAATTCCTCTAGTTCAAGTACACCAGCCACTTCTGCTGGTGGT
KRM_1_01951	NUP153	1.086	0.794	ACTTTTGCCTTTGGAGCTCAAACTAGTACTACAGCTGATCAAGGTGCAGCAAAGCCAGTT
KRM_1_01952	MYH9	1.628	0.002	TGAACCGCGAGGTCAGCTCCCTCAAGAACAAGCTCAGGCGCGGGGACCTGCCGTTTGTCA
KRM_1_01953	MYH9	1.403	0.006	ACGCCTCCCGCCGGAAACTGCAGCGCGAGCTGGAGGACGCCACCGAGACGGCCGATGCCA
KRM_1_01954	LEPROTL1	1.893	0	ATTATCAGGACTTTTTTCGGGAGTGGGTTATAAAAACATTCAAGTTGGTCTGACAGTATT
KRM_1_01955	LEPROTL1	1.947	0	CAGCTATATAGCAGCTTCAGAAACATACGTGACCAAAAAATTCCCAGTAACTAGGCATGA
KRM_1_01956	TDE2	3.157	0	GAAAAGGATAATCATGGGTTAGAAGGAAGTGTTTGAAATTCGCTTTGAAAGTTAGCTTTG
KRM_1_01957	TDE2	3.311	0	AACTGTTGGTTGTTTTAAACTTATGAGGTATGGGTTCAGTGGAGATGTTTGGAACTCTGA
KRM_1_01958	CN643278	3.786	0	GTCAGCAATTGAAAGAGGTGATTACTTCTCATAATGTGTGCATTGAGTTGTGTGGGCCGG
KRM_1_01959	CN643278	1.351	0.052	CCTCTATAGCCCACCTCGGTTTATCTTAGGTCTATAATTTCTTTTCATTTGGAGTAAGTA
KRM_1_01960	MGC19764	1.319	0.064	TAGGGCAAAAAGACATCTGTATATTCTGAAGGCTTCTGTGTGACAGGAAAACCCAAGCCT
KRM_1_01961	MGC19764	1.007	0.976	TCTGGCCTGGAAAGAAATATCGTATTTGGAATCAATGCAGGAGTAACCCAACAAGCTGGG
KRM_1_01962	RNF103	1.567	0.001	CGGCCTCCGCCCTCGACCCTTCTCTCTCCCGTATTCCGAGCTCTCTGGAAAGAGAGAAGA
KRM_1_01963	RNF103	1	1	CCGTCGCGGATGGCCGGCCAGTGACGGCGCCGGGTGGCCCGCGCGTGGACACGGGGCCCT
KRM_1_01964	TREM4	1.336	0	CAGCCGAGAGTGGTTGCTTTCCATTCACCCTCCCTGGCCATGCCTTCTTGCCTTTGGAAA
KRM_1_01965	TREM4	1.378	0.427	CCTGCCTAAGTCCAAGCCTGGATCAGGTCAGGTGCACATTGCAGGGATAAGCCCAGGACC
KRM_1_01966	T3JAM	4.301	0	GTGACCAGAGTACAGCAGTTGCAGAGTCTGCTTCAGAATCAATCCTTACAGCTTCAAGAA
KRM_1_01967	T3JAM	2.535	0	CTTGGGGAATGAAAAAAGTACTACTGGAGATGGAAGACCAGAAAAACAGCTATGAGCAGA
KRM_1_01968	BIN2	2.064	0.028	TGTGAGGACCATGGAAAACTACGTTGCCCAGTTCAGCGAAATTAAGGAGAGAATTGCCAA
KRM_1_01969	BIN2	1.381	0.026	AGGAGCTGAAGACCATTGTAGGGAATAATGATCTCCTTTGGGAAGACTATGAGGAGAAAC
KRM_1_01970	EIF1A	1.267	0.003	CTTAAGTGAGATGTTAAGCCCACTTTGTTCTTTTAATGTAATGGAGCTTATGGATAGAAG
KRM_1_01971	EIF1A	1.157	0.076	CTCAACATTTTACATTCCATCTTTTCTGGATTGTCCTACAATTTGGATTTTGACCATGAC
KRM_1_01972	ZNF318	1.06	0.902	AGGAGTGTTAGGATGCCTTCTCCTAACATTTTGAAAACTGGACTTAAAGAAAATGTTGAC
KRM_1_01973	ZNF318	1.135	0.531	TGAACCAATCCCATCTTTTTCTGGGTTTCCGTTAGATTCTCCCAAAACCTTGGTGCTTGA
KRM_1_01974	BC008967	11.849	0	CCATGTACATTTGCGACAGCCAGCCCGGTACAGCCTGTGTGACTTCTGTGTGTGTGTGTG
KRM_1_01975	BC008967	9.598	0	GCGTGTGACCAGATTGTGTCCCGTCTTTGGGTGGCGTATATTAACCAGCTGCCAAACACT
KRM_1_01976	ZNF627	1.734	0	ATTTGTTAAGACACTGAAGTCAGCGTTAACCATGTGCATACAACTTAAGGAATTTTTTCC
KRM_1_01977	ZNF627	1.405	0.001	TTCAAACAAGACTTCTGTACATGTTTCCTAGAAACAGTTTAACAACTGTCTTCAGTCTTG
KRM_1_01978	RQCD1	1.949	0	TGGCTTATATATGTCAGACGTATGAGCGTTTCTCCCATGTTGCCATGATCTTGGGTAAGA
KRM_1_01979	RQCD1	2.137	0	ATTATCCCTTTATGTTTGCGAATTATGGAATCTGGAAGTGAACTTTCTAAAACAGTTGCC
KRM_1_01980	MPZL1	1.037	0.68	GGGCAATGTTACTTTCCTCCCCTCTAGTTTGGAGTCCACTATGAACTGCTGCTTTTTCTT
KRM_1_01981	MPZL1	1.035	0.782	TAAAATTGTCCTAAAGCCCACAGTTACGGGAAGAATACGGTCTAGATGGTCTGCAGAACG
KRM_1_01982	TGOLN2	1.116	0.038	CCTGTTAGAAAGGTTGGGTTTAGTGTGACTTGCTTGAGCAAGAGTCCTTGGGAGAGATTT
KRM_1_01983	TGOLN2	1.04	0.358	GAAGCTGTGTGAGGCACCAGACCCTGTGCTTCTGCAGGCCATTTCCTGAAAACCCCTGTT
KRM_1_01984	ZNF403	1.183	0.026	TGTGTGTGATATTCCTACTCCCTTACAAACAGCAGATGAAAAGGAAGTAAGCCAAGAGAA
KRM_1_01985	ZNF403	1.392	0	CGTGGAAAAAGTACAGGGTATTAGCAGATTGGAACAACTTTGTGAGGAATTTTCAGAAGA
KRM_1_01986	POLR2B	1.426	0	CCTTATGCATGCAAACTATTGTTTCAGGAACTTATGTCTATGAGTATTGCACCACGAATG
KRM_1_01987	POLR2B	1.297	0	CAGGTTCATGTTTGCAATCTTTGTGGAATAATGGCGATTGCCAACACCAGGACCCATACA
KRM_1_01988	KIF5B	1.246	0.057	ATGAAGTCAGAAGTAAAAACCATGGTGAAACGTTGCAAGCAGTTAGAAAGCACACAAACT
KRM_1_01989	KIF5B	1.291	0.001	TAATGATGTAAAGCAGCCCGAGGGAACTGGCATGATAGATGAAGAGTTCACTGTTGCAAG
KRM_1_01990	RAB4B	1.033	0.848	TTCCAACAGCTAGAAGAAAAACTCAAAGAAAAAGTGGATGTAAGTCTGATTGAACGAATC
KRM_1_01991	ITGB5	1.315	0.001	CTGTCCGTGTTTGTTTAGTACTTTTGTAATGAAAAGAAACAAGACTGTTTGGGATTGAAA
KRM_1_01992	ITGB5	1.611	0	GCTATGCCTTGCACACAGGTGTTGGTGATGGGGCTGTTGAGATGCCTGTCGAAGGTCCAT
KRM_1_01993	ITPR1	1.182	0.25	TGGCCATCATGGAAAGCAGGCACGACAGTGAAAACGCAGAGAGGATACTTTATAACATGA
KRM_1_01994	ITPR1	1.12	0.254	TGGGAAAGAAGAGGATGGACCTTGTGTTAGAACTGAAGAACAATGCCTCGAAGTTACTCC
KRM_1_01995	LILRB1	2.327	0	AACATGTGATACCTTTCCTCTCTATTAATGTTGACTTCCCTTGGTTGGATCCCCTTCTTT
KRM_1_01996	LILRB1	4.473	0	AGGAATCAGTGTTGGATTGCAGAGACATTTTCCGGCGTGATCTGGCAATATACAGCAGAT
KRM_1_01997	SDC2	1.91	0	AATGGACCCATCTGAAGAAGATACAAATGTGTATACTGAGAAACACTCAGACAGTCTGTT
KRM_1_01998	SDC2	1.864	0	AAACCACAACGCTGAATATACAGAACAAGATACCTGCTCAGACAAAGTCACCTGAAGAAA
KRM_1_01999	ZNF262	1.768	0	GTGTTTGTCATTTCTGACTGGAAAACTTCTTACTCCATACCTTGTTTGATATGGAGGACA
KRM_1_02000	ZNF262	1.681	0	TCTGCCTGTAACAAATCTCATTTTTGTTACCAAGAACTGTATGAAAGAAGTAAACCTGCC
KRM_1_02001	BTEB1	4.078	0	AAGAAGAAAGCCCTTCACCATTGTGGAATGATGCCCTGGCTTTAAGGTTTAGCTCCACAT
KRM_1_02002	SUI1	1.228	0.002	ACAAATCTCAAACTGATCCGTCAGTCATGTAGCTAGCTGTAGAGCTTGCAACTTAATAGC
KRM_1_02003	SUI1	1.099	0.025	CTTGCCACAAAGCTCTGTTTGACCAGACATATCTTAGCTGAGGGATGTCCAAACATCAGA
KRM_1_02004	BAZ2A	1.228	0.015	AAAGTCTAGCGAAAAAACTCCTGTTTTTGCCATGTGATGTTCCACAAGTGCAGCTGTAGA
KRM_1_02005	BAZ2A	1.72	0	GCAAAAGGGACTTTTTATATAACCAAATGTGGTGTTTTAGTGACTTTTTGATAATGTACA
KRM_1_02006	MLYCD	1.145	0.103	ATTCGGAGTGTAAGGAAATCTCGGAGATCACAGGTGGCCCCGCTAACGAGACCCTCAAGC
KRM_1_02007	MLYCD	1.082	0.298	GGCTTCTGGGGCTTCTGAACTCGCAAGTGAAGGATCACGGGAGGAATGAACTCTTCACAG
KRM_1_02008	CTNNA2	1.174	0.302	GATGACATCACCTCAGTGGATGACTTCCTCTCTGTCTCAGAAAATCACATCTTGGAGGAT
KRM_1_02009	CTNNA2	1.186	0.069	AGAGGTTGCCAATTTAGCCTGTTCCATCTCCAACAATGAAGAAGGGGTGAAATTAGTTCG
KRM_1_02010	BCS1L	1.435	0.001	CATTCCCTACAGACGTGGCTACCTGCTTTATGGGCCCCCTGGTTGCGGAAAGAGCAGTTT
KRM_1_02011	BCS1L	2.004	0.001	AATTGTCAGAGATGTCCAGGAATTCATCGATAACCCCAAGTGGTACACTGACAGAGGCAT
KRM_1_02012	XRCC4	1.144	0.086	GGCTTCTGAGAGATTGGAATGATGTTCAAGGACGATTTGAAAAATGTGTGAACGCTAAGG
KRM_1_02013	XRCC4	1.206	0.026	TTGTTATTGCTTGGACACCATCGCAGAAAATGAAGCCAAAAATGAGCACCTGCAGAAAGA
KRM_1_02014	RHOBTB1	1.533	0	TGCTGTAACCAAGTGGCTGGTTCATTTGGTTGATGCTGATTATGGCCTTTAACCATGGTG
KRM_1_02015	RHOBTB1	1.56	0	ACAACCAAAGCTCCCATTTGATTGTAATCTTGCCAAAATGTAATGGACGTATAAATGAAC
KRM_1_02016	CIRH1A	1.811	0.003	CCCGTGTGGAAGTTGGATAGCCTATTCTACAGTTTCTCGGTTTTTTCTCTATCGGCTGAA
KRM_1_02017	CIRH1A	1.609	0.031	AAATGCAGATCATTTACTGCACCTGAAGACAAAGGGTCCTGAGAACATTATCTGCAGCTG
KRM_1_02018	ESRRG	5.244	0	GTGTAACTCAAATTATTATGCCTTTCAGGATGATGGTAGAGCAATATTAAACAAGCTTCC
KRM_1_02019	ESRRG	4.065	0	GCAATCAATTGTATATTTTTGTGATGTGTACCATACTGTGTGCTCCAGCAAATGTCCATT
KRM_1_02020	C14orf1	1.745	0	CATGAGGGTTGGAAGAGTCTGGGCTGTTTTTAGACCTTCTGGTCAGCTGTATTTGTGTAA
KRM_1_02021	C14orf1	1.11	0.225	GCTCCTCTCTGCTGCTGGACCCAAGACTCTGAACCTTCCAAGGGACAGGCAGTTCTTCTA
KRM_1_02022	MRTF-B	1.357	0.042	AACACCGTCATTTGACCAAGCCCTACAAGAGTTTACCACACTAGACGTTCTGTGAATCCT
KRM_1_02023	MRTF-B	2.011	0.022	TGCTCAGTGTAGTCTGTGATGAATAGTTTAAGTGTTCAGAAATTGGTAAACCAACGCATG
KRM_1_02024	OXA1L	1.428	0.005	CCTCTGGTGGTTCCAGGATCTCACGGTATCCGATCCCACCTACGTGTTACCACTGGTAGT
KRM_1_02025	OXA1L	1.197	0.191	TTCTTCATTGCTTTGAGAGAGATGGCCAACCTTCCTGTGGCCAGCCTGCAGACAGGTGGC
KRM_1_02026	TM6SF1	1.139	0.024	ATATTCAAAATCATTTGTGAATAAACTTGATCGTCCATCTCAATATTCTGTTTGACATAT
KRM_1_02027	TM6SF1	1.073	0.409	GCTCTGCACTGTATGTGTGAGCTATATGGTACTGTGTAAATTTTTGAAGCAAAATGGAAA
KRM_1_02028	RB1CC1	2.309	0	TGCAGACTCAAACCTTCCCAACATCTTTATGACTCTAGAATAATCATATTGATGAAATCG
KRM_1_02029	RB1CC1	2.285	0	CAGCAATCTTCAAAAGCACTTTCAATGGATTGGTCATCTGGGTTCTAAAGGGAAGAGTCT
KRM_1_02030	DKFZp667B1218	2.199	0	CGGGGTTTTATCTGCACTTGACATTGAACCTTGAAGTACTTTAAGTACTCCAAGGGAAAA
KRM_1_02031	DKFZp667B1218	1.568	0	GATTTTCCCCAGTCATGAAAGCCCTTGTTTCAAATTCTTTAATCTCTGAACCCAGTATCA
KRM_1_02032	MYCBP2	2.488	0	TCACATAGTACTAAAAGACCTACTTGATCCAATAAAAGAACTCTATGAGGATGTCAGAAG
KRM_1_02033	MYCBP2	1.248	0.119	TCACCGAAGCGCTCTCAGCAGCACCAGCCATTCAGCTGGATTGTAGTCACGTATTCCACT
KRM_1_02034	GMFB	4.653	0	GTCAGTCTCTGCTAGTTCATATTGCATGTTTATTTTGGACAGTCTTTTGTTAAGCATGGT
KRM_1_02035	GMFB	4.138	0	GGTTTAGTCTTGTGAATTTTAACAGTTCTCTGTCATCATTTAACAAAACCAACAACTGGC
KRM_1_02036	SESTD1	1.673	0.026	CAGTTGTTTAAATGTGAAGAAGACGCTGCTCAGGCAGTAGAATGGCTAAGTGAACTTCTG
KRM_1_02037	SESTD1	1.652	0	TGATGGAAGATATGCAGCTTAGAAAACAAAGATGTGAAGACATGGTAGATGTGCGAAGGT
KRM_1_02038	CB552740	1.055	0.922	ACTCGTTCATTAATTTACTCATTTCTTAAGTGTACTTTGGCAGGGGCTGACAAAATATAG
KRM_1_02039	CB552740	1.172	0.109	ACTATGAAGGAGGAGGGACCAGGCATAGGATTTACTTTCATTCACTTTTTTACTCGTTCA
KRM_1_02040	GARP	1.053	0.579	TCCTCTCTTGGCTGTCACATCACAAGATAATGCTGGCTCCAAACTTCCTTTCTGTGCCTC
KRM_1_02041	KIAA0100	1.075	0.655	TATATGATGGCTACAAAAAGGCAGCTGTACTCAAACGTAATCTCTCTACGGAGGCCCTGA
KRM_1_02042	KIAA0100	10.752	0.068	TCAGCTGCACTTAGTAGATTTACGGATTTCCTGGACAACTACTAATCGAGACATTGCCTT
KRM_1_02043	EIF2S1	1.077	0.122	ATGCCGAAGTGGATGGAGATGATGATGCAGAAGAAATGGAAGCCAAAGCTGAAGATTAAC
KRM_1_02044	EIF2S1	1.157	0.063	TGTTCAATGTTCAAATGGAGCCCAAAGTGGTCACAGATACAGATGAGACTGAACTTGCGA
KRM_1_02045	U5-116KD	1.071	0.743	CCTCAAGTGCTTTGCTGAAACTCCTAATAAGAAGAACAAGATCACCATGATTGCTGAGCC
KRM_1_02046	U5-116KD	1.272	0.005	TGCATGATTTGCGGAAGATGTACTCGGAGATAGACATCAAGGTGGCTGACCCAGTTGTCA
KRM_1_02047	GRPEL1	1.878	0	TGCAGACATATTTAAATCATATTCAACTAGTTACTAACAACCTCAAGGTGTATTCCCTGG
KRM_1_02048	GRPEL1	1.746	0	ACAATTCTCAGCACCATTATTTGGCCAGGAATTGAGCTTGGCTTGGCGAAGGTCCTTTTA
KRM_1_02049	SSBP2	2.708	0	AGGTGAACTCAGATGTTATGGTTTTGTAAATGTCTGCAATCATGGATAGGAATAAAATCG
KRM_1_02050	SSBP2	1.279	0	ATTACAAGTTGCTCCTGCCCCCTCCCTGAACTATTTTGTGCTGTGTATATCACTGCTTTA
KRM_1_02051	WNT5A	1.963	0	GTATTTTCTAGTCCTTTCTCTCTCTGTGGAATGGTGAAAGAGAGATGCCTTGTTTTGAAA
KRM_1_02052	WNT5A	2.413	0.007	TGAAGCATATATTTAATGCAAATAGGCACCAAGGCACAGGTCTAAAATACTACATTGTCA
KRM_1_02053	HNRPR	1.32	0	ATCTGCCCTACAAAATTTGTTTGGCTTAAACGTCAAAAGCCGTGACAATTTGTTCTTTGA
KRM_1_02054	HNRPR	1.129	0.08	GGGATAGATTACATAGGAGTATGGAGTATGCTGTAAATAAAAATACAAGCTAGTGCTTTG
KRM_1_02055	PAK3	3.692	0.002	TCTGATTATCGCTGCAAAGGAAGCGATTAAAAACAGCAGCCGCTAAGACTGCAAGCCTTA
KRM_1_02056	PAK3	6.52	0	GAGGATCTGCCAAGGAGCTTTTGCAGCATCCATTTTTAAAATTAGCCAAGCCTCTCTCCA
KRM_1_02057	GBAS	1.245	0	CAGTGTACCTTATAACACTTAGCCACTTCTCCCCACCCTCCAGGAGGGGTCCACATTGAA
KRM_1_02058	GBAS	1.118	0.053	AAGGAAAGAATTACAGTTGGACTGATTGTGACAGTGCCCTGTTGTCCTCTTTGAAACACC
KRM_1_02059	ARHGAP25	1.788	0	AGCGGCCCTCCTTTGACAGAGACACAGATGTGCACACTGTGGCTTCCCTGCTAAAGCTCT
KRM_1_02060	ARHGAP25	1.421	0.13	ATCTTCCGTCTGCCTGGGCAGGACAACCTGGTGAAGCAGCTGAGAGATGCCTTTGATGCT
KRM_1_02061	USP8	1.166	0.253	AAAGACCTGATTTCAAGCAACAGCAGGATTATTTCCATTCAGTTCTTGGACCTGCAAACA
KRM_1_02062	USP8	1.181	0.188	TAGATCGTGATGAGGAAAGGGCCTATGTGCTATATATGAAATACGTGACTGTTTATAATC
KRM_1_02063	LOC203522	3.79	0	CTTGCATGTGATGATAGAAAGTCTTCAGATGGACTTATACATTCTGTGCTTTGGAAGCAC
KRM_1_02064	LOC203522	1.836	0	GGCAGGGAGAGTCACCAAACAATCTACCTCCAACTCTCTTCTCTTTTGTCTAGAGACATT
KRM_1_02065	SPATS2	1.116	0.121	CAGTACAAGCATTCATGGAAGGTAGTGCCAGTGAAGTACTCAAAGAATGGACAGTAACAG
KRM_1_02066	SPATS2	1.034	0.602	GGTACGTGCAATAGTTCCCAATAAGAGCAACAATGAAATCATCCTGGTTTTGCAGCACTT
KRM_1_02067	STK16	1.332	0	AGGACTGTTGAGCTCACATAGTGTTCTGCCTCCAAATCTGGGAGCAGGAGAATGTATAAA
KRM_1_02068	SWAP70	2.622	0	AAAGAACCTAGTCACCTATGTGAAATCTATGGGATGGAAACAGTGTGGCCTTGGGAGTCA
KRM_1_02069	SWAP70	2.272	0	AACCTTTCCTGTGGTTTGATTGCACATTACACCAGAAGACTCCAGTATCCGTCATTCCAG
KRM_1_02070	SH3KBP1	1.965	0	CTGCTTGATTTTTCATCAGCCAAGTTAAACCCCTGCTTTCTGTCCTTTGCACCTTTTGCG
KRM_1_02071	SH3KBP1	2.124	0	CTGTGAAGTTGGGCGTGCTCTGTGGTACCAGCTGTGACTTTTATATTTCTCCTAGTCTTA
KRM_1_02072	KIAA0701	2.057	0	TTTTGTGTTTTGGGGCTTAGCCCTCTTTTAAACTGTTGTGATCTAGGGAAGTCAACACAT
KRM_1_02073	KIAA0701	2.042	0	AAATGGAATGTGATGAAGTGATGACTATTTCAAAGCCAGTTTAGAAAGTATTAGGTACGG
KRM_1_02074	QKI	3.953	0	GCCTGGCCATTTTCTGGTTCCCATGATGTTGCCTACACTGCTAGACTACAGTTTAGTATT
KRM_1_02075	QKI	3.329	0	CAGTGTTTACATGCAAGTGCATTTTATAAGTGTTCTATATGTGTAAAATAGTATTTTCAA
KRM_1_02076	INPP4B	1.104	0.429	TGGGCCAACGTAGGGAAGAGCCTGAACTGCATTATTGCTATGGTGGATAAACTGATTGAA
KRM_1_02077	INPP4B	1.495	0.53	TTTTGTACATGCCTTCAAGGATCAACTTGTCAGGAGTGCTCTTTTAGCACTCTACACTGC
KRM_1_02078	TMEM23	1.208	0.089	ACGGTCATGCTAACACTCACCTACTTATTTATCAAAGAGTATTCCCCTCGACGACTCTGG
KRM_1_02079	TMEM23	1.068	0.522	AGAATAATGAAGCTCATTGCTGGAGGTGGCTTGTCTATCACTGGCTCTCACAACATGTGT
KRM_1_02080	MTRR	1.167	0.333	ACGTTGTGGAATTTCTGTCTACTGCCCCAACAGAGGTTCTGCGGAAGGGAGTGTGCACAG
KRM_1_02081	MTRR	1.238	0.143	AAACTCCAACCCAGACCATATTCGTGTGCAAGCTCAAGTTTATTTCACCCAGGGAAGCTC
KRM_1_02082	MNDA	2.301	0.001	ACCGCAAGAAACACACTGACATCTGAAGTAGGAGAGAGGATTCCTGTAGCTCAGAAAAGA
KRM_1_02083	MNDA	5.181	0	CTGGCCAAAGACATGCCACCACTTAAAAACCTTGTCAACAATCTTCGAAAAGAGAGGTCA
KRM_1_02084	CHTF18	1.386	0.027	CAACAGCTGGCCAGCCTGGTGGGCACGATGCTCGCTTACAGCCTGACCTACCACCAGGAG
KRM_1_02085	CHTF18	1.184	0.085	ACGCCCTCTGCCTGCTCCTGGACATTCTTGCGCCCAAGCTCCGCCCCGTGAGCACACAGC
KRM_1_02086	APACD	1.234	0.011	TGTATCACATCGAAAGGCGTCTTTATTATTTTCTGTGTGGCCATCATGTTTACGTTGAGG
KRM_1_02087	APACD	1.06	0.556	AAAGAAAACTATCCGAGGAAAGAAATATGATTCAGACTCTGATGATGATTAGAGCTCCGT
KRM_1_02088	CBFA2T2	2.897	0	CACAGAATGCGTTAGAGTCTGGTTTTCCTGTGCTTTGTCATTTTACTCTGATAGGAACTT
KRM_1_02089	CBFA2T2	1.789	0	AAGAAAGCCAATAGTGTAAATAAATTAAGAACGAAGCCTCCACGCGTGATTTTTAAGGGG
KRM_1_02090	TXNDC4	1.757	0	TGGGAGCTATGACAAATTTTGATGTGACTTACAATTGGATTCAAGATAAATGTGTTCCCC
KRM_1_02091	TXNDC4	2.03	0	TCTTTCTGCATTTGGGGATGTTTCAAAACCGGAAAGATATAGTGGAGACAACATAATCTA
KRM_1_02092	PHLDA2	1.743	0	AATATCTTGTTTTTGCATCACTGTGCCCATTGCAAATAAATCACTTGGCCAGTTTGCTTT
KRM_1_02093	PHLDA2	2.267	0	CGGGCGCCTTAAGTTATTGGACTATCTAATATCTATGTATTTATTTCGCTGGTTCTTTGT
KRM_1_02094	PLAGL2	1.282	0.519	AAGGAATTTTCCTATCACTGTGAACTTTGCTGGTACAGAGGAATGATATCTGCCTTCACC
KRM_1_02095	PLAGL2	1.226	0	GTTTAAACCCTTGTAACTGGGGCCTTGCCCCCACCTCCTGTCTTTTCTCCTTGCCTTCCC
KRM_1_02096	MPPE1	1.62	0.001	ACAAGATGAAGAGCAGGCGCCATTGTAAGTATCAAAGCCCAAGAAATGGAACTTTGGGCA
KRM_1_02097	MPPE1	2.126	0	TTGTGGTCCTCACACTCTCTCACTTGGGGCTTTTAGCCTCACCTTTTCTTTCTGGTTTGA
[truncated: 5,974 more rows]
