# Supplementary material for: High-density rhesus macaque oligonucleotide microarray design using early-stage rhesus genome sequence information and human genome annotations
Source: BMC Genomics. 2007 Jan 23;8:28. doi: 10.1186/1471-2164-8-28 (PMC1790710; doi:10.1186/1471-2164-8-28)
Supplement: Additional File 2 — KRM2 hybridization analysis. A Microsoft Excel table showing fold-change and pvalues for brain versus spleen tissues for the KRM2 microarray hybridization results described in this study. [file 1471-2164-8-28-S2.xls]

## Sheet: krm2.hybe
probe ID	gene name	fold change	pval	probe sequence
NM_000014_65	A2M	2.216	0	TCCACAGAAGACACATGTTTTTGTATCTTTAAAGACTTGATGAATAAACATTTTTTCTGG
NM_000015_1087	NAT2	1.229	0.728	AGGCATTTTAAGGATGGCATGTGATTATCTTGGGAAGCAGAGTGATTCATGCTAGAAAAC
NM_000016_705	ACADM	1.369	0	GCTGTTGGTCTCTAGGTAGCCTTTGGTCTATTGTACACAATCTCATTTCATATGTTTGCA
NM_000017_630	ACADS	1.725	0	CCCTCAGCCCTTCGTAAAGTCTGCTGAAGGCAGGGGTGGTGATTCATGTCGTGTGACTGA
NM_000018_202	ACADVL	1.366	0.004	TTAGGGCCCTGGTTTGTCCCGGAGGGGGCCTAGTATTCCCAGGACTGTGCCTGCTCTCAA
NM_000019_182	ACAT1	1.519	0	TACTGTGGGTTAGCTTATATTCAGATAAGCTGTTTCATTTATATTATTTTCTATGTTAAC
NM_000020_115	ACVRL1	1.692	0	AAGCCCAAAGTGATTCAGTAGCCCAGGAGCACCTGACTCCTCTCTGCCTGCAGGGGGGTG
NM_000022_253	ADA	5.621	0	CTCCTTCTGTGGCAACTTGTACTGAAAATCTGGTGCTCAATAAAGAAGCCCATGGCTGAT
NM_000023_144	SGCA	1.099	0.351	TGTGTGGAGTAAGGACATTCAGAATACATACCTGCTGCTCTGCTCACCTATTGCTGCTGG
NM_000024_1529	ADRB2	2.646	0.268	ACTTGAGGGTAATAAACTTAGAATAAAATTGTATAGAGATATGCAGGAGGAGGGGCATCC
NM_000025_1009	ADRB3	1.244	0.796	CATGCTATAAGCCAGCGGTGGATTCATAAAGTCCTGTGGTCATCAGGAACCAGTTTTGTT
NM_000026_208	ADSL	1.044	0.631	CATGGTCTTTCCCATTTCTCAGTCTCATATTTCTCAACAATGCAGAAACAAAGAGCATTG
NM_000027_921	AGA	1.131	0.526	ATTAACTGTCTGTATGGCAACTCTACAGAAGTTGTGTGTGCTTTCTCAGCAGCATTTTTC
NM_000028_2410	AGL	2.107	0	GAACTACTCTGTCTAGTGGGCAAATGTCATTGTTATCTCTGTGTGTTAAGAAAATAAAAG
NM_000029_685	AGT	113.663	0	AGATGCAAGCATCTGAATTTCTGTTTGAATGTGGAAACCATAGCTGGTTATTTCTCCTTT
NM_000030_121	AGXT	2.07	0	CACACACCCGGCCCATGCCCACCCCGAGGGATCAGGAGGATCAGGAGCAAGCAGACCCTG
NM_000032_103	ALAS2	12.523	0	GTGAGTGGGAACGTTCCTACTTCGGGAATATGGGGCCCCAGTATGTCACCACCTATGCCT
NM_000033_279	ABCD1	1.547	0	AAGCTCAGATCATATGAAGGAGACAGCAGCACCCACCTGCGCATGCGCCCTGCCCCTGCA
NM_000035_442	ALDOB	15.639	0	AAGTTCATCTTATGAAACAGTCTTAGCAGTGGTAGGTTGGGAAGCAGATAGCTGCAACCA
NM_000036_82	AMPD1	2.414	0.258	ATCCGCATGGCCTATCGCTATGAAACCTGGTGTTATGAACTCAATTTAATTGCTGAGGGT
NM_000038_8385	APC	2.549	0	ACCTGGTGCCTTGAAAATCACATTAAGTAGTTAATTATCTACCCCTTACCTGTGTTTATA
NM_000040_69	APOC3	1.351	0.272	TTCTGGGATTTGAACCCTGAGGCCAAACCCACTCTGGCTGAGGCTGCCTGAGACCTCAAT
NM_000041_423	APOE	2.607	0	TTCAGGAGCGGGCCCAGGCCTTGGGTGAGCGGCTTCGCGCACGGATGGAGGAGATGGGCA
NM_000042_91	APOH	11.774	0.001	TGTATCTTGTTCATCCAAGGAACCTAATGGAAATTAAAAAATAAAGCTACTGAATTTATT
NM_000045_148	ARG1	1.09	0.958	ACCTTAACCCACCTAAGTAAATGTGGGAAACATCCGATACAAATCTCATAGCTAATGGCA
NM_000046_2551	ARSB	1.045	0.609	TATTGCTGCCATCCTCCCAGCAGCTATCTCCAGTTCTAGTTCCTTGGTTGCCGGACACAA
NM_000047_320	ARSE	1.247	0.001	CCCCTCTGCTGGTGCCTTAGGGAAGACGGCCCACAATAAATGTCTGCAATGAAAAGCTGG
NM_000048_95	ASL	1.078	0.1	GACTGGCAGATCCGCCAGGTGCGGGCACTACTGCAGACACAGCAGGCCTAGGTCCTCCTG
NM_000049_169	ASPA	2.681	0	GCAAAAAGTATTCGCTGCTCTGTACATTAGAAATCACTTCTAGCTCACATCTTACACAGT
NM_000052_2488	ATP7A	1.067	0.945	ATAACTCAACTTGTTTCTTCTAGAAGACACAGCTGATAGGCAAATGTTGAAAAAAGAAGC
NM_000054_190	AVPR2	1.199	0.478	AGGACGCTTCATCCTAAGGAGCTATTGGGTGTCTTGCCTCCAGAGGCTTTGAGAAGCTCA
NM_000055_200	BCHE	1.579	0.06	ACCTACTAAGAAAGCTATTATGTAGCTGAAACAAAAATGCCGGAAGGATAATATCGATTC
NM_000056_228	BCKDHB	1.673	0.015	ATTCTGTTTAATTACATCTGTAAATATTGTGTGTGTGATAGTATTCAATAAAGTAAAATC
NM_000057_177	BLM	1.907	0	AACAACCGAATCTCAATGTACATAGACCCTCCTTCTTGTTTGTCAGCATCTGACCATCTG
NM_000060_1405	BTD	1.27	0.006	ATCTTTTTCAAGCCACATCTTCCTCTAACAAATCTCTCAGTATGCAATTGGTCTCAAGCT
NM_000061_420	BTK	4.38	0	CAGAATTTGGCAAGAATGAAATGGTGTCATAAAGATGGGAGGGGAGGGTGTTTTGATAAA
NM_000062_439	SERPING1	4.648	0	CTGCCATGGTCTCCAAACCACTTTTTCTCTTGTTCAAGTTCACCAGACTCTACAAATAAA
NM_000064_84	C3	1.946	0	ATGCCAGGACCTCGGCACCTTCACTGAGAACATGGTTGTCTTTGGGTGCCCCAACTGACC
NM_000065_425	C6	1.218	0.22	TAAATCCTCCTGTTCACATTGCACAAAAATAATGTGACTTGTGACACCCTTATGTAGCCC
NM_000066_199	C8B	1.752	0	AAGTACTCAGGCCAGCTCACCCCTACACCAGTTTCCACCTGGGGTTCATGTGAGGGCAAA
NM_000067_395	CA2	3.752	0	ACAGCATGTAGGGTGATGAGCACTCAATTGTTCACTAAAATGCTGCTTTTAAAACATAGG
NM_000069_351	CACNA1S	1.017	0.948	CTCCCTCGCAGCAGCTAGATGCATGGCCTGAGGCGGGGTGGTCAGGAACCACCTCAAAAA
NM_000071_276	CBS	1.347	0.712	TGGCCCTATTTACAGCCTGTGAGATGAAATGCGCTTTTCTCTAATGTAACTTCCTCTTAG
NM_000073_158	CD3G	38.206	0	TAAAATAAAAATAAAAACAAGTATGGTGTTTCAGAAGCGCCACCTATTGGAGAAAATTGT
NM_000074_1245	TNFSF5	7.317	0	GTATTTAAAGGAAATCTATTGTATCTACCTGCAGTCTCCATTGTTTCCAGAGTGAACTTG
NM_000075_299	CDK4	1.386	0	GGTATGTTCCCACTTGTCCCTCTCCCTACCTTTATATTTGGGGTCCTTTTTTATACAGGA
NM_000076_214	CDKN1C	1.435	0	AAGGTGTAAAGCTTTAAGAGTCATTTATATAAAATGTTTAATCTCTGCTGAAACTCAGTG
NM_000079_305	CHRNA1	1.623	0	CCCTTTAGTTCTGCTGTCTCCCTGAAGAGTGAACCCTCTTTAGTAAATGAAACTAACCAC
NM_000080_249	CHRNE	1.437	0.192	ACGGCTGATCAATCTGTATTTTGTGAACTTTACAGGAAGAATGGTGTGTGCCCACCCCTT
NM_000081_1969	CHS1	1.088	0.35	GTTGTAGCAAACATTTCTGTAAATTATCACAAGCTCTGTTACCTTTATATACACTGCCAC
NM_000083_301	CLCN1	1.462	0.057	CTGGCTGACATCTTGCAGGGCCCCAGCCTGCGATCCACAGACGAGGAGGATGAGGATGAA
NM_000084_522	CLCN5	1	1	AAACTAAGGGGCTTTGCTTTTTCAAACCAGAGAAAGGAAAGCCAGAAGGAAAAGAGTAAT
NM_000085_52	CLCNKB	1.768	0	AGTCCAGCAAGATGAAACGGCACCCCAGCTGCCCTGGTACTGAGGTTGGGCTGAGACCCT
NM_000086_265	CLN3	1.291	0.023	TTCCCCTTGCAGGGGGCCTAGCCATTGTCTCCCGCTCAGGGAGCTTCTTCCTGGCATCAT
NM_000087_1350	CNGA1	4.193	0	CTGGTCATTGACAGGGACACGCCTCATGATCCTTCTGATCTTGTGACTGACATCAAATAA
NM_000088_1466	COL1A1	3.239	0.056	TGTGTATAATAATTTGAGATGTTTTTAATTATTTTGATTGCTGGAATAAAGCATGTGGAA
NM_000089_815	COL1A2	3.712	0	CTTCAAATTCAGCGTTTGTTCTTTGCCAGTCTCATTTTCATCTTCCATGGTTCCATGGAA
NM_000090_924	COL3A1	3.688	0	TGTCAGAAAGTTTAATTGGCATGCCACGGAGGATTCTCCCCTTCATCCTGTAAAGGTCAA
NM_000092_2262	COL4A4	3.52	0.015	TCTGGGAAGAGGTAAGGGTGACAAATGAAACATGAGAAACGTATCTTGCTTGTTTAATTA
NM_000093_469	COL5A1	1.072	0.579	TGTTCGTGAATAGCTCGCAGGGGTTGGGGGAGGGACTGCCAGATGTGGACGCTGTATTTT
NM_000094_43	COL7A1	1.459	0	CTAGAGGAGTCAGGGTCTCAGCAGAACCCGCTGTCCCTCCCCTTGGTGCTAGAGGCTTGT
NM_000095_91	COMP	1.879	0.004	TGTGGCTGGATGGGGGCTCTGCACCCATCCCCAAGGGGTGGCCGTCCTGAGGGGGAAGCG
NM_000096_68	CP	38.221	0	AACAATGTATGTGAAAGTGTAAAATAGAATGTTACTTTAGAATGACTATAAACATTAAAA
NM_000097_820	CPOX	1.326	0.008	GCTTATATCCCTGAATGCTGATACTTAAAGTTTTCTATTTCAGACATCTCTATGTGGAAG
NM_000098_771	CPT2	1.068	0.346	CATGGTTTTAAAGCTAAACGTGTAATTTCCATGTGGGACTAGATCACAACTAAAGATAAC
NM_000099_269	CST3	1.294	0	CTTCTTGCTTCTCACAGCCCCGGTGTGCGGTGACACGCCCCCACCTCCTGCAATAAAACA
NM_000100_211	CSTB	1.023	0.776	CCTAAAATAAGCTTCATTTCCGGGCTATGCCCTTGGGGTGGAAGGGGCGGGATTCAGCAG
NM_000101_205	CYBA	3.509	0	GATGAGGTTGTGTGACTTCACCCCAGACCTGCCCTCCCGCCAGGGGCGCCCGCCCGCAAT
NM_000102_376	CYP17A1	1.414	0	CTGCTCCCAGCCCACTCCGCCTTCTTTTTCAGCCTGTGGCAATGCCAGTGATGTGCATAA
NM_000104_2918	CYP1B1	17.54	0	CCCAGTCGTCATCAGATGCTTGCGGCAAAAGGAAAGCTGTGTTTGTACAGAAGAAAGTAA
NM_000107_301	DDB2	1.676	0	CCAAGGTTATCTTGGAACTGAATGACTTTTCTCCTCCTCTCAGTGGGTGGTAGCGGAGGG
NM_000108_538	DLD	1.487	0	ACTGATGTAAGTAAGTGGCTTCTTGTTTTATTTAACCCCTGAATTCTTTTAGTTTAGGGG
NM_000110_368	DPYD	1.665	0	GAGCTGGAAAAATAAATGTTTGATTATGCACTTTTAGAGATGCATAGTTGCCACAAAACC
NM_000111_311	SLC26A3	4.86	0	TGCATATGTTTAGCAGTGTATTGACGCCACTGTTTTGAATGTCATAATTTATACAGGTCA
NM_000112_2864	SLC26A2	1.478	0	TATTGCAGCCTACTGGAAAGAAGGGGGAGTTGGTTAATAGCAGATACTTTTCTTCTAGAA
NM_000113_1185	C9orf78	1.061	0.424	CCCTTCTGAGGATGCTGAGAACGGCATCTGTCTTTATAAATGCAAATGGCTACCGTTTTA
NM_000114_1231	EDN3	10.469	0	CATTGCGCAAACACTCAGAAAGTACTGCCAAAAGCCTAATAAAAAATCTAAAGTTTGCTC
NM_000115_3257	EDNRB	4.183	0	TGTGACAAGTGGACACTATTTATGTTAAATATACAATCATCAAGGAAGTATGAAGTTATT
NM_000117_428	EMD	1.165	0.124	CTTTTATGTGTTCTTGCTTGGGGGGCGCTGGGCCTAGCCCAGAGTAGTGCTTGCTCCCCC
NM_000118_587	ENG	3.754	0	TGGGTCTGGGATACGGCTGCCCAGGGCCGCGGAGAGAGACCATTTGCCACACTGTTGTAA
NM_000119_168	EPB42	1.419	0	TCTATCACCACTCTCCTGCCAACCCTTGCTCTACAATCTAAACCAAACATGTGCTAGGAA
NM_000120_341	EPHX1	2.174	0	AAGCTCACTCCCCAATCCCCAACTCTGTGCGATAAGCAATATGGCCTTGATGATAAATGA
NM_000121_637	EPOR	1.995	0.039	GATCCAACATGACTCAGAGAGCCAGTTGCAGACTCAAGACTTACTGAACAGGGAGGGCGA
NM_000122_293	ERCC3	1.301	0.002	TCATCTAGGGTTTATTGTCTCCTCTTGCCTTTATCATCTAGGAGGAGACAATATTTTTTC
NM_000123_323	ERCC5	1.848	0	CATCGGATGGATCTTCAAGTGAGGATGCTGAAAGTTTAATGAATGTACAAAGGAGAAGAG
NM_000124_495	PGBD3	1.038	0.865	CATGTTTGTCAATGGAAGTTGGCTGCACTTGATGTTTGTTTGCATGACATCTACCTCAGA
NM_000125_1537	ESR1	3.39	0	ATGAAGAAAAGTATTGAAAGTATTTGGAGGAAAATTGTTAATTCTGGCACCTGGAGTGTG
NM_000126_227	ETFA	1.55	0	TTCCAAGCAGTTATTTTTTGAAATTTTTAAATTCTGTAATAAAATCTATAATAAAACTTT
NM_000127_463	EXT1	1.265	0.05	TTTTGAAATGATTGCTATGCAGGTTTAAACTTTTTTAATGATCAAAACTATTAAAAACCA
NM_000129_705	F13A1	1.557	0.191	AGCCAAGCAAATGCCTGCCAAATTTTACAGATTTACCTTGTGAGAAGAGGTGGCCCCATA
NM_000130_172	F5	2.644	0.243	AAGAGGGTCTTTAAGACCTCAAACCATTTAGAATGGGCAATGTATTTACACTGTGTTAAA
NM_000132_1948	F8	1.25	0.065	AATAAGTTGTTTTGTTTTATAGCCCGGTAGAAGAGTTAACCCCAAAGGTGATATGGTTTT
NM_000133_812	F9	1.342	0.028	CTCAGATACTATGGTTCTCCACTATAGCAACTAACTCATCTGATTTTCCCTCCTTAGCAG
NM_000134_1401	FABP2	1	1	TTGCAGCTGCAACTCTGGACTTTTGACAAATTCTTTTTGACGCTGATGCAGATAACTGTT
NM_000136_1457	FANCC	1.738	0.514	TCTTGGTATGTGGCAATGCTAATAAAGCCACCTGAAGATCTGGAAAATTCCAGGAACTTT
NM_000137_151	FAH	1.312	0	TGGGCTGTAGGCCTGGTCCTTCATTCAGTGACAAATAAAGCCCTTGTGCTCTGAGGCCTG
NM_000138_591	FBN1	1.668	0	TTTTTTAGTTTACCCCTTGGCTTTGTGTTCTTGCATGGATTTGGGGTTGGAGGGGCCATT
NM_000139_2405	MS4A2	1	1	GTTTACCAGAACCTCTAGGAGTGGATCCAATCTATCTTTACAGTTGTATAGTATTTCTCT
NM_000143_250	FH	2.945	0	TATCTCTGGCAGAGCAATTTGATCAGTGTATAAAACCCTGGGATGTGCTAGGTCCAAGGT
NM_000146_176	FTL	2.959	0	TCTGAAGGGCCCCTTGCAAAATAATAGGGCTTCTGCCTAAGCCTCTCCCTCCAGCCACTA
NM_000147_633	FUCA1	6.479	0	TCCAGAGCAATCTAAGAGCACCAAACAAAATTCGCTATGTTTACAGTGATACTATTAAGA
NM_000148_1447	FUT1	1.142	0.727	CCTTGGGTCCTCCAAAGACTGAAGGAAAATATGATTGTCCAGAGCAAACATTCACCAAGT
NM_000149_1073	FUT3	1.116	0.902	CTGGAAACTGCAGGAGGAATCCAGGTACCAGACGGTGCGCAGCATAGCGGCTTGGTTCAC
NM_000151_2202	G6PC	1.675	0	TGTTTTTCAGTCTCAGCTGATTTGCAGAGTATTTCTTCCCCACACCGCCCCCCACCAAAA
NM_000153_1671	GALC	1.059	0.89	TAAGGTTACAGAGAACATTTTTCAGTTAAAACTAAGTGATTTCCAGTTGATATATCTAAT
NM_000154_103	GALK1	2.152	0	GCAGGGCCTGCAGGCCAGTCCCATGGCTCTGTGCCTGGTGCCACCTTCCGTATCTGGGTG
NM_000155_151	GALT	1.47	0.022	AAAGGGCCTTGAATCCTGGCCTGGAATTTGGGCAGATATAGCATTAATAAAACTGTGCAT
NM_000156_249	GAMT	1.417	0	CTTTCCCAGCTTCTCTGTGAGGGGTCACACTGCCCGCTGCCGGGTCTCTGAGGTGAAGTA
NM_000158_650	GBE1	1.079	0.389	TCTCTTGTCCACTATCTTGTTAAATGCCATTACCTCAGTCTTTCTGAAGCCCTGAAATGG
NM_000159_156	GCDH	1.772	0	AGAGGGAGGTGGCGGATGGCGTGGGAAGTGAGAGACACTGATTTTTAAATATCAAAATTT
NM_000161_1954	GCH1	1.873	0	ACTCTAGTCTCTAGTACTTCAAAATTACCTTTTCATATCCATGATCTTGAGTCCATTTGG
NM_000163_2210	GHR	1.009	0.992	ACATACTCATTTTTCATGGTAATGAACAGAACATAGAAGAAACAAGGTTTTCAGTCCCCA
NM_000164_635	GIPR	1.058	0.918	GGACACACAAGTTGGGATTTCATTTCAGGTGCTTTGGAGATTCTTAGGAGTGTCTCTTGG
NM_000165_2690	GJA1	15.548	0	AGACGACTGGTGAAAATGCTGAGTATGACACTTCTTGCATGTCAGCTACATAAACAGTTT
NM_000166_1440	GJB1	2.305	0	TCTTCCTCTAGTCCCCAAGGCCTCTCTCTGCCTGAAATGTTACACATTAAACAGGATTTT
NM_000168_2491	GLI3	1.4	0.43	ATTCTAGGGAGAAACTGTCTTCCATTTCAGTTTTGAATCAGTATTGTTACACACAAACCA
NM_000169_226	GLA	2.639	0	CCCACAGGCACTGTTTTGCTTCGGCTAGAAAATACAATGCAGATGTCAATTAAAGACTTA
NM_000170_517	GLDC	6.97	0	GGAAATCCCAGGGCAAATGTTTACATTTTGTATACCCTGAAGAACTCTTTTTCTCCTAAT
NM_000171_257	GLRA1	1.062	0.951	AGATTGTCCGTAGAGAGGATGTCCACAACCAGTGAAGGGTCTGAAAGGTTGGGGGAGGCT
NM_000172_56	GNAT1	1.007	0.977	CACAATTTGCACTCCCCTCAGCTAGATGTGCAAACTCAGCAATAAACCTTTGCATCAGGC
NM_000173_415	GP1BA	1.269	0.488	CAACTTCAGTCCCAGCAAAGCAGAAAGGGTAATGACATGGAGTTGGGTGGGTCACAGGAC
NM_000174_582	GP9	1.707	0	GCCAATCCCTGAGGCAGGTCCCCAGACTCCACCAAGCCTGGTCAGCCCAAACCACTAGAA
NM_000175_340	GPI	2.271	0	GCTGAAGTGTTTTTGTGCAGCTGACTTTTCTGACCCATGTTCACGTTGTTCACATCCCAT
NM_000176_2254	NR3C1	1.555	0	ATAGTGCAGAATCTCATAGGTTGCCAATAATACACTAATTCCTTTCTATCCTACAACAAG
NM_000178_433	GSS	1.549	0	GCTAGGAATGAGTGGTAGGAGGATGGGGAGTGGAGGGGCATAGCCTTTCCCTAATTCTGC
NM_000179_112	MSH6	1.103	0.239	GACAAACTTGGTAAATTCAGACAACATTATGATCTAATAAACTTTATTTTTTAAAAATGA
NM_000180_147	GUCY2D	1.12	0.146	AGGGCACGTGCTGTGGTACCTGGGTCCTGGGAGGGTGGCTGAAAATAAGGCGTGCTGTCT
NM_000181_277	GUSB	1.753	0	TATGGTCATCTGTGCTAGCAGGGAACACAAGGTGGAAATAAAAGATTTTCTAGTATGGAA
NM_000182_581	HADHA	1.26	0.31	GAAGAAAGCCCTGTGCTTTGGAAGAAAGAATGTGTGTGCAGAATTCTAGGCAGCACCTTA
NM_000183_226	HADHB	2.923	0	TCTTTCAGGGATTTCTAAGCCACCAGAATCTCACACACAGATGTGTGGGGGGTTGTTTTT
NM_000184_88	HBG2	2.161	0	GTGGCTGGAGTGGCCAGTGCCCTGTCCTCCAGATACCACTGAGCCCCCTGCCCACGATGC
NM_000185_248	SERPIND1	2.196	0.166	TCCAACAATGAGAACAGAGATGTTTTGGCATCACTTTTGTAGTTTACGCTACTAATCTGA
NM_000186_157	HF1	1.561	0	TCAGGATGGGAAACTGGAGTATCCAACTTGTGTAAAAAGATATTGATCATAAAATGCACA
NM_000187_265	HGD	2.274	0.127	TAGTCAAGTAACTCAGAACTTTTGCGGAAACGCATTTGCAAAGTTCTATGGCTGTCACCT
NM_000189_2386	HK2	3.346	0	ACGTGGCTTTGCTTTGTGTAATATACATGGGATCTCAATCTTCGGGGTGTGATGAATAGC
NM_000190_352	HMBS	1.881	0	AGTATGTGGGGGCTTCATCTCTTTAGAGAAGTCCAAGCCACAGCCTTTGAATGTAACCAA
NM_000191_586	HMGCL	1.62	0	CTGGCCATCTGCCAACTCCAGCATCTCTAGAAAATCTCCACGCTGAATGTGATTTTTGAA
NM_000193_748	SHH	1.536	0	AGCTGCTCTACCAAATAGGCACCTGGCTCCTGGACAGCGAGGCCCTGCACCCGCTGGGCA
NM_000194_558	HPRT1	5.241	0	TCCAACTTGTTCAGATTATTACCAGTGAATCTTTGTCAGCAGTTCCTTTTAAATGCAAAC
NM_000196_855	HSD11B2	2.115	0	TTGACTGGCTCAAGAATTAGGGCCCCAACTACACGCCCCCAAGCCACAGGGAAGGTTGTA
NM_000197_168	HSD17B3	1.22	0.688	GAGGACCAGAGGAGCAGACAGCACTTCAATTTAGTCTGCCGAAGATGGAGGGGCTGGGGT
NM_000198_1083	HSD3B2	1.002	0.998	GTCACTTTTAACTTGAGGTTCTCTTTTGACTAATGGAGCTAATTGAGCTCCATTTCCCCT
NM_000199_652	SGSH	1.061	0.795	ATCGTGTTAGACGACACGGCCGTCTTCGTGTCTGAACCACGTCCCAGCACGGGAATTCTA
NM_000201_1195	ICAM1	1.383	0	GGCCAAGGTATTGGAGGACTCCCTCCCAGCTTTGGAAGCCTCATGCGTGTGTGTGTATGT
NM_000202_763	IDS	2.042	0.064	TGTCATACCTTCGGATACGAAGACCATACATAATAACCAAACATAACATTATGCACAAAG
NM_000204_185	IF	1.718	0	GGGAAGGCCTCTTATTTCTCAGCACAATGTATAAAATTGTGATCTCCCTCTTCTTTCTGT
NM_000206_348	IL2RG	1.85	0	CTTGAGAATTACCCTTTTGCCCTGTACATGTTTTTCATCTCCCTCAGTCTGGCCCTTCCT
NM_000207_122	INS	1.365	0.002	GGAGAACTACTGCAACTAGATGCGGCCCGCAGGCGGCCCACACCCTCCGCCTCCTGCACC
NM_000208_682	INSR	1.003	0.994	TTGCTGGTGTCTGAGCTGCAGTATAAAAGATAAAACTTCTTGTCTGTGGAACAAAAGTTT
NM_000209_936	IPF1	1.193	0.762	GTTTGAGTTTTCAAAGATCCCGTGAAATTGATGCCAGTGGAATACAGTGAGTCCTCCTCT
NM_000210_1877	ITGA6	1.859	0	AAAGTCCCAAAAAGGGTGTTGGGAGGGTGGTTCAACAAAGAAACAAAGATGTTATGGTGT
NM_000211_301	ITGB2	25.897	0	TGCTGAGGTGAGGAGTGTGTCTCCTGTGCAAGTCAGGACAGTCTGGTTAAAGGTGGTGCC
NM_000212_2389	ITGB3	1.243	0.786	AATTGTATCAAAGGGGGGAAGGAAATGTATTTAAAGGGTGAATCAAATCAGGAATCTTGC
NM_000214_2070	JAG1	1.773	0.004	GGTATAATAGGCTCTGCCTAACAGGCATGGAGGAAGAACTGAAAGGCTTTTCAACCACAA
NM_000215_346	JAK3	1.298	0.505	ATCTGTTAAGATTCAAGACAGATTGGCAGATGTGCCAGTGACATTCTCTGAGTCCTGGTC
NM_000216_3321	KAL1	2.17	0.044	GATCTTTACTGAATAGATGAGAATTTGCCCTTCATAAGAAACCTGGTAAATTTCTAGAGC
NM_000217_1418	KCNA1	6.288	0	TCAGAACTGGCAATTGCACCACAGCTAACCAAAACTGCGTTAATAAGAGCAAGCTACTGA
NM_000219_521	KCNE1	1.05	0.87	TGGCAGATACCACTGGATTTCTCTTTGGTTATTGTAAGGCATGAGGGGTGGGTTAATGAC
NM_000222_104	KIT	4.597	0	TTGGTGTTCCACGTGCTTTATTCCTGTATGTTGTCCAATTGTTGACAGTTCTGAAGAATT
NM_000223_319	KRT12	1.143	0.758	TTACCTTATATCTTTCTGGACCTGGAGTAGTCTTTTAATGAACTTTCTTCTGGTAATCTG
NM_000226_227	KRT9	1.099	0.137	GGAGACAGACCTCTTTCCTCTCTCTGGCCTGGGGTGATCTCACACCCTGCATGATCTTGA
NM_000228_212	LAMB3	1.122	0.254	GCTTTCCATCTCCAGGAGTCTTTCATGCAGCCAAAGCACAGCCTGGACCATCCCTGGTGT
NM_000229_252	LCAT	1.746	0	GAAGTATACTGTCTTTATGGCGTGGGCCTGCCCACACCCCGCACCTACATCTACGACCAC
NM_000230_153	LEP	1.549	0	CGACTTGGAGAATCTCCGGGACCTTCTTCACCTGCTGGCCTTCTCTAAGAGCTGCCATTT
NM_000231_312	SGCG	1.447	0.203	AAATGTGCCAGTGAAAAAGCGTTTGGACAAAACTACATGATCTCCAAATGCACGTGGATA
NM_000232_2976	SGCB	3.54	0	GCGGTCTGCAATGACAAGGAGGGCAAATGAAATTAGTGCAAGATTTCTTAGAGAATAATG
NM_000233_144	LHCGR	2.21	0.593	ATTTAAGGTAAACATCTAAAAGCACATTTCAGCCTATTTGCTTAGTGAAACATTAAGCTG
NM_000234_205	LIG1	1.297	0.08	GGGTGTGTGTGTGAGGGGGGTGGCTTACACCTGAGCCTGGGATTCATCCCATCATTTCTT
NM_000235_1366	LIPA	12.569	0	TTACTTTGGCTGCAGTAACAATACAGTGCTTGTTATTGGCTAATACAGGCAGGCAGAATA
NM_000236_97	LIPC	3.296	0.001	GCAAAAGATCAGATGAGATTTATTGAAGACCCAGTGGAAAGAATAAATGAATCTTACTCC
NM_000237_1794	LPL	3.133	0	TAAACGTGTGGTGCTAACTTTGTACGTGTCTTTATCAGTGATGCTCTCACAGAGCCAACT
NM_000239_430	LYZ	95.881	0	TTCAGTTGATCTTGGGCAAAATACCAGCAGCATTAGATGCCTTCATCTGTTCAGTCATCT
NM_000240_2018	MAOA	2.219	0	AGGACTCTCACCATATGCGAGTTCATCCAGTACGAAGATACCGTAAGCCTTTTCTCTGAA
NM_000242_3018	MBL2	1	1	AACATGCATTGATTTTTACAAATTAAGTCAACCTTACTTTGATGGAATAAACTCCATTTA
NM_000243_714	MEFV	1.429	0.695	GAGCTAAGTTAGGAACGAACGTATTAGTAAATCCGCTAAAGAAGTGTACTGATGACACAC
NM_000245_2424	MET	1.12	0.227	ACCTGCAGCTGAACTGAATGGTACTTTGTATGTTAATAGTTGTTGTTCTGATAAATCATG
NM_000246_144	MHC2TA	2.687	0.005	GGCAGATAGAGGAAAAGCTGCTGAGTGTTGTATGAGGTTTGAGGGCTTTGATCCCAGCTG
NM_000247_192	MICA	2.24	0.216	TTTCCTGACCTACGAAACAGAGAAAATATCAGCACTTATTTATTGTTGTTGGATGTTGCA
NM_000249_283	MLH1	1.059	0.522	AGACTTACACTTGCCTTCTAGCTGGTAGCATTCCTTTATACATGGTGGATTAATTATAAA
NM_000250_932	MPO	1.119	0.645	GGGCCTGTTGTACTTTCTGTACCATTTATTTGTTCCCAATGTTTATAGTAATAAAGGCAC
NM_000251_355	MSH2	1.554	0	TGAGAGCTGTAACTGAGGACTGTTTGCAATTGACATAGGCAATAATAAGTGATGTGCTGA
NM_000252_1162	MTM1	1.977	0	CCTCCCCACCCTACGCGTGCATAAAAACTGGTTCTACAAATTTTTACTTGAAGTACCAGG
NM_000253_521	MTP	2.617	0.057	TTCAACAATTTTTGATCAATGTTATGAAGCCCTTGATAAGACTTCCTTAAGCATGTCAGG
NM_000254_1815	MTR	1.452	0.206	GAGAAGACATTTATAATACAAATAACTGACACGGGATTCATAATCACAAATATAGAGAAT
NM_000255_474	MUT	2.433	0	AAACTCTGACTAGTCCCATTTGTCAGTTTAGCATTACATGTCTTGAGCACCAGAAAATAA
NM_000256_212	MYBPC3	1.107	0.386	AGAAAGGATGTCTGGGGACAGGCCTTTCTGGCCTGCTGTGTCTTCCCAATGTGTACTGGG
NM_000257_67	MYH7	2.017	0	CATCCTGGAGCCTGTGTAATAGCTCCTTGGGAGGAAGCAGAATAAAGCAATTTTCCTTGA
NM_000258_44	MYL3	1.822	0	GACGGCAGGCAGCTCCGTCCCCACCCCATGGGCCTCATGAATAAATGCCTTCTTGCCGGC
NM_000259_483	MYO5A	2.491	0	AATCCTTAGCACTGCATTTGAATGGTATTAAAAAGCATAACTTCCATAGATGAGCTGTTG
NM_000260_446	MYO7A	1.27	0.042	GGACAATCTAGCTCTCTATACTTGGAACCACCAAACCAAATGTGCATTGAATACTCTGAA
NM_000261_965	MYOC	6.458	0	GAGGGCATAGACAATTTCATATGAGAATAAATATCCTTTTCTTCTGTCAGCATTTATGGG
NM_000262_1436	NAGA	1.624	0.449	CATGTACACATTTTGTTACATCACTTAAGATTACTGGAGCTTCACTGGTTAAATATAGGG
NM_000263_529	NAGLU	2.461	0.034	TGGTCAGGCGGCCGTCCCTACAGATGAATACCAGTGTCTGGTACAACCGATCCAGTGTGT
NM_000264_2062	PTCH	1.022	0.721	GAGCCTGTGCAGCCCCTGATTCTGCACGGTGTAGAACTTCCTCCCATAGTCACATTGGCA
NM_000265_154	NCF1	1.096	0.284	GCCCCTCCCGCCCCGTCCCTGTATATACGTGTTCTATAGAACCTGTTGTCTGGACGCCGA
NM_000266_1148	NDP	8.993	0	GCCTGGCTTGTCTTCTGAACATTTGGTTCAAATGCGTTTTGGTCCTGGAGGCTCAAATTT
NM_000267_360	NF1	1.139	0.634	GTGTATCTGGTATGTGTGAGTGTTCAGAACAACTGCAAAGAAAGTGGGAGGTCAGGAAAC
NM_000270_291	NP	1.762	0	AGTCACGTGCCTCTGTCCTTAGGTTGTAGCAGAAAGGAAAAGATTTCTAGCCTTCACCTT
NM_000271_690	NPC1	2.476	0	TAGCTGTGGCATGAAATGAGGGACAAAGCAAGCATCTCATAGGTGTGTCTACTGGGTTTT
NM_000272_1390	NPHP1	1.032	0.924	AACTTCTGGGCTATCCTAGCTAACTTATCCTAAACCCTTAACCTAAATTTACCTTGAGCC
NM_000273_344	GPR143	3.548	0	CACTAGGAAGTTTTCTGAGGCTGGCTGTAAAGTAAGTGTAAGGTCCAAGTCCTTGGGAAA
NM_000274_649	OAT	7.448	0	TTGTATTCTATGGATGTCATTATTTTGAATGAAGAATTAGTGTTTAACATTCCTAAATTG
NM_000275_287	OCA2	1.09	0.725	TCCCCAAGGACAAAATGTAGAAAACGCGAGATAACTTACTCGAGATTCTCCTCCAGAAAA
NM_000277_453	PAH	1.156	0.575	GGGCTTCCTATAAATCGTAACCTATGAAGTTTATTTTCTGTTGGAGTTAACTATGATTCC
NM_000281_276	PCBD	1.912	0	CCAGGAAGCTGTGATACAGGGTGAAATAAAGTCTTGTCTTAGAAACCAGGACCCTAAACC
NM_000283_612	PDE6B	1.234	0.829	AACATTTGCAGCCACACATGTACATATGTGTATACAGGTAGACAGATGGACACAGGCCGT
NM_000284_269	PDHA1	3.304	0	AAGACTAAGTGTGTAGATTGAGCAGGTAGTAATTGCATGCACTTTGTACATTGTTGCATT
NM_000285_448	PEPD	1.019	0.697	CCCAGGAAAGAAGCATTTCTGATACTTTCTCTCAAAAATCAATATGCAGAATGACATTTG
NM_000286_729	PEX12	1.643	0.096	AGCTCTTGGGAAAAATAGACTACATAAAAAATAAAGTGAACAGTGAGTTGTTAGCAAGCC
NM_000287_386	PEX6	1.495	0	GCCAGGTCCTTGGGTTCTGGGGATTGGGCCCTAAGAGGGCTAGTTCTGTGGCTGAAAATA
NM_000288_204	PEX7	1.292	0.048	TTGAGGGAGCTGATAAAGGCTTTGGCTCACTCATTAAGCCTGACACATAAGCCATATTTC
NM_000289_163	PFKM	4.442	0	GGAACAGATTATCTGATCATGGTCAGCTCACCCCCTGATAAGTACACATCTTCTCAGTGT
NM_000290_33	PGAM2	1.831	0	CTGCCCACGGGGATCCCCATTGTGTATGAGCTGAACAAGGAGCTGAAGCCCACCAAGCCT
NM_000291_610	PGK1	1.562	0.117	ATGTCTTTTCTTTATCAAGGTCCTACTTTATGGCAGACATTATGCTAGTGCTTTTATTCC
NM_000292_834	PHKA2	1.1	0.435	CTGTCCGTGAACTAGGGTTTTCTCCTGCCTTAGGAAAAATCCTGCATCTTCTGGAATCTA
NM_000293_778	PHKB	1.718	0.002	TCTTTGAGCTCCTGCTAAAAATAGGACATGTCTATGATTGTTCAGAAATATGTTAAATTT
NM_000294_116	PHKG2	1.22	0.017	ACGCCTGGCCCAGTCAGTGCTGCCTGCGCTGCATATGAAATAAAACCCACTACACACCAG
NM_000297_1814	PKD2	1.037	0.736	AGTTTGAAAGTGAAACATACTGGGTTTCTGTTAAGTTTTTTCCTCATGGCTTCATCTCTA
NM_000300_343	PLA2G2A	1.275	0.264	CTCCATGCTTAACCAAAGAAACTGTACTCCGAGGAGTCTCTTCTGAATAAAGCAATTAGC
NM_000301_317	PLG	1.016	0.971	GACTGCTGGATTCTGTAATAAGGTGACATAGCTATGACCATTTGTTAAAAATAAACTCTG
NM_000302_698	PLOD	3.399	0	ACAGCGACTCCAGAGAACCTCTTGGGAGACAGAAGAGGCATCGGTGCACAGCTCAGTCTT
NM_000303_1128	PMM2	1.194	0.048	ACGGTTCATGTGTCACTTTTCAGGATGTGAAAACGCTGGGACCCATAGACCCTCCATTGC
NM_000305_199	PON2	2.383	0	AATTTTCTATGAATTGCTAATTCTGAGGGAATTAGCAACATTGACCCAGAAATGTATGGC
NM_000306_143	POU1F1	1.833	0.551	AAACGGGTGAAAACAAGTCTGAATCAGAGTTTATTTTCTATTTCTAAGGAGCATCTTGAG
NM_000307_1041	POU3F4	1.085	0.825	ACTCCGCCAGGGGATCAGCAGCCACATGAGGTTTATTCGCACACCGTGAAAACAGACACG
NM_000308_391	PPGB	2.476	0	GAGGTGGTGGACGGACTGTAATTGATGGATTGACTGATTATGGAATTAAATTGGGTACAG
NM_000309_125	PPOX	1.623	0	CACAGAACCTAACGGCTGATCCCCAACTGCCACTCATGAAAATAAAAATTGCTGGAGCTT
NM_000310_950	PPT1	1.321	0.029	GAGAATAGGAGGAACCATATGAAAAGATCAGCCTTTCTGACTTCAATCCCCAAAACATAT
NM_000312_561	PROC	1.257	0.001	CGACATTAAAGGGTCATGTAACAAGCATACCGCCTGCTGTTCTGTCTGTCCTTCCATCCC
NM_000313_710	PROS1	2.72	0	AATTAGAAAACAAGTGGAACAAACTTTCCTGAGAGCACACAGGAATCTTACTTCTTGGGA
NM_000314_629	PTEN	1.983	0	GTTTCCGAAGGGTTTTACTACATTCTAATGCATGTATTCGGGTTAGGGGAATGGAGGGAA
NM_000315_159	PTH	1.036	0.964	GCCCCGAAAAAGGAAGACAATATCTTGCTAGAGAGCCATGAAAAAGTCTTGAGAGGCAGA
NM_000316_425	PTHR1	1.171	0.039	GGACAGATGGACCAAAGATGGGTGGTTGAATGGTTGCCCACTCAGAGCTGGGGCCAAGAG
NM_000317_94	PTS	4.844	0	CAATAATATTGTAGTTTATAAAGGAGAATAGCTATTAGGGGTTAGCACTGTACAAAGCCC
NM_000318_792	PXMP3	1.046	0.579	GTGACTACTAACAATGCTCCTTCATTTTACTACTTCTTAAAACGAGGTTGGATTCTAAAG
NM_000319_1038	PEX5	2.368	0	AAGTACCTGTGAATGGGAATTGAGCTAACTCTTCTAGAAAGTTGGTTCAGAAATTGCGAT
NM_000320_152	QDPR	13.226	0	GGTCTTTTAATCTGGTGTTCTCAGAAGGGGGTGGATTTAAATCCTGAAATAAATATTTCA
NM_000321_872	RB1	1.701	0	AAGTACTCATCTAGTACTTGAAAAAGTAAAGTGCTCTACCAGATCTTAGATATAGAGGAC
NM_000322_1764	RDS	2.142	0	AGTGCTGAGAACCATGGTGAAAATGCTGCTCTAGGCCCACAAGTGTAACTATGCTGTTAA
NM_000324_2	RHAG	1.949	0	AGAGAACCTGACCATCACTTCCATGGACATGGTGACCACAGCCAAAGGGAACCTGAAGTC
NM_000326_495	RLBP1	2.503	0	TGAAAACAGGCAAGGAGCCTGGGTTAAAATATCCCCCACTCCTAGCAAAAATGCAATAAA
NM_000327_94	ROM1	1.354	0.345	TTTCCCGGTGGGCTGAAAGATATGCTGAAAACAGCATGGCTACAGGGAGGGGTTGCCTGC
NM_000328_11	RPGR	1.183	0.397	TCAAAAGGGTCCCCTCAATAAATCAAAAGATGGTCAAGGATAACGATGAGCCGCTCTCAG
NM_000329_1095	RPE65	1	1	TTGACAAAAATAATGTTCTATATCTGAATTCTAGTATCTGTTTTAAGCTCGAAAGCATTA
NM_000330_1760	RS1	1.06	0.93	GGACACAGGACAAATCTATTTTGGATAGAAAACGCCTGAACAGAGACCCTTATTTGGAAA
NM_000332_7568	SCA1	4.691	0	TTTGTAGGATACACTCGAGTCTGTTTATTGAATTTTATGGTCCCTTTCTTTGATGGTGCT
NM_000333_1125	SCA7	1.098	0.426	ACTTCTGGCATCGTGTGGTTTTGTATGCACTCCCCTTCATGCCACTCCAGATGTTTATTT
NM_000334_3588	SCN4A	1.478	0.013	AGTGGGGAACAGGTCCCACACCAGGCCAGCAGGTGGGCTCCTTTGTACAGTTCTTACAAT
NM_000336_372	SCNN1B	1.321	0	CATCTAACCCTGCCCCTGCCCACCCCAGTGGCTTGAACTCACTGAGCAGCCGAGACTGTT
NM_000337_5453	SGCD	1.002	0.998	AAGAGATTGTCCTGGATCTGAAGCCTACCCTAAGACATGGGAAGAGTTGCATTCTATTCT
NM_000338_91	SLC12A1	1	1	ACTAGTTAGAGGAAATCACAAAAATGTCTTGACATTTTACTCTTAAAACATGAAAGATTA
NM_000339_111	SLC12A3	1.234	0.334	AGGAAAACGTGCTCACCTTTTACTGCCAGTAACTCCAGGCTTGGCCATCCCTGTCCACGG
NM_000340_1574	SLC2A2	1.012	0.967	GAGCTAACGTATCTCTAGGCTGTTTTCTCCACCAACTGGAGCACTGATCAATCCTTCTTA
NM_000341_511	SLC3A1	1.896	0.245	ACAGCATGCTGCTTGGTGAACAATCATTCTTTGATATTTCTGTAGCTTGAACGTAACTGC
NM_000342_405	SLC4A1	2.097	0.007	GCCCACAGAGAGGCATCCTGGCAAGGGCAAGGTACAGGTGAGGATGATCCAGGGATCGGG
NM_000343_470	SLC5A1	1.219	0.477	ACTAAGAATCAGAAGCCATATGATGTCTGATGTGAGTCTGTCTCAGGTAGATTCCGGGTG
NM_000345_724	SNCA	13.634	0	TTTTAGAAGAGGTAGAGAAAATGAACATTAACCCTACACTGGGAATTCCCTGAAGCAGCA
NM_000346_1148	SOX9	2.146	0	AAACAATGCAAGCATGTGTCATCAATAATTCCTCTGCATCTTCTCTTGGAGTGAGGGAGG
NM_000347_319	SPTB	2.402	0.029	GACATGACATTATTAGTTTGGTTTTATCTAATAAATTTTATTGTATAAATATATCACCAT
NM_000348_1585	SRD5A2	1.061	0.952	TCACAGAGGAAACTTGGAAGGTCTGAGGATGATGTTGATTACTGAAAAATACAGATTGCA
NM_000350_335	ABCA4	1.448	0.021	TCTCTGTGTTTGTCTGTGTGTCTGCATGTGTGTGATTTTCATGGAAAAATAAAACGCAAA
NM_000351_3048	STS	1.158	0.823	TTAGGAAAACCAAACCAGTGTCAGAACAAACCCCTGAAGCAGTAAGAAGCTGGAGTGAGA
NM_000352_164	ABCC8	1.011	0.902	ATACTCCGACCCTGCCCATACCCTTGCCTGGGTTTTCTAACTGTAAATCACTTGTAAATA
NM_000353_256	TAT	1.005	0.98	CAAGAGTTTAAGATTGTTCCTGCTTTTCCCCAAGTATGATCACATCCCAGATTCTCCCTT
NM_000354_406	SERPINA7	1.363	0.694	ATTATCCAAAGCATAAGAAGGCTCTATGTTTGTATATTTCTCTTTGTCAGAATACCCCTC
NM_000355_526	TCN2	1.157	0.097	AGTAGCTGGGGAGACCTCGGCAGGGTGCTCAGTGCCCGCCTCTGACAAAATTAAAGCATT
NM_000358_546	TGFBI	22.098	0	GTAGAAAAGAAATGGTACGTAGAGCATGTAGAGCTCAGATTTCCCTATTGTGACAGAGCC
NM_000361_3276	THBD	7.624	0	TTCCAGACTGCTTCCAATTTTTCTGGAACACATTAAATATGGATCAGTTATAAGTAGCAG
NM_000362_3672	TIMP3	1.74	0	CTGTCTAGAAGGAATGTATTTGTTGCTAAATTTTGTAGCACTGTTTACAGTTTTCCTCCA
NM_000363_55	TNNI3	1.833	0	GAGGGCCGCAAGAAAAAGTTTGAGGGCTGAGTCTTCCTACCTACTGCCCCCGCCCTGAGG
NM_000365_491	TPI1	3.423	0	CCTCTCCCATGGTGCCCATGCCTATGTGCTGTGTACGTGAACCACCCACATGTGAAGGAA
NM_000366_133	TPM1	1.665	0	ACACACTGTGCTTTCTATTGTACAGAAGCTCTTCGTTTCAGTGTCAAATAAACACTGTGT
NM_000368_2365	TSC1	1	1	GAAAACGTGAACAAATTTAGAAAGGAAAGGAAATCCCATGAGTGAATCCTGAAACTGGTT
NM_000369_1403	TSHR	1.09	0.907	ACGGTTTTGTAAGTTAACACTACACTACTCACAATGGTAGGGGAGCTTACACAATAACAG
NM_000370_421	TTPA	1.386	0.833	GTACTTGGAAGAGAACACGAAAGTTATTACTAAAGTAGCCGTTCATGTGCATCTTTGTAT
NM_000371_183	TTR	4.159	0	CAGTGTTTTCACCTCATAAGCTATGTTAGGAGTCCAGGCAGAGACAATAAAACATTCCTG
NM_000372_416	TYR	1.15	0.353	CAGCCCTTTTAACATTTTCCCCTAAGCCCACATGTCTAAGGAAAGGATGCTATTTGGTAA
NM_000373_170	UMPS	2.155	0	AATGCTTCAGATACATTTTTGTGAAGACATTGAAGATGTGACAGTCCCCCTGAAAGTCAC
NM_000374_249	UROD	1.019	0.944	TTTTGTTTGTGAAAGATGTGTGCCCATATCCTCAGTTCTTCTTAGCTTCTGCTCCTTCCC
NM_000375_183	UROS	1.444	0.001	CTGGCTCTGGATGGAGCTGGGCATTGGCAAAGGGCTCTCAGGAGCTGCTGCCATCAGACT
NM_000376_3350	VDR	1.396	0	GTGCCTGCTGAATGATTTCCAAAGAGAAAAAAGTTTGCCCTGCAGTTTGTCAAGTCAACC
NM_000377_255	WAS	9.742	0	CTCAGTTCTCTTCACTCAAGGATTTTTAAAGAAAAATAAAGGAATTATCTTTCTGTCTCT
NM_000379_142	XDH	1	1	CACAGAAGGACAGTGACTAATTCTGTGACTTTTCATCCTAATTCATCAGGATGGCATTTG
NM_000380_600	XPA	2.004	0	TCCACGATGGTGGAAACAGTGGGGAACTACTGCTGGAAAAAGCCCTAATAGCAGAAATAA
NM_000381_1450	MID1	4.264	0	TTATGAGTTGGTAATGACAAGGGACATTGCATAAAGTACTATTTACTAGATACATGCCTC
NM_000382_1687	ALDH3A2	1.209	0	ATGAAGTGTCGAGAATTCATAACTAGCCCAGTTTAGGAAAAAGCTGCTTAAAACTGGCTC
NM_000383_210	AIRE	1.283	0.001	TAAACACAGCCCTGTGTTTGTGGGGACACCAGCCATCATGTGCCTGGAAATTAAAACCTG
NM_000384_1816	APOB	7.59	0	TTTTGCAAGTTAAAGAAAATCAGGATCTGAGTTATTTTGCTAAACTTGGGGGAGGAGGAA
NM_000385_16	AQP1	7.456	0	TCTTTGGAGTTGGAATTTCATTATATGTTAAGCAAATAAAGGAAAATGACTTGTAAGGTC
NM_000386_451	BLMH	1.686	0	TTGGTTCTGTGTCTGTGTTTTAATAAGACAAGAGAGGATGAGCGATTGAGGTGTATGGAG
NM_000387_764	SLC25A20	2.077	0	GTAGGAAGGTCCTTTTTACATACTCTTTTCTCATGAGTGCTCCCTATTTTAACAAGAAAC
NM_000388_1629	CASR	1.085	0.434	TTCCAAGAAAGATCCACCCTCAAATGTCAGAGCTATGTTCCCTCCAGCAGTGGTGTTAAT
NM_000390_242	CHM	1	1	CAGAGTCTACTTGATAGAAGGACTGTTTGAAAAATGTAGAAAGCAACAGCAATTATAAGG
NM_000391_1731	CLN2	3.32	0	CCTTGCACTGCGACCCCTGTGTCTACCTCTAGTATTGTAACGACCACATAGTATTGAAAT
NM_000392_262	ABCC2	1.552	0.527	TGAACCTACTACCCAGGTTAAGAAAATAAATATCACCAGGTAGTTGAGAAACCCCTCGAT
NM_000393_1473	COL5A2	1.233	0.126	ATACTGTATCTGGAATGCTTTGTGTTACTCGCACCGCTTCTTAGACCAGAACATGTAGGT
NM_000394_84	CRYAA	1.339	0.551	CGACAAGGATCGTCCATGAGAGCGAAGCCCGCGGCAGTCAATAAAGAGCAGGTGACACAA
NM_000395_1199	CSF2RB	1.636	0.009	TTCTGCAAAGCCAAGGGGCAGCCTCCTGTCGAGGTAGCTGGAGGCCTGGGAAAGGAGTTA
NM_000396_244	CTSK	3.293	0	GGTGACCTGACTTCTCACTTCCTAAGTTCCCTTCTGTATCCTCAAGGTAGAAATGTCTGT
NM_000397_2330	CYBB	14.672	0	AAATGAGTATAAGAGTGCCTGTCATTATAAGAGCTGCCTTCTTTATTCTTCTCTCAAGCC
NM_000399_2395	EGR2	2.605	0	CTATTCTAATGCAAAACCACTAACTGAAGTTCAGATAATGGATGGTTTGTGACTATAGTG
NM_000400_72	ERCC2	1.257	0.299	GCAGATTGCTCAGCAGCTCTGAGCAGGATGGGCAGGGCCATAAATGATTCCTGGTGACTC
NM_000402_506	G6PD	1.102	0.018	TTGACATTCCTCGTCACCAGCAACATCTTGAGCCCCTGGATGTCCCCTGTCCCACCAACT
NM_000404_408	GLB1	1.129	0.151	ATGGGAGCTTTAAAGGTGGTAGTGATTTGTATTTTGGAAGAATCATGTTGCCTTTTTGTT
NM_000405_1901	GM2A	5.413	0	CCTGTTACACCATAACAACTTCTGAACCACACACCAGCCCTGAGTTCTGGGCTCATCTGA
NM_000406_153	GNRHR	1.152	0.239	AGGGTGTCAGACCCAGTAAATCACTTCTTCTTTCTCTTTGCCTTTTTAAACCCATGCTTT
NM_000407_849	GP1BB	1.917	0	ATGGGGCACAATGCGGTCCAGACCCTGCCTGCGTCTCCCCTCCAAACTCTGGTGCTGAAT
NM_000408_460	GPD2	1.562	0.352	TTTGGGCAAAAATTGAAAAAAGCTGGAGAAATTTTGTGACATGCATATAGACAGCTTGTG
NM_000409_574	GUCA1A	1.698	0	TTCAATCTCAGTGCTGCAATCACACATCCATTCTGCCCCGGGGACCCTGGAGCCTACTTG
NM_000410_353	HFE	1.834	0.004	TTAAAAACTTGTCTATTACCTGTTAGTATTATTGTTGCATTAAAAATGCATATACTTTAA
NM_000411_1012	HLCS	2.084	0.125	GGTTTGGGCTCAACCTTATTTTTACAAGTTTCATTTTTAAAAGTAGGCAACTACTTTGGG
NM_000412_897	HRG	1.317	0.743	TGACCAGTAATTTTGAAAATTACAGTTCTTTTCTACTTGCTTTCATACTGGAGATGCAGC
NM_000413_298	HSD17B1	1.092	0.489	GTGGTCCCTGGGGACGGGGCGGCGGTGGTGGTGGCGGCGGCTGTGGGTGGCTAAGATAGA
NM_000414_177	HSD17B4	1.138	0.07	AGCTAAGATGCAGGGGAAATTGCTTAACATTTTCAGATATCAGATAACTGCAGGTTTTCA
NM_000415_1170	IAPP	1.406	0.756	TTTCAGCAAACCTCAATCGTGTTTTTATGCAGGGTATTGCAAAACAACTTGTGTTCTATT
NM_000416_383	IFNGR1	3.153	0	ATTCCAGCTGTCTGGAATCACATAACTCATCTGATTCAGAATTTCCCCCAAATAATAAAG
NM_000417_517	IL2RA	1.906	0.114	TTCACGTTACCCAGTGAACATCGTTCAAGAACTCTGGGCTGCTACCCAGAAATCGTTTTA
NM_000418_1492	IL4R	5.038	0	GGCTTGAGTAATGCTCATCTGTGTGTTTTAAAGATAGTTTCATCACCTGTTGTCTGTGTT
NM_000419_152	ITGA2B	1.109	0.023	GCTGTTCCATGGGGTCCTCTTGGTGTCATTTCCCTCCCAACAGAGCTGGGTCACCCCCTC
NM_000420_237	KEL	1.971	0	AGATTTCCTTTCCACTTCTGTTCCAAAAATAAAAGCCGGCACTTGGCTTCTGCTTGTCTC
NM_000421_204	KRT10	1.336	0	ATGGAAACAGGTTCACTCCCTGAAAATAAGGTGTCTACAAGGTGTTTTGTGGTTTCTGTA
NM_000422_81	KRT17	1.541	0	CAGACCACCCGCTGAGGACTCAGCTCCCCCTGGCCAGCCCCCCAGGAGGAAGGGAGGCAG
NM_000423_786	KRT2A	1.076	0.151	ATAGCTCCTCTTGTCCACCCTGCTTTCGGAAGTGCTGTGGTCTGGGGGTCTTCGTAATAA
NM_000424_535	KRT5	1.403	0.119	CCACAGCATGGTCCCTGCTGACACAAGAACCCAAAGTATTCCCAAATCTAAATTGTCAAA
NM_000426_291	LAMA2	3.213	0.047	CTAATTCAGACTACAGACTGAATTTTAATTCAAGTTCTTTCTCAAGTCTATAAATATTAA
NM_000427_1069	LOR	2.914	0.084	TGGAGGTATTTTCCAGTGGCGCCGATGAGCTTAGAGCTCTCATGATGTTACCCGAGGTTT
NM_000428_2287	LTBP2	1.071	0.499	TTCGCCTTATACCTCACCATTCAGAGAACTTCTTACCATCCCCCAAATATATCCTGCTGG
NM_000429_1024	MAT1A	1.343	0.517	AGAAGATGGCTGAGGGTAAGCTGGATACCTGGACCATCAGCATGGGCTGGAGTTTGGGAT
NM_000430_3677	PAFAH1B1	4.688	0	GCAGAGGTGGCGATTGAGAAAACAGTTCCCCAGATTGTAAGAGTTCACTGAAGATATTGA
NM_000431_69	MVK	1.18	0.011	AGGGTCCATGTGCAGTTTCTTCCAGTCTGTACCTGAGAGGTTTGTGGAAAAGAAAGCAAA
NM_000432_289	MYL2	2.569	0.001	AATCTATCCAGAGGCTGTGTTACAATAAACAGGAGGTTGTGTATTTGGTCATGACATTTC
NM_000433_532	NCF2	10.416	0	CGCGAAGTCAAGGCCCAAGGACTAAGTACAAATATTCCTGTTTCTGAACCATTACTATAA
NM_000434_650	NEU1	1.035	0.601	TTCAGAGTAAGGACTAGGTGCACCACCCCCATTGATTATTTATCAATCAAAATGTTTGTA
NM_000435_1988	NOTCH3	2.015	0	TTCTGGTCACGATCCCTGTGTAGCTGAATTCCCAAACCTTGCATTGTACAGCCCCCACTC
NM_000436_1462	OXCT1	5.702	0	TACCTTCCCAGTACTGGGGGAAAAGAAACGACCTTTCTTAGAATATGCAAGTTTCATGAG
NM_000437_741	PAFAH2	1.229	0.434	ACAAAGAGGTACCTCAGAAGCTCTGGATTCTTTGGGGGTTTTGCTAAAAGTGTATCTTGA
NM_000438_488	PAX3	1.706	0.427	GCCTGGGATAGAGGGTACTTGAATCTTCAGAAGTTGAAGTAGCTTTTATGCTCTCAGGAA
NM_000439_2310	PCSK1	40.336	0	GAAGATTCTTAGATTGGCCCGGAGAGACCAATAAATGAAAGAGTTAGTATTAAAACTCAT
NM_000440_150	PDE6A	1.994	0.001	CACCCACCCTGAGAAGTCAAAGAGTCATAGGATTTCAAAACTGATACAGAATTTCGCTTC
NM_000441_2153	SLC26A4	3.051	0.037	TTCACTTGTGATGACTAAGTCCACAGTGTGACTTGTTTCCCAAGCAAACTGTGGGAATAT
NM_000442_284	PECAM1	15.008	0	AAGGGCAGAAGAGGAGATCCAGGGCAAACAGGCCATTGGGATATTCTGAAACTTGAATAT
NM_000444_218	PHEX	1.797	0.209	TCATTATTTGGGTAGGTGACCTGCTTGGATCTAGACAGTATATGTTCAAAGTTGTAGAGC
NM_000446_667	PON1	1.098	0.531	GACAATGGCAGTCAGACTTACTCCTGTTTTCCCTTTGATACATGACTTTCTCAGTAAATA
NM_000448_6308	RAG1	1.061	0.925	AATTCAGGTACCAGGATGCAATGGATTTACTTGATGCAGGGGACCTGTATTTCCATGTCA
NM_000449_1975	RFX5	1.657	0	TCTTCCCCAAAAACACTGATTTTCTTTCAGGGAGACTTCATGTGTTCATTTATTTCCACC
NM_000450_614	SELE	1.038	0.969	AGAAATAAGGGATTTCCATGATGAAAAACTTCCACGAGGCCAAATGTTTGGAACTAATAA
NM_000452_2100	SLC10A2	2.584	0.003	GTGTCTTTTCCCCTACCGTGCTAGTGGGAAGAAAAATAGTTGAGCTTTCTAAAACGATAG
NM_000453_152	SLC5A5	1.488	0.433	AGACAAACCTCTGAGGACAGAGCCAGCTGCTGACTGATACCCTGGGATGGAACCTCAGGA
NM_000454_356	SOD1	5.895	0	CTTGTCAGAATTTCTTCAATTCTCATTCAAGCCTGTGAATAAAAACCCTGTATGGCACTC
NM_000455_769	STK11	1.115	0.088	GCTCGGAGGGCGTGGTGCGGGCGAGGGCGCCCGAATTTGGCAATAAATAAAGCTTGGGAA
NM_000456_1361	RAB5B	1.25	0.197	GTGTCCTCAGCAATGCCTGGCATCGTGTCCATGTCTTTGTCGCCCCATGAGCATGGAAAA
NM_000458_884	TCF2	1.321	0.73	GCAGGGAAACTGGCTGTTTGATAGCAGAAGAAAAAGTTGCAGTCTCAGAAAGCCTTCCAT
NM_000459_19	TEK	2.488	0	GGTTAATATTTAAGAGACTGAAAAATCTCAGATTCCTCTCTCTCAATTTTATCCCTTGCC
NM_000460_1133	THPO	1.032	0.921	TTAACAGATCTTTCCTCTTGAGAAATGAATAAGCTGCCTCTCAGAGATGCTGTCCCTATA
NM_000461_323	THRB	2.042	0.027	TTTTTTGTGTCAGGAGGGATTATTTGGGAGGGAAAAGGGAAGTAGTCCTTGGCATAGACA
NM_000465_368	BARD1	3.248	0	GCACGGTTTGTGAGAGCCCAGTCATTGTGCTGTTTTTAATTTTTCACATTTTTACAAATA
NM_000466_410	PEX1	1.327	0.001	TATTCATCATCTTTGTAGCATTTGACAAATTTTATGCTTAGCAGCTTCTTCACTGTTTTG
NM_000474_539	TWIST1	96.039	0	TTGAGGACCCATGGTAAAATGCAAATAGATCCGGTGTCTAAATGCATTCATATTTTTATG
NM_000475_258	NR0B1	1.366	0.428	CACACAAATGCAGTAGTGCAGTTCACCATGAGGGAAGAATAAAGAGCTGTGGGCAAAAGA
NM_000476_1205	AK1	1.541	0.461	ACACACTGAGTGAGGAGTGTATGCTGTCCATTGCCACGGCCATGGACCGACCAGAGCAGC
NM_000477_106	ALB	1.175	0.305	CCGTGCTCTCTCTTATTCCACTTCAGTAGAGGATTTCTAGTTTCTTGTGGGCTAATTCAA
NM_000478_944	ALPL	1.048	0.64	TTTTTTCTCTTTTTGGTGGTGGTTAAAAGGGAACACAAAACATTTAAATAAAACTTTCCA
NM_000479_141	AMH	2.284	0	CTAGACGGCGAGGACCCGCTGTTGCTGCTGCGGCCCACCGCGGCCACCACCGGGGACCCC
NM_000480_1179	AMPD3	1.188	0.601	AGGGGCTGTCAAACTGACTCTGGTTCATCAGTTTCACACTGGGACTGCTACATAATACTT
NM_000481_307	AMT	1.083	0.434	GCTGAGGGAACAGAGACTTACTCTTCCACATACCCAAGTTGGTCTAGTGTGCTGCCCAGT
NM_000485_153	APRT	3.037	0	CTCCCAGCCCAACATCTGCAGCTGGAACCCAGGGACATTTCAGCCCTGGGCAACTGCAGT
NM_000486_1850	AQP2	1.229	0.689	CCATACTCCCACTTTGTGCCAAATGACGTTGCACCTGCAAATGGTGCTTCAATGTTGTTT
NM_000487_372	ARSA	1.185	0.042	GGGGAGGCACAGGTGTCTGGAGGGAGTTTGTACCTGATAACGTAATAACACCAGTTGAGA
NM_000488_164	SERPINC1	1.512	0.032	CTTGTGTGAGCTAAACTGTTCTTATTCTTTGTACCTCTTCCTATTTTGGTTTGTGAATAG
NM_000490_46	AVP	1.062	0.882	GCGCCCGCGCCAGCGACCGGAGCAACGCCACGCAGCTGGACGGGCCGGCCGGGGCCTTGC
NM_000491_512	C1QB	13.893	0	GGGCATGGAGGGTGCCAACAGCATCTTCTCCGGGTTCCTGCTCTTTCCAGATGTGGAGGC
NM_000492_1644	CFTR	1.515	0	TGACTGTTCCCATGAAGGGTACACTGCCTTCCTAACTCCAACCTGACTCTTAAGAAGATT
NM_000493_2942	COL10A1	1.421	0.674	TTTTTACACTGAATTAATCTGAAAGCAGCAATTTGCTGTTCTCAACCATTCTTTCAAGGC
NM_000494_865	COL17A1	2.278	0	TGCATTCAGAAAATGGCACTTGGGGGACAGGGTGCAGTTGGTCTTTAACCACTTTTCAAT
NM_000496_129	CRYBB2	1.122	0.054	TGGTACCAATGTTGGCACCTTCCACTTCTCCAACTAGTGCCCTCCCCATCGTGCCTCCTT
NM_000497_612	CYP11B1	1.417	0.349	AGCATGCCCTGAGCTCTCTGAAAGTTGTCACCCTGGAACAGGGTCCTGCAGGGTAGAGTA
NM_000498_1084	CYP11B2	1.114	0.074	CTCATGTGCTCCTAATCCAGCAGAGAGAGTTGACCCCTCCTGAACTGGCCACTCCACAGT
NM_000499_1148	CYP1A1	1.683	0.617	AATGTAATAGGGAAAGTTCTAACCCAAGTATCCAAAAATGTGTAAGAACAACTACCTGAG
NM_000500_704	CYP21A2	1.546	0	GCCACAGAGGATTGAGGCTTAATCCTGAGCTGGCCCTTTCCACCCAATAAATCATCTCCA
NM_000502_98	EPX	2.512	0.09	ACCATGGTTTCAAGGGACATCTTCAGAGCCAACATCTATCCCCGGGGCTTTGTGAGCTGC
NM_000504_510	F10	1.505	0.463	CCTCAAGTGGATCGACAGGTCCATGAAAACCAGGGGCTTGCCCAAGGCTGAGAGCCGTGC
NM_000505_238	F12	1.085	0.341	AAATTGTGTCCCATTCCCCCAATGCGGCCAGCTCCGCGCCAGGATGGCGCAGGAACTCAA
NM_000506_140	F2	1.771	0.035	AGGGGGCCACTCATATTCTGGGCTCCTGGAACCAATCCAGTGAAATAATTATTTTGCTGT
NM_000507_327	FBP1	1.571	0	TGTGGAATGCCCGGCCCTCCCTGACCAAATGCTGTCTCCGAAACGCCACTGGTGGCAAGA
NM_000508_1582	FGA	1.21	0.019	CAATATTTGGTCCAAGCTGCATCTTTAATCCTGGTGGCCTTGCCCTCTGATTTTCAATTT
NM_000509_136	FGG	6.127	0.001	CCATGTTGAAAACTCCATAACAGTTTTATGCTGATGATAATTTATCAACGTGCATTTCAA
NM_000510_169	FSHB	1.151	0.277	ACTGACTGTACCGTGCGAGGCCTGGGGCCCAGCTACTGCTCCTTCAGTGAAATGAAAGAA
NM_000512_1	GALNS	1.846	0	CCCAGGACCTGACCCTGGAGTGTGCTCGGCCCTCCTCCTCGCCCACGGGGCCTCAGATCT
NM_000513_52	OPN1MW	1.327	0	GAACTCTCCAGCGCCTCCAAAACGGAGGTCTCATCTGTGTCCTCGGTGTCGCCTGCATGA
NM_000517_172	HBA2	1.92	0	CGCCAGGCCCTCCTCCCCTCCTTGCACCGGCCCTTCCTGGTCTTTGAATAAAGTCTGAGT
NM_000518_201	HBB	14.24	0	ATATTATGAAGGGCCTTGAGGATCTGGATTCTGCCTAATAAAAAACATTTATTTTCATTG
NM_000519_190	HBD	1.058	0.948	TTGGGAACACAACGTCTACTTCAAGGGTATGGCTTCACCTAATAAAGAACGTTCAGTTCA
NM_000520_624	HEXA	1.416	0.048	CTTTGGGTTTCTTGCTGCTTCAATTTCATACAACCATTATTTAAATATTATTAAACACAT
NM_000521_108	HEXB	3.295	0	TTGAAATCATGTAAATCAACAAGATATTAAGACTTTTTTGAATAAAATATTTTTATTGAT
NM_000522_818	HOXA13	1	1	AACGGGAGAGAAAACTCTTCTGAGGATCATTTGTCTTGTAGTATAGTAAAACCAACCAGC
NM_000523_499	HOXD13	1.072	0.594	AATGTTCTGTTTCTCCCTCTAGGCCAGTATAAAGGGACTTGAAGTATTTTTTAATAATCC
NM_000524_1203	HTR1A	1.88	0.75	CTTCAACAAGGACTTTCAAAACGCGTTTAAGAAGATCATTAAGTGTAAGTTCTGCCGCCA
NM_000525_1835	KCNJ11	1.163	0.004	GGAACCTGTACTGGGTTATTTTTGTCCTTGCTCCTCCCAACCCAATTCAGGATTGCCTCA
NM_000526_155	KRT14	1.312	0.003	TGGAAGCTCCCCTCTCCTAACCCCTAAGCACTTCACACCTGGACCCTGCTTCACCCTCAC
NM_000527_2737	LDLR	1.165	0.206	TCTGGGAGACGGGTGTCACTTTTTAAACCACTGTATAGAAGGTTTTTGTAGCCTGACTGT
NM_000528_145	MAN2B1	11.866	0	CCCCTGCTCCGGGGGCAGAGCAGACTCTCACTCTCCTCTTGGGGCTGCTGCCATTAAAAT
NM_000529_229	MC2R	1.097	0.912	AAGATCTTGGAAAATATCCTGATCATATTGAGAAACATGGGCTATCTCAAGCCGCGTGGC
NM_000530_494	MPZ	1.605	0.091	TTCTGTATATTTCTTCTCAAACCTCCAAATGTCCTTAAATGTTTAATAAACACTGACATT
NM_000531_208	OTC	2.155	0.28	ACTTTCCTGAAGCCTTTAAGTGCTGATGCACTGTAATACACGCTTAACTTTGCTTAAACT
NM_000532_159	PCCB	1.586	0	TGTCTGCCCATTCACATCCCATTCCTGCCTTTTGAAATCATGAAACATGGGAATTCAAAT
NM_000534_173	PMS1	1.363	0.003	ATGTTTAAGAAGATTAGTTACCGTTGAAATTGGTTCTGTCATAAAACAGCATGAGTCCAG
NM_000535_148	PMS2	1.079	0.294	TGTGGAATCATCGGTTTTATTGCAGATTTTTATGTTTTGAAAGACAGGGTCTTCACTAAC
NM_000536_2029	RAG2	1	1	TTTTGTGCAATGTAACAATTCAGCAGTTGGCCAAAACTTAAAAGCAAGATCAACTACATC
NM_000537_282	REN	1.022	0.685	TGCTGGATGCGTGCCCTGACCCCTGCACCTGCCCTTCCCTGCTTTGAGGCCAAACAGAAT
NM_000538_1441	RFXAP	1.441	0.358	TGACCTTTGAGTTGGCTGATTTCTTTATTCTGTTCTTTAGTTTATTCTTACTAGACGCAG
NM_000539_1605	RHO	1.088	0.576	TTGCTTTCAAACTCTTTATCCACAGGATAGATTGAAACTGCCAGCTTCCACCTGATCCCT
NM_000540_146	RYR1	1.36	0	CAAGTCCCTTAGTCCCCAAGCTCCTCCCCCTAAGGCAGCTGGGGGAGAGGTGACCTAGTA
NM_000541_178	SAG	5.029	0	AGTTATGCTACGTATGAAAGGATGAGTCTTCTTCTGAGAAATAAAGCTTGTTTGTTCTCC
NM_000542_744	SFTPB	1.167	0.704	GGTTGTGCACACTAGGGACCCATTCCTGTGTAATGCAATGCTTGCACCAATGCTAATAAA
NM_000544_1590	TAP2	1.173	0.878	ACCTTCCACCAGGCCATGAACACCTGGGTGGAAAGCCACATATCTTATGAAGCTTTATAT
NM_000545_1341	TCF1	1.115	0.676	TGGGGTGACCCAGCACCCCTGCAGCTTGTAGCCAGCTCGGGTGAGCGGCACGTTTATTTA
NM_000549_193	TSHB	1.204	0.867	GCCATCAAGACAAACTACTGTACCAAACCTCAGAAGTCTTATCTGGTAGGATTTTCTGTC
NM_000550_1175	TYRP1	1	1	ATTTTATCTTTTTGATCTTGTGCTACGACACAGTCTTCCAAAGAATTGTATAAGGTGGTC
NM_000552_240	VWF	1.487	0	GCCAGAGTGCTGCCAGTCCTCTGCATGTTCTGCTCTTGTGCCTTTCTGGGCCCACAATAA
NM_000553_572	WRN	1.489	0	AAACACATTGTTAAATGGTATTAGTTAACCAGGCCAGTGAAAATGAAACCACATTTTGGG
NM_000554_718	CRX	1.624	0	ACACACTGGCCTCTGGGTCCGCCTTCTCTGCCCACCCACAGAGTGAAACCGATTAAAATG
NM_000557_990	GDF5	1.134	0.475	AAGTGGATTCCAATAAGCTTGCTCGCTCTCCGAGTGTGACTTGGGCTAAAGGCCCCCTTT
NM_000558_172	HBA2	1.953	0	CGCCAGGCCCTCCTCCCCTCCTTGCACCGGCCCTTCCTGGTCTTTGAATAAAGTCTGAGT
NM_000562_490	C8A	1.424	0.55	AAGCAGACACCTGAAACAATCAACACCCAATTAAACAAAGTAGGATGAGAATTCTCTTAG
NM_000566_1212	FCGR1A	1.093	0.679	ATTTTCCTGCCACTCTGTAACATAGCTGAGATAAAAACTGAACTATGTAAATGACTCTAC
NM_000567_1402	CRP	1.499	0.002	TGTGAATTCCTTCTTTAACCCCTCATTCCCAATATACCCAGGCCACAAGAGTGGACATGA
NM_000569_465	FCGR3A	50.243	0	AATGAGGTGGGGATGGAGAAGACAGTTGTTGCTTATGAAAGAAAGCTTTAGCTGTCTCTG
NM_000570_289	FCGR3B	3.142	0	CAGGAAACATAGAACTCAGAGCCAGATCCCTTACCCAACTCTTGATTTTCCTTGGTCTCA
NM_000572_1068	IL10	2.479	0.015	TGTTTGTCTGTCTTCTTGGCAGATTTTAATTTTGAATAAATAAATGTATCTTATTCATAT
NM_000573_781	CR1	4.835	0.033	AAATTGAAATGAAAGAATAATTGTTATTACAAAAGTAACTAGCTTAGTTTTGTATGGATT
NM_000574_556	DAF	1.622	0	GAGTCTTCCTTTGTTGCACAAATACAGTTTGGAAAAAGCCTGTGAAAGATGTCTTCTTTG
NM_000575_1189	IL1A	1.136	0.84	ACAACCATGAGACCACTGTTATCAAAACTTTCTTTTCTGGAATGTAATCAACGTTTCTTC
NM_000576_653	IL1B	19.012	0	ATTCAACCTGGACTGGTGAGCTCTCTTTAAATCAAGTCCTTTACTTAAGACTGCAAATAT
NM_000578_449	SLC11A1	3.682	0	GGTGGGGTAAGGACTTGGGGACTTGGGCAAGACACACAGGCTCCAAACTGGAGCTTGAAA
NM_000581_499	GPX1	2.107	0	TCCTGTCCATCCCGGTCTCTGCCAGACCAAGGCGAGTTTCCCCACTAATAAAGTGCCAGT
NM_000582_834	SPP1	26.459	0	GAATGTAATAAGAATCTGGTGGTGTCAATTGCTTACTTGTTTTCCCACAGTTGTCCAGCA
NM_000583_112	GC	2.129	0.469	TCATAAAATGATAAGTATGATGATTTGCTATCAAAATAAATTGAAATATAATGCAAACCA
NM_000584_1154	IL8	11.339	0	TTTCTGATTGTACGGAAATATAAATGTAAATATGAAACATTTAAAATATAATTTGTTGTC
NM_000586_91	IL2	1.192	0.706	ATCATCTCAACACTGACCTGATAATTAAGTGCTTCCCACTTAAAACATACCAGGCCTTCT
NM_000587_1440	C7	36.616	0	ATACTGTCTCTGTATTGTTCTGACCCTGGTAAATATATTTCAAAACTTCAGATGACAAGG
NM_000588_460	IL3	1.312	0.889	AGCATGTTCATTTGTACCTCGAGTTTTAAACTAGTTCCTAGGGATGTGTGAGAATAAATC
NM_000590_172	IL9	1	1	GTTGCTACAATTAAAAAATCAAGTAAGCTACTCTAAATCAATATCAGTTGTGATTATGTG
NM_000591_1156	CD14	7.645	0	ACTGCCTTGGCTTCAGGGGCGTCCCGTCAGGACGTTGAGGACTTTTCGACCAGCTCAACC
NM_000593_482	TAP1	10.57	0	AAAGATGATCAGCTATTGTCAATAGGACTGAAGGCGTATGCTGGCCCATAAACACCCTGT
NM_000594_1166	TNF	21.773	0	CCAGGGGAGTTGTGTCTGTAATCGCCCTACTATTCAGTGGCGAGAAATAAAGTTTGCTTA
NM_000595_974	LTA	6.605	0	TGCTGACCAGAGTCCCACACGGAGGCATCTGCACCCTGGATGAAGCCCAATAAACCTCTT
NM_000596_591	IGFBP1	2.912	0	AATCAAAGCTACCTGTGGTGATGTTGCCACCGGTTAAAATGTACACTGGATATGTTGTTA
NM_000597_437	IGFBP2	3.942	0	AATTTTTATTTTTGAACCCCTGTGTCCCTTTTGCATAAGATTAAAGGAAGGAAAAGTAAA
NM_000598_1327	IGFBP3	28.56	0	CACAGAGGTCTCCTTGAAAACAGAGGGGTCTCAAGACATTCTGCCTACCTATTAGCTTTT
NM_000599_4698	IGFBP5	1.424	0	ATTCAACGTATAATTTATGTTACTCCTTGATCTTTGTCTTTTGTCATGACAAAGCATTTA
NM_000600_441	IL6	12.09	0	TCCTTTGTTTCAGAGCCAGATCATTTCTTGGAAAGTGTAGGCTTACCTCAAATAAATGGC
NM_000602_1559	SERPINE1	1.907	0.309	TTTAAAGACCAATTTACGGGAGAATTGCACATAGATGTGAAATGAATGTAATCTAATAGA
NM_000603_524	NOS3	3.541	0	AGATTTACTGTAAGAGACTGTGCCAGATGTTACGAGAACTACTAAAGTGCCTAACCCAGC
NM_000605_748	IFNA2	1.224	0.88	CTTTTCAAATGTTTTTAGGAGTGTTAAGCAACATTGTATTCAGCTCTTAAGGCACTAGTC
NM_000606_136	C8G	1.116	0.608	GGGGGATATTCTGCCGGCTGCCCCAGAGGACAGTGGGTGGAGAGGTACCTTCTTATTAAA
NM_000607_164	ORM1	3.413	0	ACATATGTACCTCAGCTTTTTCCCTCATTTGCATCAATAAAGCTTCTGTGTTTGGAACAG
NM_000608_164	ORM2	3.299	0	ACATATGTACCTCAGCTTTTTCCCTCATTTGCATCAATAAAGCTTCTGTGTTTGGAACAG
NM_000609_3028	CXCL12	23.866	0	GGCCGATTCCTATATGCAGTGTGCTTTAAAAAATAAATCAATAAGAAACAACTCTTTGGG
NM_000612_163	IGF2	1.057	0.464	TGCCCCGCCTCCCCGAAACAGGCTACTCTCCTCGGCCCCCTCCATCGGGCTGAGGTCCAC
NM_000613_181	HPX	1.547	0	GTGATGTGGAGAAACTGAATGCAGCCAAATCCCCTCCGCAGCCCCAGAAAGTGACCAGTC
NM_000615_125	NCAM1	3.333	0	GTGACGAGAGCCGAGCAAAGATCAAAATAAAAAGTGACACAGCAGCTTCACCAGAGCATT
NM_000616_1447	CD4	1.32	0	CATTGCTTACTTTGCATTTGTGCCCACTCTCCACCCCTGCTCCCCTGAGCTGAAAGAAAA
NM_000617_2360	SLC11A2	2.993	0	TTGGCTCCCTTGAGGTTCTGCTAGTGGTGTTAGGAGTGGTTACAACTGAGCTTTTAGTAA
NM_000618_5387	IGF1	1.758	0	AATTTCCCCTGCTACTTTGAAACCAGAAAATAATGACTGGCCATTCATTATATCTGTCTT
NM_000619_600	IFNG	3.845	0	TCATGCCTGGTGCTTCCAAATATTGTTGACAACTGTGACTGTACCCAAATGGAAAGTAAC
NM_000620_1816	NOS1	1.298	0	CATGTGGAGCTTGACTTCATGCCAGCTATAATCTCCCCTGCCTTCCTTTAATCACAATTT
NM_000621_1750	HTR2A	10.979	0	TAGAGTCCCAGGACATCTCCGTAAAAAGCAGGTGACTTTCCTATGACACTCATCAGGTAA
NM_000623_2394	BDKRB2	1.133	0.587	TGCTCAGGGACTGTTCCTCTCTCAGCAACAAGGGATTGTTCCTGTCAATCAATGGTTTAT
NM_000624_949	SERPINA3	16.466	0	AGTGGAAGAAGGGAAGCCTGTTGCGAATAGTAGAGTATCAATTGCAGGTGCCAATGACTA
NM_000628_949	IL10RB	13.084	0	GGGGTACTTTGACTGAATTTATTTTTCTACCTATATATGTTTTATATGCTGCTGGTGCTC
NM_000629_4292	IFNAR1	1.163	0.476	TCTCGAGACATGGCTGGAGCACAGTCTTCATTGAATGAAAGTCTGCTGTGGTATTGCATA
NM_000632_932	ITGAM	4.529	0	CTTAAAGGTAGTCACGTTTGTGTTTTGAGGTTTCCCTCAGATTCCAGGCGGTGTGCAAAT
NM_000633_5228	BCL2	2.208	0	TGATTTCCTGCAACACTGTACACACAAAAATAGATGGTAAGGATGCTTTACGCGGTTAAG
NM_000634_1323	IL8RA	1.533	0.021	ATTCCTGTTGAACGTCACATCTTTAACCCCTAACTGGCTAATTAGCATAGTCACATCTGA
NM_000636_436	SOD2	1.037	0.801	TGCTTTGGGGACTTGCAGGGATGCCTTTCCAATCCTATTTCATTGCAGTTATAGAAAATC
NM_000637_141	GSR	2.188	0	ACTTCGTTGAGAACCCTGAGACGCGTGTGGCTGGCAGCGGGACCCATAGATCTTCTGAAA
NM_000638_121	VTN	1.18	0.075	AGCCCACAAGGCTGGGCCCGCTGTAGCTCCCTCCTCCAATCTCCTTCCCCCAGCCCAATA
NM_000639_892	TNFSF6	6.613	0	CATCTCCTGAGCCATCAGTGAAGCTAACACAGAAACAAGAGAGATATTCTGGGGACTCAT
NM_000640_62	IL13RA2	3.214	0	ACCAGCTTCCAGTCATGGCCAAATGTTCAATATGAGTCTCAATAAACTGAATTTTTCTTG
NM_000641_1198	IL11	2.282	0.28	CGATGTCCTGACGTGAAACAGCTACAAAACCACTGCATGATGCGATTCCAATTTTTGTGT
NM_000655_1405	SELL	2.618	0	CTGAGCTCCTCTTCCTGGCTTCTCACTGAAAGGTTACCCTGTAACATGCAATTTTGCATT
NM_000657_847	BCL2	1.543	0	ATCAGGGTTGTTGCTTCCCGGCGTCCCTACCTCTTCCTCTGGATAAAGCGTTCCCTCCCC
NM_000660_216	TGFB1	3.911	0	CGCTGCCTTGCCCTTGGGGGCTGTATTTAAGGACACCCGTGCCCCAAGCCCACCTGGGGC
NM_000661_29	RPL9	3.418	0	CTAAGACCTACTTGTGATATTTAAATGATGCAATAAAAGACCTGTTGATTTGGAGCTTCT
NM_000662_1365	NAT1	5.133	0.028	AAACAGAACCACAAACCTTTTCAAATAATAAAAATAAAGGTATTTTGAAGATGGCCTGTG
NM_000665_179	ACHE	1.342	0.004	TTTATTTCAGGGCTGGGCTATAACACAGAGGAGCCCCAGACCCTACCCATCCACACCCCA
NM_000666_193	ACY1	1.174	0.001	TGGGGCTTCCATCACAACCAGTGCCAAGGACCTCCTCTTCCCCCTTCCAAATAATAAAGT
NM_000667_219	ADH1A	2.168	0	ACTAAATAAAGTGTTGAACATCAGCTGGGGAATTGAAGCCAATAAACCTTCCTTCTTAAC
NM_000668_1219	ADH1B	1.072	0.902	AAAGATTATTCCTGGTAAAGGAGGTAGCTGTCTCCAAAAATGCTATTGTTGCAATATCTA
NM_000670_11	ADH4	1	1	CCTGATCTTTTGAAGATGCCAGGAGCAATTTGGAATGCTATCTGATTGAATGTGAACCTG
NM_000671_1132	ADH5	3.386	0	ACTAGACATTGCCAAATTGCTCTTCAAAGTAGATGTGAATTGTTGTGAATTACATGAGTG
NM_000672_243	ADH6	1.022	0.715	TACAGATGAATGAAGAGGCTTTCAGGAATTTGTAAAGCTTCTCCTTCCCCTCTGCATTTT
NM_000673_749	ADH7	1.885	0	ATTTGATACAGTAGAATTGCAAGCCCCTAAGTCCCTATTCACTGTGCTTAATAGTGACTC
NM_000674_1613	ADORA1	1.741	0	GACGAAGGAAAGGGTCTGTAAGGACTCAATGTTGACTGTGGGTCCCCCTGGGGTGGGTTT
NM_000675_1325	ADORA2A	7.76	0	TTCAGGAGCTGCTGGGCCCAGAGGTGACATTTGACTTTTTTCCAGGAAAAATGTAAGTGT
NM_000676_696	ADORA2B	2.419	0	ATCCACAGGAAACAAAGAGGACACGGCTGGCTTATTCTCATTGTGAAAGATAGCTACACC
NM_000677_1469	ADORA3	4.442	0	AACCTGCTCTCGGAGGATGCCTAGGAGATATTGGGAACAGAAGGAATGAACTGAGTTTAA
NM_000678_848	ADRA1D	1.133	0.215	GCGGGCTCCGTGGGGCCATTTGCTCCCAATCCCTATTTGAGAAACACTGCCCCATCCTCC
NM_000679_588	ADRA1B	1.281	0.007	CTGGCGCCCGGGCAGTTTTAGGGCCCCCGTGCGCAGCTTCCTTTCCCTGGGGAGGAAAAC
NM_000680_888	ADRA1A	1.28	0.733	GAGCTATTTCTTGATGGAAGTGAGGGGATTTTATTTTCAGGCTAAACCTACTGACAGCCA
NM_000681_2561	ADRA2A	1.24	0.562	ACTACAAGGACATGGCTCACAAAAGGTTAATGGATGGTTACCTAGAGGATTACCTAGCCC
NM_000682_2181	ADRA2B	1.495	0.004	TGTCAGCAAGGAGGCAATTTCCCCAGGACAGCCCACAATATCCATGCCTTGGGAACAGTC
NM_000683_776	ADRA2C	1.027	0.97	CAGGCGCCGGGCGCGCAGCAGCGTGTGCCGCCGCAAGGTGGCCCAGGCGCGCGAGAAGCG
NM_000684_1096	ADRB1	1.016	0.955	AAAGCCACGGACCATTGCACAAAAAGGAAAGTTTGGGGAGGGATGGGAGAGTGGCTTGCT
NM_000686_2257	AGTR2	1.292	0.856	CCCTATATCTGTAAACACTATTTGTTTCAGAATCTGTATGATTGTGTAGAGTTGTTTTAA
NM_000687_814	AHCY	1.481	0	CCCTGGGTCAAAAAGAGAATAATTTGACCTATAATGTTAAAAGAAAGCAGGAAGGTGGGT
NM_000689_481	ALDH1A1	2.125	0	TAGTTATAAAGTCCTTGGACTGTTTTGAAAAATTTCCTAGGATGTCAGTCTGCTTGTCAA
NM_000690_15	ALDH2	3.415	0	CTCAGAAGAACTCATAAGAACCATGTGGCCTTTCTCCCTCAGCCATTGATGGAAAGTTCA
NM_000691_170	ALDH3A1	1.799	0	CGGGCCTCACCACTCCAAGTCCCCACCCCATTCTAGACCAATAAAGAGATGAATACAATT
NM_000692_1896	ALDH1B1	1.243	0.575	GTTGACTTGATGGTTTAGTGGATTGACTCAACTCAGACATAGGCTTGGAAAGCGTTAGGG
NM_000693_1856	ALDH1A3	3.26	0	GGGAAGTCTGATCCTAACTGCAGATCGTGTTCCACAATGCAAAAATGATAAAATAAAGTT
NM_000694_261	ALDH3B1	1.6	0.024	GGGCTCCAGGGCCCGAGGAGGAAAAGGATTGCCAAGGCTCCAGGGCACTCCTCAAAGCAG
NM_000695_946	ALDH3B2	2.124	0.222	CCTGCGTGTAGACCAGACACGGGGCATCTCGAAAGCACGTCCTCAAGACTGTAGTATTCC
NM_000696_368	ALDH9A1	2.532	0	AGCAGGAAACGGGACTGGGATAATACATCTTCCACACATTTGGCCCACTGACAATGTTAA
NM_000697_175	ALOX12	1.567	0	ATCTGAGCCCTAGAGTGACTCCACCTGCAAGATTTCACATCCGCTTTAAGACTGACATTT
NM_000698_481	ALOX5	1.282	0.088	GACATTGGATGATTATTTTCTGTTCTATTTGTGCTTAGTCCAATTCCTTGCACATAGTGG
NM_000699_1	AMY1A	1.16	0.008	GTCATTTTCTTTAACTTTGCAAACTGGTCTTCCTGCTGGCACATACTGTGATGTCATTTC
NM_000700_253	ANXA1	8.011	0	CCAAACCATAAAACCCTATACAAGTTGTTCTAGTAACAATACATGAAAAAGATGTCTATG
NM_000702_1880	ATP1A2	23.887	0	CATTGCACTGGAATTTAGCTTTATCAGAAGCACCTGGAAGTAAGGGAGTCATTGCCTTGG
NM_000704_188	ATP4A	1.142	0.016	CCTGCCCACTCCCCTCCCCCATCCCCAAGTTTGCACCTCCCGGAGCAGCAGCACCTGGGC
NM_000705_411	ATP4B	1.084	0.93	CATGGGAACGCCAAGGCAGCAACTCTAATTTACCAGGTTGTAAAAACAATTCGTCTTCTC
NM_000706_1130	AVPR1A	1.091	0.806	CTCTTGGACATTGTAAACGTATTTTGATCTGTGTTACAAGGGTATCCTGTGCTATGCTGG
NM_000707_714	AVPR1B	1.148	0.703	CGATTCTAACCTGACTGGCACATCTCAGCCTAACCAGGAGAGGGGAGAAGTGAAAAACTG
NM_000709_477	BCKDHA	1.612	0	ACATGGCAGGTCAGCCTGTGGAACTTGCGCAGGTGCGAGTGGCCAGCAGAGGTCACGAAT
NM_000710_271	BDKRB1	1.328	0.617	GGGTTTGCCTTTCTGGGCAGAGAACATTTGGAACCAGTTTAACTGGCCTTTCGGAGCCCT
NM_000712_269	BLVRA	1.398	0	GTGATGCAGCACTTCCAAGATGGCACCAGAGTTTGGTTCTTCTCAAGAGTTGACCATTAT
NM_000713_162	BLVRB	2.703	0	TCTGTCCCCATCTGGGAGGGTGGCATTCTGGGACATGAGGAACAGAGGAAAGGGGCAATA
NM_000714_380	BZRP	5.123	0	GCATGCTCAGAGCATGTTCTCGGAACATGGAATTTTATAAGCTGAATAAAGTTTTTGACT
NM_000715_216	C4BPA	1.519	0.539	CCTCTTGCAAATCAATACAGATCAGTTTAGCAAATCTACTGTCAATTTGGCAGTGATATT
NM_000716_138	C4BPB	1.706	0.507	GTAACACCGCAGCTGAGCAGATGTAATAGAAATAAACCTATGAATAAAATTTCTTCTTGG
NM_000717_70	CA4	8.719	0	CCAGTCCTTAGGCTTCCCAGGTGGGACTTTAGGCATGATTAAAATATGGACATATTTTTG
NM_000718_626	CACNA1B	1.353	0	GGCCTCGCCCACCTTGGTGAGGCTCCTGCGGCCCCTCCCTCCCCCTCCTTCCCTCTTTTA
NM_000719_664	CACNA1C	1.118	0.356	AGAAACCATTTGCACATATTCTGTACGAGCCTCGCTGTCTCCCTAGAGCCAGGGTCCCGC
NM_000720_374	CACNA1D	1.684	0.56	AGTTTAGGCACTAGTTGGGAGTAATATTCAATTAGACTTTTGTATAAGAGATGTCATGCC
NM_000721_2424	CACNA1E	10.62	0	TCATACACACAAGTATCTGAGTCCTGAATAAAGTGTTGGAAGCACTGCAGATGCAGTCAC
NM_000722_332	CACNA2D1	2.4	0.248	TAACATCAAAGCAAAATCCTATACGTGTCCTCTATTGGAAAATTTGGGAGTTTGTTGTTG
NM_000723_2089	CACNB1	11.429	0	TGGTGTTGCTTGGTGGGTGAGATCCAGACCCATTGGTGCAATGTCTTAAATACACATGAT
NM_000725_747	CACNB3	1.22	0.137	TGACAGTCAAGGGACTGCTTTGGCATCCGAGGGCCTCCAGTCACCTCACTGCCACATATT
NM_000727_394	CACNG1	1.287	0.038	GCAGGCTCCCCTGGGAATAGAGCAAGAGGATGTCAGTCTCAATCTGGCCACAGTTGGGAA
NM_000728_317	CALCB	2.029	0	TGTTGTGGTCTCTGAGGACACGTGGTAATGGTGATGCTGTGCCTTGTTATCTAAGAACAT
NM_000729_300	CCK	46.142	0	GTTTTCCTCATCTGTGACTCCTGGTCTGAAAATGTTGTTATGCGATTAAAGTGATTTCAT
NM_000730_692	CCKAR	1.149	0.662	GGATTCCAGAGCACTGCTTCAGTGGGGCCATGACTTGGTTTCTAGGCAGTTCAAAGCAGG
NM_000733_652	CD3E	4.731	0	TGTCTCCGCTGTAGGCCACTGGATGGTCATTTGCATCTCCCTAAATGTGCTCGGCTCCTC
NM_000735_254	CGA	8.932	0	CTCGTTCTTTTCATTTGGAGTGAATACAGCATTTAGCTTGTTCCACTGCAAATAAAGTCT
NM_000738_177	CHRM1	1.063	0.814	CCTCCTGTCGCTAGCCACAGTGACAGGCAACCTGCTGGTACTCATCTCCTTCAAGGTCAA
NM_000740_1913	CHRM3	14.724	0	GAAAGAAGCTGCCTGTTTACTGATCCATTGAATAAAGCCCATTTTAACAGAAAAAGTCAA
NM_000741_1369	CHRM4	2.815	0	AACGCCACCTTTAAAAAGACCTTCCGGCACCTGCTGCTGTGCCAGTATCGGAACATTGGC
NM_000743_465	CHRNA3	1.085	0.801	TGAGAAATATGAAAAGTCATTCAGTTCAGTATCACTGCAGATCTCCCAGTGGTTTTTCTT
NM_000744_75	CHRNA4	1.017	0.972	CTGAGAGTGGCGTTGGTTCAGGAAGGCAGTCAGGAAACCTCCCACTGAGTGGTCCACATT
NM_000745_256	CHRNA5	1.711	0.597	TGGTGCAAGCTTTAACAGACTAACAGTTGCTAACCTCAACTTATGTTAACAGATGATCCA
NM_000746_924	CHRNA7	2.04	0	CCTAGATTGAAGCTAAAATAAACCAGACTCACTAAATCCATTCCAATAATTTACTGGTGG
NM_000747_338	CHRNB1	1.088	0.442	TTCCTCTTTGGGATCTTGAAGAAGCTCTTTTGGGTATCAACACCTAGGTTGCCAGTGAAA
NM_000748_794	CHRNB2	1.249	0.024	AGCCCCTTGCTTCTAAGGGGTCCAGATACCTGCCCCAGATTCTCTTTCCCCACTGAAGAA
NM_000749_134	CHRNB3	1.602	0.662	AGGCATTTAAAAGACATAAAGACTAGATTACATCTTAGACCTGATATCTGGCTATTGCAC
NM_000750_213	CHRNB4	1.015	0.93	TGCTTCCTTCTGGGTTGCGGCTGATGAGGCCCTAAATAAATTTGACCACTGGCCATCAAC
NM_000751_278	CHRND	1.093	0.813	TCAGACTGGGGAAGAGTCCAAGGAAGGAAGGGAGCAGCCACTCCTCAATGCTCAATGGCT
NM_000756_900	CRH	40.963	0	AGAAGTCACCCAATTGTTTTTGTTGTGGTTTGAACCAAAGAGAATGCCATTCTCTTGGGT
NM_000758_229	CSF2	1.232	0.001	CGGACCTGCCCTGGGCCACACTGACCCTGATACAGGCATGGCAGAAGAATGGGAATATTT
NM_000765_361	CYP3A7	2.616	0	CCCCAGTTAGCACCATTAACTCCTCCTGAGCTCTGATAACAGAAAAAACATTTCTCAATA
NM_000766_298	CYP2A13	1.315	0.017	CGTGAGGTGGTTAGAGGGAAGAGAAGAAACAGAAGGGGCTTAGTTGACCTTGATAAGGTG
NM_000767_1634	CYP2B6	1.473	0	CTCGTTCCCAGCTGCCTCTTCCTATTGCTTCCCTCTGTCAAAAGCCTCCTTGGCCCAGGT
NM_000769_117	CYP2C19	1.151	0.142	ACTCCAGTTGTCAATGGGTTTGCCTCTGTGCCACCCTTCTACCAGCTGTGCTTCATTCCT
NM_000771_228	CYP2C9	1.18	0.276	TCTTTCCTCTGGGGCGTTATCCACATTTCACTATATGTGATGCCTTTTCTGGCCTGTCAT
NM_000772_306	CYP2C18	1.324	0.315	ATTCCCTCAAGATCCAGTGAACAACCCCCATTAAAGAGAGTTTCTTGGGTCACTGCATAC
NM_000773_98	CYP2E1	1.134	0.57	CCCAAAGGATATCGACATCAGTCCTGTAAATATTGGGTTTGGGTGTATCCCACCACGTTT
NM_000774_344	CYP2F1	1.105	0.685	GGTCTGCAGGGCAGAGGCAGATGTGGGGAAGGGGCATGTCTTTTTGTATCCACAGAGCTT
NM_000775_45	CYP2J2	1.222	0.385	GCCACTGATGCCTGCTCAGATGTGATGGGACAAAATGAAAGTGATTTTGAGGAATGATCA
NM_000777_11	CYP3A5	2.215	0.009	AATTAGGCAACCAAGGCCTTCTTCAATCAGAAAAACCCATTGTTCTAAAGGTTGAGTCAA
NM_000778_1026	CYP4A11	1.338	0	TGCCTGCCCTCCAGACTGTCTGCCCATACATCTATCTCCTTCTTCCTGCCTGCTTGTCTG
NM_000779_464	CYP4B1	2.147	0.51	GCAGCAGAAACTTACATTCCAACCTTAGAGAGACTCATAGTGAACACAAGGAAAGTTTTG
NM_000780_1522	CYP7A1	1	1	TTTACAAATATTAAGAAAGTATTCTAACATTTCATAATTTTGAAATGATTCATCTTTCAG
NM_000781_243	CYP11A1	1.564	0.679	TGCTGAGCAGGTAGAATGGGTTCTCAGCAAAACAAGCTGAGCTTCCTCAGCTCAGCTGGG
NM_000783_835	CYP26A1	1.285	0.121	TGAGAACTGTCACTCTAACCCCTCCAGCTCATCTAACATGTCATAAACATAATAAATCTG
NM_000784_226	CYP27A1	1.082	0.17	AGACTTGAGAGGTGGGAGGAACTCCCTGCACTTCCCACAGACCCTGAGCTTTTGCCACTT
NM_000785_174	CYP27B1	1.324	0.227	AAGACCAAGAGATACATCTGCCCCTAAGGCCTATCTGACCAAACTGGATAGAATGACCAT
NM_000786_611	CYP51A1	1.685	0.001	ATCTGGGCAATTATTGTGTGTGTGAGGATGGAAGAGGGAATAATCGAACATCTAAAGCCT
NM_000787_706	DBH	1.365	0.185	GATATTTTCGCCCACCTAAAGGGAAGCCCTGACAACAGCTATCACCGAAAGGCGAGGCGG
NM_000788_941	DCK	1.025	0.86	TTAGTAACCTTTAAAAATGTATAATGACTTAAAATTTGTAAAATTGAAAAGATGCTAATA
NM_000789_407	ACE	1.275	0.005	CAGTACACGGCTGCCTAACACTGAGCCCCACCTCTCCAAGTCTCTCTGTGAATACAATTA
NM_000790_311	DDC	7.153	0	CAGTCTATGTTCATGCAACTTGAAATTATATCTGTGGTCTTTAAATTGTCCTTTGTCGTG
NM_000791_1533	DHFR	1.233	0.231	GTGAGGAAAAAAACAGAAGACATTGCTGGCAGTCATTGCTCTGGAGAATTAGGAGGGATG
NM_000792_1047	DIO1	2.033	0.704	CCTAAAGTACACACGGCTGTGACTTGATTCAAAAGAAAATGTTATAAGATGCAGTAAGCT
NM_000793_5688	DIO2	11.283	0	AAAGAGTGCTATCATATGGGTGCTGAGTGGTATGTGTGCTTATACAATTTGTTCTTGTAT
NM_000794_1788	DRD1	5.117	0	TCTAAAACATTAATTGAGCCTCACGGTAGGAATGAAAATTTTCTCCAGAAATGAGAGATG
NM_000795_1266	DRD2	1.068	0.694	CATCACTATCCATGCACCAAACTAATAAAACTTTGACGAGTCACCTTCCAGGACCCCTGG
NM_000796_136	DRD3	1.072	0.73	TGATCTATACCACCTTCAATATCGAGTTCCGGAAAGCCTTCCTCAAGATCCTGTCTTGCT
NM_000797_245	DRD4	1.489	0.043	CTGGTGGCCAGGCCTCCGGGACCAAGGATATGGGGAGGGCGGTTTTGTACGTTAATTAAA
NM_000798_1619	DRD5	1.082	0.657	TTAGAAACCTCACCCCATGGATTGGTAGTTCAAATAATTGGCCGAAGCAGGTGCAATAAA
NM_000799_625	EPO	1.015	0.979	CAATCTGCAGCAGGAAAAATTACGGACAGGTTTTGGAGGTTGGAGGGTACTTGACAGGTG
NM_000800_1747	FGF1	7.083	0.001	GTATTCAGGCACTGAGAATGATAGTAATAGGATACAATGTACAAGCTACTCAATTATCTG
NM_000801_13	FKBP1A	1.302	0	TTAAACCCTCTGCCTTTGAAAGCAGATCATGTTCACTGCGATGCTGGACACTACAGGTAT
NM_000802_358	FOLR1	1.402	0.011	CTTGGTTGAGCCTCTGACAGCCACTTCGAATAAACCGGACACCGCACATGTGTCTTGAGA
NM_000803_253	FOLR2	3.704	0	TCAGCCTGGCCCTGATGCTGCAATTCTGGCTCCTTGGCTGAGTTCAGTTCTCCCAGACTA
NM_000804_175	FOLR3	3.796	0	AGGAGGTGGCCAAGTTCTATGCTGCGACCATGAATGCTGGGGCCCCGTCCCGTGGGATTA
NM_000805_86	GAS	1.028	0.629	TGAGAACCAACAACCCTAGAACCAAGCTTCAGAGCCCAGCCACCTCCCACTCCATCCCAG
NM_000806_1452	GABRA1	75.035	0	CAGAACAGCAAGTAGGAACCACGTGGAACTTAAAACATATGGGTATGAAGTCCACTTACG
NM_000807_249	GABRA2	5.317	0	CTGGGCTACATATTTAAACAGAGAACCTGTATTAGGGGTCAGTCCTTGAATTGAGACCCA
NM_000808_411	GABRA3	1.438	0.005	CCTTCATGTATTTCAGGATTCTTCTTTTTACCCCTCTACCAAGCTGTGACTCTCAATTCA
NM_000809_9815	GABRA4	33.844	0	ATATAAAACATATCCCTCTAATGTATTTTTTCTATTTAAATTTAAAACAATAAACATAAA
NM_000810_158	GABRA5	1.047	0.825	TTGATAAATCAAGCAAACACCTTTCTAGGAAAACGGGATACAATGACCGACACTCAGATG
NM_000811_507	GABRA6	1.408	0.376	AATTTTATGAGGATAAAATGGGTTCAGGATGAATCTGTCAGCCTTTGTCTTTCATTGTTC
NM_000812_691	GABRB1	8.058	0	ATGAAAAGAGGACCTTGCTGTCCACCTGCACTACTTCCTGGTAAACTGTAACAATCTTCT
NM_000813_506	GABRB2	1.191	0.799	TGCTTCTGCTAAGTAACGAATACACTAAGGTCCTTGTGGTTTTCCAGTTAAAACGCAAGT
NM_000814_1154	GABRB3	67.824	0	CAAGGTGCACCGGTTTCATAGACGCAACCTTAACTTACTATTTAGATGAGATCTTTCTAA
NM_000815_358	GABRD	1.378	0	CTTCCTGGGAGAAAGAGCCCTTGGTCCACCTTCCCTCTCTGCGTGTTTCAAAGTGGGATG
NM_000816_736	GABRG2	23.39	0	TGAAAGCCTAGTCCAGAAATCTATTACGCCTTTATCTCAAAATAGGAAGAAAATTTCCTC
NM_000817_705	GAD1	19.171	0	GGGAAAATAGTAGCAGAGTCATTGTTGTACTATGGCTGTATTTTTAGGGATTAATTTGTG
NM_000818_466	GAD2	14.563	0	TGATCCAAGTATTTTATCTGTGTTGTCTCTCTAAACCCAAATAAATGTGTAAACGTGGAC
NM_000819_212	GART	1.302	0.001	GGGGCCAGTTTTGAAAGAATTATTTGCTGTTTGCATGGTGGTTTTTTATCATGAACTTGG
NM_000820_375	GAS6	2.901	0	TCGAAGAAAATAATTCTCTATTATTTTTATTACCAAGCGCTTCTTTCTGACTCTAAAATA
NM_000821_997	GGCX	1.099	0.224	TTTCAGCATCACTGATAATCTGAAATAATGTAGCTTAAAATGTGTTTTCTTAATTAAAAG
NM_000823_339	GHRHR	1.683	0.001	TCATCCATTCCTTTTCCTGGGGCCTGGGGCTCTAGCCCAAGCCTCAGAGGAGCCAATAAA
NM_000824_1110	GLRB	43.211	0	GTCGTACATATTTTAAGTTGGAATGCAGTAATAGATATATGATTTTACATCATTTTTGAG
NM_000825_131	GNRH1	1.727	0.212	AATTGTGTGAATTTCAGAAATCCTTACACCAAGTTGCACATACTCCATAATAAAGTGCTG
NM_000826_440	GRIA2	44.794	0	CACTATTGTTAGTCTCTTGATTCATAATGACTTAAGCACACTTGACATCAACTGCATCAA
NM_000827_511	GRIA1	3.793	0	CTAATGAGGAAACTGCACTGTTTTATTTTAATTCAGTTGTTAGTGTGTCTTAGTGTGTGC
NM_000828_157	GRIA3	28.257	0	TCCTTCAGTGCCTTATGGAACACTCTGAGACTCGCGACAATGCAAACCATCATTGAAATC
NM_000829_100	GRIA4	1.949	0.222	GTACACGCTGGAACTGCAATCAGACAAAGTTCAGGATTGGCTGTCATTGCATCGGACCTA
NM_000830_86	GRIK1	1.203	0.795	AATGTGGCAAATTAATTCGAGAGGAGAGAGGGATTCGGAAACAGTCCTCAGTTCATACCG
NM_000831_933	GRIK3	1.148	0.771	GGAGTGGCCACAGAAAATTCTTCTCGGCTTTCTGGCCAGAGGAGAGACGACCCCCTGAAT
NM_000832_928	GRIN1	1.328	0.002	CGCACATCGCCCACCCCCCACCTCCCGGTGTATGCAGTGGTGATGCCTAAAGGAATGTCA
NM_000833_722	GRIN2A	45.808	0	AACCTGTGCATATATGACATGAAATGATACCCATTTTATTTTAAGTTAGAGGCAGACAGG
NM_000834_3201	GRIN2B	1.981	0.178	GAACTTGACAATTAAGAGAAATGAGCTGCACTCCATGAGTGTAGCTCAGGAGGTACGAAG
NM_000835_706	GRIN2C	2.312	0	TTGCTCTACCTGGCTGGAGTTTCTTCTCATCAGAGCACTGGGACATTAAACCAACCTTTT
NM_000836_71	GRIN2D	1.976	0	GGAGCAGCGTCCTGCGCCCCCTGGTTCTGGAGGAACCGCAAGCCGGAGAGGATTTGGTCC
NM_000837_649	NM_000837	3.453	0	GGAGGGGGCAGCCTTCCTCTCAATCTGCTGTCAGTGAAATTCCAATAAATGGGATTTGCT
NM_000838_3619	GRM1	11.13	0	GTTGTTCAGCTTCTTGTAAACGTGTTTTCCTTTGGCTTGTTACTGCCTTTTGTCAAATAA
NM_000839_15	GRM2	1.09	0.835	TTTGTCCCCACCGTTTGCAATGGCCGTGAGGTGGTAGACTCGACAACATCATCACTTTGA
NM_000840_282	GRM3	37.516	0	AGAACATGGAAATAACCATTGTTTACAGAGCTGAGCATTGGTGACAGGGTCTGACAGGGT
NM_000841_577	GRM4	1.163	0.001	GTGTCACTTTTCTGCCATTTTCTTTCCTGTTCTCCTCCGCTTCATTCTCGTCCAGCCGTT
NM_000842_584	GRM5	1.619	0	AGCTGCCCACAACCATGACGACCTTCGCCGAAATCCAGCCTCTGCCAGCCATCGAGGTCA
NM_000843_1124	GRM6	1.646	0.496	TTTGATGTAAGCTTTATCCACTTACTTATAAGGTCTCACCTAGAGCTTCTGTATAGTAAC
NM_000844_1082	GRM7	9.314	0	GCTGAAAAATTCCCTCTTTCCATTCTCTTTCAATTCTGTGATATTGTCCAAGAATGTATC
NM_000845_453	GRM8	8.547	0	TCTTGTAATGGCTGACCGGATTGAAGCCCTGGGTTGTGCTAAAAATAAATGCAATGATTG
NM_000846_195	GSTA2	1.191	0.198	CTAAGTGTTGACTGTGCCTGTTGTGAAGCTAATGAACTCGTTCCAATTATATGTTAATTA
NM_000847_58	GSTA3	2.004	0	AGCCCAAGGAAACCTCCCCCAGATGCAAAAGCTTTAGAAGAAGCCAGAAAGATTTTCAGA
NM_000848_468	GSTM2	1.177	0.046	TGGTTTACAGGCCCTGCTCCTGCAGCATGGCCCCTGCCTTAGGCCTTCCTGATCAAAATA
NM_000849_1367	GSTM3	1	1	GGGCTAGATCGGTGCTATGACCAGAAATCAAAAAGGGAATGCATTATTTATTGCTGTGTA
NM_000851_722	GSTM5	1.05	0.606	GTGCTCTGTGCCAAGTTCCTCCCTCATTCAGCTTTCCGGTAGGCCGTCTAGAACTGGCAT
NM_000852_101	GSTP1	1.399	0	CGCGCCTCAGTGCCCGGCCCAAGCTCAAGGCTTTCCTGGCCTCCCCTGAGCACGTGAACC
NM_000853_395	GSTT1	1.059	0.583	GAGACCCTGTGTCCTTTAATCACTGCATGTCATTTTCATTTTGAATAATAAACCTGGGCT
NM_000854_314	GSTT2	1.336	0	TCATGTGAAGCTCTGCACAGGCAAGACTGTGTCCTTGGCAGTGCTGCTTCTCCTTAGGTA
NM_000855_461	GUCY1A2	1.183	0.317	TAATTACAAGTGTGGGTCCCCTTTCAGAACTAACCAATAAATAGATTCCATGTTTTCTTG
NM_000856_61	GUCY1A3	1.057	0.714	CACCTTGTACATATATCAGATAATTGTAGTCAGCTGTACAAACTGGCAGAATCACCTGCA
NM_000857_432	GUCY1B3	3.73	0	ATATGTATATGTATATTTTAATGACTATAATATGTAATAAAGTTTATATCATGTTGGTGT
NM_000858_81	GUK1	1.009	0.911	AGCAGCACTGAGCCACCCCCTTGGCAGGTGATAACGGCAGCTCTGTGCCCTTGGCCAGCA
NM_000859_1591	HMGCR	3.974	0	TGTTGTGACTTTTTAGCCAGTGACTCTTTTTCTGAGCTTTTCATGGAAGTGGCAGTGAAA
NM_000860_659	HPGD	1.553	0.113	CCTCTGCTCACTTTAAGAACTTTAACTGACTCCAAAAATCTCAGGAATTAAACTGTTAAC
NM_000861_2898	HRH1	2.248	0	TGGCAGCTCAAAATGATATGTTGAGTAGACGAACAGCTGACATGGATTCCTGTGCACCTA
NM_000862_1069	HSD3B1	1.209	0.623	TCTGAACAATTTGGGATCTCTTTTAACTTGACTGTCTCTTTTGACTACCGTAGCTCCATT
NM_000863_1110	HTR1B	1	1	CATGTCCAATGAGGACTTTAAACAAGCGTTCCATAAACTGATACGTTTTAAGTGCACGAG
NM_000864_132	HTR1D	1.398	0.13	ATCCCCTGATAACTGTCTAACGAACTCAGCATGTGTCCCCCGGGGCATGACCATCTGCTG
NM_000865_1431	HTR1E	4.533	0	TGTTCTGTTTTGTTTGAGGATTGTTATTCGGCGTGCTGTTTTCTACCTCTGGTCTTATCT
NM_000866_1028	HTR1F	1.101	0.91	ATCCACTGATTTACACCATCTTTAATGAAGACTTCAAGAAAGCATTCCAAAAACTTGTGC
NM_000867_898	HTR2B	1.198	0.815	ACTGGCAGTTGTCATCAAACATAATGATGAGTAAGATGATGAATGAGATATAAATGTGCC
NM_000868_2531	HTR2C	3.565	0.005	CATACAGTCTCTATTTGATTTGCAACACTGCCAAACATCAGTCAATTGCTTGAGCATGCC
NM_000869_785	HTR3A	1.301	0.123	CTTCCCTGAACATCCATCCCCTATCAGATGATGGGAGTGGGAAGAATAAAATGCAGTGAA
NM_000870_1676	HTR4	6.862	0	AAACTGACAGGAAGAAACTTTGGAATAAGGAAGAGAAGATTGACCAAACCATCCAAATGC
NM_000871_550	HTR6	1.359	0.015	CCTGGGAGCCCTCTGAGCTCCAGGGGGGTGTGCAGAGCCGGCCCCTGCTGCCATCTCCAG
NM_000872_1407	HTR7	1.394	0	GAGGAGGGCACTGTCCTTTCAGACAAAGCTTGTATAAATTCCTGAACCGCAAATTTGCTA
NM_000873_234	ICAM2	31.089	0	CCTCAGGGTTGAGGTCCAGCGCTGGCCGAAGGACTGTGACAGGCAGCAGGGACTCGGGAC
NM_000875_1176	IGF1R	1.025	0.931	TTCTGACTAGGTTATTATTTGGGGGAACTGGACACAATGGGACTCTCTCTCAGTGAAGGT
NM_000876_1160	IGF2R	2.236	0	TACAGAGCACATTTGTCAGTATTTCTTTCACCGGCTGGTGAATTCAGACAACCTGCCCAA
NM_000877_1267	IL1R1	1.447	0.123	TACATATGTTGAAAGCTCACTTCACTGAACAAAGGCATTCTCTGGTATTCCAAGGTTTTG
NM_000878_1552	IL2RB	1.371	0.179	CCACAAAGTGGACGCCTGCTGTATCTTCCCAACAGTGGCTTCACAGACCCACAAGAGAAG
NM_000879_167	IL5	2.75	0.001	AGGGTCAGGCCTTAATTTTCAATGTAATTAAACTTCAGAGGAAAAGCAAATATTTCAGGC
NM_000880_617	IL7	43.797	0	CCATGAGAATAAGAGAGTCATATACCTAAGTAAGCAACAGCATAATAAGGTCCAAGATAC
NM_000882_346	IL12A	2.742	0.121	GCCAAGAAGGGAAAATGTCCATCCTGAAGGCGTTTTACATTCATTATAGTAGAAGGGCAA
NM_000883_686	IMPDH1	1.572	0	TCACAGTTGCGTCATTGTGTGTTAACTACTCGGAATAAATCAAGCAGGTCTCAACGCCTC
NM_000885_551	ITGA4	9.591	0	TAGAGAGCTATTCCCAAATTTTCTAATGAGTGGAAGTGGACCATTATCACTTTAAAGCCC
NM_000887_711	ITGAX	1.912	0.002	GCTTCAGGGCACGCAGCATGAGAGGCTCTGCGTCCCCTATCACCCTAATTTCCAGTGAAT
NM_000888_54	ITGB6	1.339	0.766	TAAACACAGGGAAAAACAAAAGGTGGACCTTTCCACAGATGGATAGAACTACTTTATGCA
NM_000889_249	ITGB7	4.85	0	CATCCCTGCAACCTTGCATCCACCTGGGCTACCCCACCCAAGTATATAATAAAGAGTCTT
NM_000890_123	KCNJ5	1.533	0	ACCTATGAGACCAACACACCCAGCTGCTGTGCCAAGGAGCTGGCAGAAATGAAGCGGGAA
NM_000891_4488	KCNJ2	2.313	0	TCCCTGTTGATTTACTTAGATTTATTCCCTTTTAAAGATTTTGCCATATCTGGAAGGCAC
NM_000892_130	KLKB1	1.083	0.932	GACTGGATTTTAGAGAAAACACAGAGCAGTGATGGAAACGCTCGGATGCAGGCGCCAGCA
NM_000893_181	KNG1	1.052	0.784	AGAGAAGAATGCCATTTTATCACTCTGCCTCTGGGTGAAATAAAGATCAGTCTTGATGTT
NM_000894_201	LHB	1.2	0.041	GACTTGTGACCACCCCCAACTCCCAGGCCTCCTCTTCCTCTAAAGACCCTCCCCCCAGCC
NM_000895_187	LTA4H	1.182	0.081	TCGGCTCACAATTAAAACTGTCTTTTTAGTTTTGACTTTTTATTGTTTTGTTGGTGATTT
NM_000897_198	LTC4S	1.143	0.025	CCCCGGGAAGCGGCGCTCGCCTCCGCATCCTAGTCTCTATCATTAAAGTTCTCGTGACCG
NM_000898_912	MAOB	10.18	0	ATCTCTTCTTCCTTTTGTATCCTCCATTGTATCTTCATACAAAGAACAGTACACATTTGG
NM_000899_3145	KITLG	7.242	0	ATTTAAATTTACATTATATATACATATACTTTATTGTTCTAAATAAAGAATTTTATGCAC
NM_000900_133	MGP	2.278	0	GGCCAAATGAGATTGGGGGAAGAAAAAATCTCGCTTTTTCTGGAGTCTGGCACCTGATTT
NM_000901_2483	NR3C2	2.907	0	CCCAGTACAAATTGTCTGTCTGCTCTTATTTTTGTACCATATTGCTCTTAAAAATCTTGG
NM_000902_3195	MME	1.226	0.714	GTTGCCACAGATGGAGTACTCAAACTAAAAGATATTTGTTACTTTGGAAAGAAGAAAGAC
NM_000903_1769	NQO1	2.157	0	GCTGGGTGTTTCAGTTTGAAAATATTTTCTGTTGCCTTCAACTTCACTGCAATTTTGTGT
NM_000904_196	DKFZp686I15217	1.598	0	GTAAGCAGCACACTAGGAGACCCAGGCGCAGGCAAAGAGAAGACGGTGCTGTCATGAAAT
NM_000905_117	NPY	18.671	0	CAGCCATCATGCTGAATTCTGCAATGTTTTCCTTTGTCATCATTGTATATATGTGCGTTT
NM_000906_564	NPR1	1.238	0	GGTGGCGCAGAAGGGTTGGGGGCCTGTATGCCTTGCTTCTACTGTGAGCAGAGACAATTA
NM_000907_268	NPR2	1.699	0.002	CTCCCTACTTTCTGTAAATATCTGTATCTAAACCAGAATATTTTGGTCAAATATAAAACA
NM_000908_706	NPR3	2.09	0.013	ATGCTACTCTGGATTGTTGTAAATATTAGTGAGATGGGAGGATTTACAGAAGAAAAGCAA
NM_000909_1432	NPY1R	1.457	0	CCATCTTTCAAAGGAGATAACACCAAGTACAATGTTAAAAGAATATTCACTTCACCTAGC
NM_000910_2227	NPY2R	1.902	0.397	AACAATGTAATTACATTAAAATGGACACGTCTGGTAAGAGGTAAACATTGGATTCCCTTC
NM_000911_350	OPRD1	1.032	0.808	CATGATGTGGAATGGGGCAGTAGAAGGTCGGAGGCTTGGGATCGCCAGATGGGGCCTCTG
NM_000912_535	OPRK1	6.707	0.001	TAGTCGTGGAGATGTCTTCGTACAGTTCTTCAGGAAGAGAGGAGTTCAATGATCTGGGTT
NM_000913_2258	OPRL1	11.021	0	GCTGACGTAATGTGCATCTTCACGTATTTATGCATGTGGCAATCGTTACTTCCTGTGCAC
NM_000914_188	OPRM1	1.025	0.967	TGCTCTGCACATTAGAGGGACAGCCAAAGTAAGTGGAGCATTTGGAAGGAAAGGAGTATA
NM_000915_91	OXT	1.112	0.257	ACTCGCTTCCTGCATAGCCACCCCAGAAATGGTGAAAATAAAATAAAGCAGATTTTTCTC
NM_000917_894	P4HA1	1.958	0	AAATACTGTGCCTTAGGAGAATGGAAGTTTAAAAATGTATAAGTCCTTTCAGTGATGAGG
NM_000918_851	P4HB	1.407	0.001	ACGTTGACAGTTCTTGAGGCATTTCTAATTCACAATCTGGAATTGAACACATTGGACAAA
NM_000919_735	PAM	3.474	0	GTGTGTTTCTGGGATGTCTTATTTTTAGATGGCTACACTGTTAGAACACTATTTTCAGAA
NM_000920_562	PC	7.318	0	GGGAGATTTAAGATGTCCCAGGTCCTGGGAAGTTTGCTCAATAAAACTGGCTTTCCCCTG
NM_000921_1337	PDE3A	1.18	0.485	TACTTCAGCGTGATCGCCTGTGTCTTCTTAATTTGCTGCAAAATGTGTGGTAGAGGAAGA
NM_000922_1360	PDE3B	1.296	0.345	CTCTGCCTCAAGACTACATGACAGAAATGACCTATCACTACTTATTATTTCTGAAGCCCA
NM_000923_752	PDE4C	1.2	0.062	GCCTCTGTAGTAGCCCTGCACAAGGGGTGGGGGAGTCAGGAGACCATCCCAAAGGCATCT
NM_000924_1324	PDE1B	1.149	0.002	ATGTGACTCACCCCTGCCCTTGGTCTCCCAGACCCCTGCTATAGCCAGAGAACAATAAAG
NM_000925_387	PDHB	2.039	0	TTTTACCCTGTCTCACCACAAGGACAAAGTATGGATGTGGCAGAGTCCTGATGAAAGATA
NM_000926_580	PGR	1	1	ATGAACATTTAAAATGTTATGCAAAATTTTGTCTAAGTATATTTGTGTGAGGATGAAATT
NM_000927_747	ABCB1	1.222	0.425	GGGTCTTGCAGAACCATCTGGCTTCATTCTTCTTGAACTTGATCCTGCTGATTCTTGCAT
NM_000928_98	PLA2G1B	1.105	0.607	GGACAGCAAGAAGTATTGTCAGAGTTGAATATCACCTCTCAAAAGCACCACCTCTACCTG
NM_000929_505	PLA2G5	3.932	0	CACCCTCCAGAGAATTTTTACACAGGAAGAGCCAAATTGACTCTCTAAATCTGGTGTATG
NM_000930_802	PLAT	3.357	0	ACTAGGCTTTAGCGTATTTATAGCAATCCATGTTAGTTTTTACTGTTGCCACAACCCTGT
NM_000932_141	PLCB3	1.741	0	TGGGAGCAGCGGGCACCTGTCGGGCGCTGACTCGGAGAGCCAGGAGGAGAACACGCAGCT
NM_000933_725	PLCB4	1	1	CCCACATGTTTTTCACCCAAATGATGCAAAACATGCAGATTCTAGTTGACTTCAGATGTA
NM_000934_1058	SERPINF2	1.136	0.135	AGGCAGGGAAGGGTCCTATGGGCTCCTTAAGGCTCTTTTGTAAGGTTTTTGTAGTGATTT
NM_000935_1176	PLOD2	1.652	0.057	AGATTTAGGAAAACCTTTCCATTTCTTAAAGTATTATCAAGTGTCAGATCAGCAAGTGCC
NM_000936_51	PNLIP	2.434	0.384	TCACACCGTGTTAGGAGACTACTGTTACCAATGAATTGACTTCTAATAAAATCTGGTGGT
NM_000937_723	POLR2A	1.434	0	CTCACCTACCAGTCCCAAATATTCACCCACCTCTCCCAAGTACTCTCCTACCAGTCCCAC
NM_000938_177	POLR2B	1.49	0	TGTTGTGATAAAAAAGTAGTTTATTTGTTTAATGATATGCATGCTTTTCTTCTGTAAATA
NM_000939_769	POMC	2.425	0.116	GGCAGATATTCAGCCTCTTAAAGCTATCTGTAGTCAGGAAATAAAACCTTTCAAATTTCA
NM_000940_71	PON3	1.615	0	TGCTTCAGGGCACCTCTGTGGCTTCTGTGTACCATGGGAAAATTCTCATAGGCACCGTAT
NM_000941_169	POR	1.15	0.011	CGCAGACTCCTGCCTGTAATCACTCTCCTGGCTCCCTCCTGCAGTCTCCTGGGTGGGTTT
NM_000942_222	PPIB	2.491	0	AGCGGACCCATTCCCCTCACATTCCACAGGCCCATGGACTCAGTTTTGTAACAGACTCCT
NM_000943_562	PPIC	3.455	0	TGACTAGTGTAATCTGAGATATGTCATAGGGATTTCTTCCTAACAAAAGGGTGCTTTGCT
NM_000944_2549	PPP3CA	7.996	0	GGATTCCTTTCTTTTACAAATTGTGCTGAGGCAACTATGGCATAGAAATAAACATTTGAC
NM_000945_1023	PPP3R1	2.003	0	TGTCATTAAACTTGTGTTTGAATCATGAATTTCCCTTCTGTGTTTCAAAAGACTTGCAGC
NM_000946_81	NACA	1.587	0.131	CAAAAGCCATTTAATAAATACAGCAGAACTATGTATGTGTCTTAAACCTCAAAGTACATT
NM_000947_286	PRIM2A	1.306	0.1	ACTGCATCCCAGTCCATCTACAGAAAGCAGGTTTGAGGTAAAAACAAAGACCTTCACTAT
NM_000948_154	PRL	1.406	0.027	CTCCTGAAGTGCCGAATCATCCACAACAACAACTGCTAAAGCCCACATCCATTTCATCTA
NM_000949_1796	PRLR	1	1	AGAATTCCCTAAAGACTAACTTTAAAAGAAAACCACAGCAGGATGCTAATGGAATTACTG
NM_000950_1828	PRRG1	2.257	0.025	GTTAAGGGAAATGTTTGTACCACTTCCAAACCTTTTCAGCGTTGGATAAAATGATTGATG
NM_000951_352	PRRG2	1.166	0.025	TATGGGCAGATATGACCTGACAGTCCCCTCCAGTGCCACAGGGTACGCACACGCACAGCC
NM_000952_1363	PTAFR	1.394	0	GTGCAGACCTTGGGGGAAGACTTTAAACCACCTAGTTCTCCCCGATGGGGTGTTGGTCTA
NM_000953_1899	PTGDR	6.552	0	TATTCTTTTTTGGAGAGGTGTGTCATGATAATTGTCCAGTTAACTTGAAAAGGCCCCAGA
NM_000954_43	PTGDS	4.352	0	CCCCTGCAATCTGGATGTTTCCGCTCTGTTCCTTCCCCGAGCCCCTGCCCCGGCTCCCCG
NM_000955_278	PTGER1	2.369	0	AGGCCCAACGACGAAGCCAACCCACCCTGGGGCCGGGCCCACGTGCGCGGCGAACAGCCT
NM_000956_1188	PTGER2	10.325	0	GAACATGGTTTGACTCATCTTATATGGGAAACCATGTAGCAGTGAGTCATATCTTAATAT
NM_000957_159	PTGER3	1.606	0.577	TAACTGTTATCCAGAAGCTGTTATGTACTGTTTTCATACATGTTTTTGTACTTTTACTAT
NM_000958_1631	PTGER4	29.672	0	TAAAGGATGGCAAGTTGCATCAGAAAGAGCTTTATTTTGAGATGTAAAGATTCCCAAATG
NM_000959_1364	PTGFR	1.218	0.852	TGGCAATTTGCCAAGTACTTGGGGATTATTATAACGATTAACTAGGCGATCAAGAGATAA
NM_000960_384	PTGIR	1.415	0.002	CCTCTGCTGACATTTGGAGCTGACCCTGTGATCCCTGTCTTCGAGGGACAGGAACCAGAA
NM_000961_3709	PTGIS	1.172	0.07	AGGCAGCTGGCAATGTCCTACCTGCCTGTTCCCCAGATGGAGAAACAGGCTCTGAGAGTT
NM_000962_3089	PTGS1	1.124	0.759	CAGAGTAAATAATCTTAATGCTTGTAATTTGAACATTTGTTCCTGGAGTTTTGATTTGGT
NM_000963_2801	PTGS2	2.958	0	TTGATCTGCTGACCAAACCTGGGAATTTGGGTTGTGTATGTGAATGTTTCAGTGCCTCAG
NM_000964_1432	RARA	1.605	0	CGTGGGTGCACCTGTTACTGTTGGGCTTTCCACTGAGATCTACTGGATAAAGAATAAAGT
NM_000965_1410	RARB	2.685	0	TGTTTAACAATGCTTTCTATGTTCATATACTGTTTACCTTTTTCCATGGAGTCTCCTGGC
NM_000966_1241	RARG	1.957	0.016	TACCCCGCTGTATTGCATATTGCTGAGTTTTCTATTTTTGCAAAATAAAGTGATGGAAAC
NM_000967_16	RPL3	1.322	0.001	GACCGAATTGCAAAGGAAGAAGGAGCTTAATGCCAGGAACAGATTTTGCAGCTGGTGGGG
NM_000968_263	RPL4	1.884	0	ATTCCATAAGGGTCACATTATTTTGGACAGCTTCTCTTGAATAAATACCTGATCATACAG
NM_000969_85	RPL5	2.013	0	GGCTGCTGAGAGCTAAACCAAACAATTTTCTATGATGATTTTTCAGATAAAGATAATAAA
NM_000970_112	RPL6	2.373	0	GCCCTGACGAATGGAATTTATCCTCACAAATTGGTGTTCTAAATGTCTTAAGAACCTCAT
NM_000971_5	RPL7	2.233	0	CTACCATGATTATTTTTCTAAGCTGGCTGGTTAATAAACAGTACCTGCTCTCAAAATGAA
NM_000972_1	RPL7A	2.205	0	ATCCGCCGTCACTGGGGCGGCAATGTCCTGGGTCCCAAGTCTGTGGCTCGTATCGCCAAG
NM_000973_127	RPL8	2.145	0	GGAACCAAGACTGTGCAGGAGAAAGAGAACTAGTGCTGAGAGCCTCAATAAAGTTTGTCT
NM_000975_19	RPL11	2.646	0	CCTGGCAAATAAATTCCCGTTTCTATCCAAAAGACCAATAAAAAGTTTTCAGTGAAATGT
NM_000977_347	RPL13	5.322	0	GTTTGGTCAGTGGCTGATGTAAAATGGTTTTCTTGTGGGGAGGTTACAGAGGCTGACTTT
NM_000978_1	RPL23	3.174	0	GTTCCGCCATTACAGGACCAGTAGCAAAGGAGTGTGCAGACTTGTGGCCCCGGATTGCAT
NM_000979_49	RPL18	3.032	0	ACGGGCCAGCCGAGGCTACAAAAACTAACCCTGGATCCTACACTCTTATTAAAAAGATTT
NM_000980_61	RPL18A	3.69	0	TCACCACCAAGAGGCCCAACACCTTCTTCTAGGTGCAGGGCCTTCGCCCGGGTGTGCCCC
NM_000981_99	RPL19	2.33	0	CCAAGGAGGAAGAGACCAAGAAATAAAAGCTCCCCTCTTTGTCTGTACATACTGGCCTCC
NM_000982_24	RPL21	1.967	0	CTTTGTGAGAACCAATGGGAAGGAGCCTGAGCTGCTGGAACCTATTCCCTATGAATTCAT
NM_000983_1749	RPL22	1.202	0.01	TTTTGAACTCTTGTAATCGAGTTTTGATCACATTTTCTATTAAAGTGGCTAACACCTGGC
NM_000984_359	RPL23A	3.209	0	ATTAGCATCCATTTCAGGGGAGTGTGGATTGGCTGGCTTTCTGATAGCATTTTGTCCTCA
NM_000985_20	RPL17	2.374	0	AGAAACAAAAACTTATGGCACGGGAGTAAATTCAGCATTAAAATAAATGTAATTAAAAGG
NM_000986_61	RPL24	1.437	0	CGAGTTGGTGGAAAACGCTAAACTGGCAGATTCGATTTTTAAATAAAGATTGCATTATAA
NM_000987_109	RPL26	1.795	0	ATTGAGAAGATGCAGGAATAAAGTAATCTTATATAAAAGCTTTGATTAAAACTTGAAGCA
NM_000988_18	RPL27	1.544	0	GTGGTTCTTCCAGAAGCTGCGGTTTTAGATGCTTTGTTTTGGTCATTAAAAATTAAAAAG
NM_000989_41	RPL30	2.429	0	TGAAAAGTAAACCATGCAAAATTTTCCTTTAATAAAATTTAATTGTTTTAAAAACATTGT
NM_000990_91	RPL27A	2.935	0	ATTAAGGGTGTTGGGGGGGCCTGTGTCCTGGTGGCTTGAAGCCACGTGGAGGGAGATTCA
NM_000991_2992	RPL28	1.036	0.822	CAGACCTACATGAGGCAGGTGACTCTGTTCACCGCTCTCTCCCCAGCTGTTAGTCTGGTA
NM_000992_349	RPL29	4.603	0	GCCACTACAAAGGCTACAGAGTAGGTATCTCTGTCTGCCAACGTGAGGACAGAAGGACTG
NM_000993_12	RPL31	1.424	0	TCAATGTGGATGAGAACTAATCGCTGATCGTCAAATACCTCAAATAAAGTTATAAAATTG
NM_000994_206	RPL32	1.119	0.647	TCTTCAGCTTCTTGGCTTAGTTTGTCACAGAGATCGTTCTTTTGCTTAAACCCCTTTGGC
NM_000995_340	RPL34	3.593	0.021	ATACTGTGATTCTGTAAAGAGTTTGGGGTTTGATTTTATAAAATCCAAAACAAGCCTTTG
NM_000996_43	RPL35A	3.082	0	AATAAACGTGGATTTGTGCTCTTGTATTTTTGTTAAGTGGATTAAAGAACTTACTACCTT
NM_000997_6866	RPL37	1.793	0.178	GACCCCTTCTATATCCTTGATATGGCTGAGGATTCTAAAAACTGACCAGTCTTACATGTG
NM_000998_305	RPL37A	1.694	0.035	ATAAGTCTGCTCTTGCCAGTTTGACTTTGAGATACATTGGAGCCAACTGTGAACTTTAGT
NM_000999_8	RPL38	1.785	0	AGTGAAGGAACTGAAATGAACCAGACACACTGATTTGAAGTGTATTAAAATACTAAAAAT
NM_001000_102	RPL39	2.908	0	ACATTACCATATCAAACTGAAAATGTCACCACTCTCTGGAGAGTTCGACGTATTTTCCTC
NM_001001_1	RPL36AL	3.196	0	TTTTCATCATATAGACAACAGCCCTGCTGCAAAGATGGTCAACGTGCCTAAAACCCGAAG
NM_001001132_1140	ITSN1	1.055	0.212	AAGCCCTGTTTGTCTTTTAAACACTAGTTGGAAGCTCTCAATAAAAATGCCTGCTGCTCA
NM_001001188_465	TRPM2	1.169	0.5	TCTTCCACCGTGGAGGTTATCGGCCCAAGGCAAGTTCCCTGGAGAGTCAGGGTCCCCTGT
NM_001001290_274	SLC2A9	1	1	CAGGAAACTTAAAATTTACCCATTATTGGGAGGCTTAAATGAATTAAAGCTGTGCAAGTC
NM_001001317_131	TRY1	1.594	0.305	ATGTAATCCAAAATAACTGAGCTCCTGCGGCAGTTGTGGACCATGTGACACGGCTTGTCT
NM_001001323_3102	ATP2B1	18.475	0	TGAGATACCGTGATGGTGTTGATTTCTTTCAATGATGCTTACCATCTATTTTAGCCACTG
NM_001001330_1204	C10orf74	1.199	0.707	TTGAGTTACCGAACTCTTAAGGCTTTTTTAGCTTGAACTGATAACTATGCATTATGAACC
NM_001001331_2928	ATP2B2	45.498	0	GGTACGTTTGGCAGTTCACCCCATTAGGGGGTAAATAATTTATGACCATTCATCTGTTTT
NM_001001336_386	CYB5R2	3.29	0	AAGAGCTCCATTTCAGTATCTTTCTCCATGGTTTTGTGAAATAAACTCAAGTACAAAGCA
NM_001001342_895	BLOC1S2	1.399	0.721	TTGAAAGATAGGCAGCCTTACCCAGAACACAACATTAGCAGCTGAGAAGGTGTCTGAGGT
NM_001001343_1014	MGC27121	1.319	0.628	CTTAAATAAAACAGCACTTGAAGGAAATGTTTGAGTTGCGAGTACGCTCTGGGAGGTACA
NM_001001344_2784	ATP2B3	39.567	0	ACCTGGAATGGCTTGGTCAACTGTGTTCAGTTCATAAATATGTTTTACATTTTTATCTGC
NM_001001346_1	CLDN20	1.235	0.427	GCTTTGTTATTTGGTTCTCCACTGCACAGAAATAGATACGACAGCCAGCATCGTTAAGCA
NM_001001349_1916	NKIRAS2	1.396	0.001	ACACACAGGCTTGGGCTTCAAGTTCATTTATTGATGCATTCATTGGACACAATAAAACCA
NM_001001389_2523	CD44	21.348	0	TCTCAAGGGCATAACTCTGGAAGCACAGCTTGACTACATGTCATTTTTTACCAATGATTT
NM_001001394_1079	HCG3	1.077	0.664	TGAGCCAGGTGGTTTGCTCTCAATCATTTGACTTCAGTGTTTTACTGTGTGGTGGTGAAA
NM_001001395_1331	LMO3	21.851	0	ACAGAGTGCTGAGTTTAAAGCTGACCTGTGTTTGTAATTTCACTTTCATCTTGCTTAATA
NM_001001396_2599	ATP2B4	1.676	0	AATAAAGCTTTTTGCTGATGAACAGAAACCAATACTGCTGTGCACTGAGAATAAAAACTC
NM_001001410_210	MGC24381	1.314	0	AGAAGATCTAGAGACACGAGGGACGTAGATGGGCCTGGCAGTCTCGGCTCCTCGTGGCTG
NM_001001411_140	LOC163223	1.217	0.171	GAAGAATGTGGCAAAGTTTTCCAGCGGTCCGCAAACCTTACGGTACATAAGAGAATTCAT
NM_001001412_1957	FAM26C	1.183	0.786	GGGAGGATTAGGATGAGCAAAAACAAGGTGCATCTTGGTGGACGAGGGCGCTTCCAGTGT
NM_001001414_1182	LOC342897	1.516	0.001	ACCAGAACAGAAATATGAAAATGTGAATGACAGTGTCCCCCGTGTGTGGAATGTGGGGAT
NM_001001415_41	ZNF429	1.227	0	TGTGGCAAAGCCTTTAGCAGGTACTCAACCCTTACTACACATAAAAGGATTCATTCTGGA
NM_001001417_504	LOC414059	1.407	0.306	CTTCACACTCATGGAAGGATAACCACCTCCATGTTTTAAATAAATGTTTCCTGTTGAAAT
NM_001001419_1704	SMAD5	1.808	0	AAGCTGATGGCTGCACTGTAGGTCTGCTGCTTATTTGTATTTGTTTTGCTTCTGTTTATG
NM_001001430_181	TNNT2	1.282	0.001	CACCCCTCCTGCCTGCCCCCACACCCACTTCACGCCCGTAATAAAAAGCCACCACACACT
NM_001001433_3152	STX16	1.6	0	ATCCTAGCTAATAGCTTCTTAAAGGTAATAAAACCCTTCCAACCTAATTGGTCAGATAAG
NM_001001436_208	LOC388272	1.939	0	TGCATCAATAAGGGCCATTGATTGTTTCTCTCCTGTCATTTAGCCTGTGCCACACAAGCT
NM_001001437_433	MGC12815	24.948	0	GTATCGGATGCTTTTGTTCAGGGCTGTGATCGGCCTGGGGAAATAATAAAGATGCTCTTT
NM_001001438_309	LSS	1.252	0.57	GAGATGGCAGCTGCACCTGTGCAGCCTCTGTCTGAGGGGGATATTTGCCTCAGTGTGATT
NM_001001479_422	SLC35E4	1.162	0.833	AGCAAGGGTCTTTGAGACCTAGGGGATCTCAGGAGCCACCTGGGATGGCCCTGGCCTGAA
NM_001001481_2264	FLJ11011	1.708	0	TTTAAACCTTGTTATAACTTCTTCCTAAAGATAGAAGAGAAGAGGAGGTACTGTGTGTTC
NM_001001483_510	ZDHHC13	1.07	0.77	GTTGTATCTATAAATATGTAAAAAATATTTAAATAGATGTACCTGTTTTGCTTTCACACT
NM_001001484_2585	PTER	1.477	0.725	CCTTTGTGCATTGGGTTATGAATAATCTTTTGTTCCAAAGATGGCAAAAGCCTCGGCTTG
NM_001001485_440	ATP2C1	3.401	0	TGGTCTACTACCTGACTATAAACATGTCTGCATTTGAATTCTCTAAACCCTAAATCTGTG
NM_001001502_319	SNCB	2.305	0	TATGTGTTTTTAAACGAAGATCCGAAGCGACGGCTCCTCCCCGATCCCCGACAGTGGCTC
NM_001001520_1	HDGF2	1.339	0.066	CAGCCTACGGGAGGGCCCCGACCTGGACAGGCCTGGGAGCGACCGGCAGGAGCGCGAGAG
NM_001001521_347	UGP2	3.61	0	TTAAAACTGGGGCAACTCTGGAAGATCTTTTAACAGAAGCCTCAGTGATGGTCACATTGA
NM_001001522_482	TAGLN	2.799	0	TTGAAGAAGAACCAGCCCAGCCTGCCTCCTATCTTTTCCTGGAATATTTTTGGGGTTGGA
NM_001001523_1466	RORC	1.61	0.248	GATTGTGTCCTCTAAGGGGACAGGTTCATCTGAGTAAACATAAACCCCAACTTGTGCCAT
NM_001001524_42	TM6SF2	1.142	0.196	TCCAGAATTTACCCATCATCCCCCCGTGGATCCTTTTAGTAAAAACCCTTTCAATTTCCA
NM_001001547_371	CD36	1.025	0.979	AGATGTATTTGTGACCATTGTAACATTAGCACAAATATAGCACTTGTGCAAAACTTGTCC
NM_001001548_124	CD36	22.873	0	TTCCAGGGGAAAACACCATCATCCTTCAATTGCAACAGTCTCCAGGACCATCAGCATATT
NM_001001549_2912	GRB10	2.566	0	CTGTACATAGCTCTTTGGCTCGTGAACCTAATTGTAAACTTTCAGGTATTTTTGTACAAA
NM_001001551_608	C9orf103	1.289	0.001	TCGATGCTGGAAATTGTTACATTGTTTAGAACATTCTTGCTCATGCCCGTATGTGCACAA
NM_001001552_383	LEMD1	1.579	0.139	AGGCACCTGTATTAAGAGCATGATGGTTAGGAAATCCCCCAAGTCATGTCAGCTCTCATT
NM_001001556_1774	GALK2	1.149	0.843	ATACTGTGCCATTTTCCACAAAGGATTTGTGGTTGGTATATAATTCTTTAGAGATACCTG
NM_001001557_3077	LOC392255	1.449	0.433	ACCAGCGGTCAATTAATAATCAAAACATTTTTTACAGTACACCTTTCCTGGATGATACAC
NM_001001560_904	GGA1	1.099	0.329	GAAGTGGGGTCAGTGTGTGAGTGAGAGCAGGAGTATTTATGAAAATAAAACGTCGTTTTT
NM_001001561_516	GGA1	1.193	0.67	AGAGGGGTGTACGTCTGTGGCCTCCAGCATGGGCCACATACCAACCCACCATAAAGCAAA
NM_001001563_153	TIMM50	1.163	0.073	CAGACCAAGACTTGGGCCACCACTGTCCAATAAAGTACATCCCAGATGCCACACCTGCTG
NM_001001567_163	PDE9A	1.561	0.211	AATTCATGATGCTGTACAGAATTTTATTTTTAAACTGTCTTTTAAATAATATATTCTTAT
NM_001001586_292	ATP1A1	5.653	0	CCGGAAAGACTGAAAGAATACATTTTATATCTGGATTTTTACAAATAAAGATGGCTATTA
NM_001001651_542	MED8	2.309	0	CATGGGCAGGGGTTGAGTCAGCAGAAGTGGACCAAAGGATTCCTCTGAATAAAGTTATTT
NM_001001653_93	MED8	1.243	0	TGCTCTTTGCAGAGTTGGGCAGTGAAATTATCTTTTGCTCAAGGCTCACCTAGATGGGTA
NM_001001655_223	MGC90512	1.437	0	GTACCACAGTCTTCCCGTGAGAAAGAAGGTTCTGGCTCCACGGGTCAATCTGACTTTTCG
NM_001001656_298	OR9A4	1.173	0.905	CAGCTCTTCCCATACCTTTATATGGGGACATTACTTGGAGCAATGGCTGTGGACTGTTAT
NM_001001657_604	NM_001001657	1.223	0.739	CGAGTCATAATTGTGGTTGTTCCCGTAGCACTAATTCTAGGCTCCTATGTGCACATTGCT
NM_001001658_271	OR9A2	1.299	0.485	TATCTTTGTCTACATGTATTGCTCAACTTTTCCTGTACCTTGCTGTAGGGACCACAGAGT
NM_001001659_314	OR2A14	1.051	0.93	CTTTTGCTCACATAGAATGCCTGATTTTGGTGGTGATGTCCTATGATCGCTATGTGGCCA
NM_001001660_762	LOC144363	6.455	0	AGCTTGAAATAGCCTGCTGGTGACAGGCATTACACACATAACCATTCAATTATTTCCATT
NM_001001661_1961	LOC155054	1.643	0.07	ATGCGGTAGTCAGGCAACCACAGCTTTCAGGTGGTGCCAGCAGCTCTGTTGGCTTGAGTT
NM_001001662_1138	FLJ16636	1.301	0.199	TTCTTTCAGCCAGAGCACAGTCTTCCATGGATATTACAGAACTCACCCAGCAAAGAAACC
NM_001001663_272	bA9F11.1	1.746	0.241	TGGGAGAGGCACAGAGAACACACTCCAGAGGTTTATGAAATCATCGTGTAGCCAATTTCA
NM_001001664_2637	LOC339745	1.079	0.782	GGTATTGTGGGTTCTTGAGGCAATGATAAAAACACTTAATGTATTCTGACATGAGTGCTC
NM_001001665_611	FLJ16008	1.022	0.959	GAAGAAAGCACCAGAGGCAACATTTTATCCTGAGCACCAGATTTAGATCCTGTTAAAGGG
NM_001001666_194	PCANAP5	1.139	0.418	CCATTACCTTGCTGCATGAGGCCTGAGGGCATGGTGTCCAGAGCCCCAGAGCAGATCAGC
NM_001001667_883	OR6V1	1.373	0.754	GTTAAAACAGTGCTACAGGGGCAGATGCAGAGGCTGAAAGGCCTTTGCAAGGCACAATGA
NM_001001668_701	FLJ26175	1.055	0.849	CCCTATGAGTGCAAAGAATGTGGAAAAGCGTTCAGGCAGAGTGTACATCTTGCTCATCAT
NM_001001669_763	FLJ41603	1.191	0.656	AGGGCTTTTAAGAAATATATACATGTCTGTGTCAGACAGTCTATAACTTGCCTCCTCTGG
NM_001001670_3413	FLJ46321	1.225	0.823	AATAAACCCAGCATAACATATGAAGATCAAGAAATTTCTCAGGCAAAGGGTAGCTCCCTG
NM_001001671_668	FLJ16518	1.946	0.046	GTTATGTGGCCTTTGAAATGATTATGAAAGTCTTATTTTAAAATGGAACTGTCCTCCTGC
NM_001001673_228	h461	1	1	ATATGATAGGGAGTACTGTAATGCAGAAATCATGAGAAAAAATGTTTACCACAAACAGCG
NM_001001674_871	NM_001001674	2.056	0.43	AACAATGACATGAAAGTGGCAATGAGGAGACTGTGCAGTCGCCTTGCGCATTTTACAAAG
NM_001001675_70	FLJ46385	3.646	0	ACTACTGTTTTATTTAGAAAGTTTCACACGTTTTATGTGTTAATAAAATTTAATCATAAC
NM_001001677_713	FLJ46300	1.078	0.89	AGACGACACCGAGAAGGGCAACAACATGTCCTTTCAACTTGTCCTTGAGGACATCTTTAA
NM_001001680_1278	FLJ42102	1.099	0.774	ACTTCTCGAATCCACGTGGTGACAAAGTGGTGGTGACAAGACCCCCAGTGCACCTGCGTT
NM_001001681_218	FLJ45300	1.481	0.647	ACAGGATTGCAGTCCCGGAGTGGCCAAAAACGTGTTGTAAATGAATAAATGAATTCCTGA
NM_001001682_95	FLJ45530	1.005	0.965	CCACAGAACCACAGTGGATCTCCACTCGGTACATGTGCCCTCCACGTTCACATGAAGTGT
NM_001001683_483	MGC88387	1.282	0	CATTCAGAGAGACAAAACAAGAACTAGAGTCTCAATAATAATAAAAGCAATAACAATAAA
NM_001001684_1231	FLJ45831	1.239	0.752	CCATATTGTCAAGGAAACCTGTCCAAGAGAGGTTTCATCTCTCAGAACTTACCTCAAAAC
NM_001001685_2080	FLJ45079	1.041	0.938	TTTCATGACAGGAGCCAAAGAACAGTCTCCTTTGCAGGGAAGGAGCCCATTGGGGGTCTT
NM_001001686_4335	FLJ43870	1.067	0.881	TAAATAGTCCTTAGGGTACTTAGCACCATGGTACGCCTGTCATGAGAGTATTCACTGCCT
NM_001001687_380	FLJ26850	2.131	0.44	CTAATGGTTAGAAGCACAAATGGCCAACGCAAGACTTATTTTTTGAGTGCTTAGCACCCT
NM_001001688_2015	FLJ35409	1.057	0.548	ATAATTTAAAAGTCTATCACCACTAGTCAATTACTGATTTTGCCCTGTCACTGTCCATAG
NM_001001689_1622	FLJ44005	1.465	0	GGCCTCTGTTTCTATTTCCTCTGCATACCTACTCTGAACACCCCATTAGAAAAAATGGGT
NM_001001690_661	FLJ42133	1.185	0.604	GTCAGTACCTGGAGAATTTGAATGATAGAGTAATACCCTAATTATTAGTTAAAACCTACA
NM_001001691_435	FLJ44790	1.179	0.042	AGACCTCCCCATGCCTGGAGTGCCTCCTTGTGCCTGGAGCTGTGCTGGACCCTTTCTCAT
NM_001001694_1956	FLJ41993	2.283	0	GTCTTCCAGCCTGCCATGGGCCCTGGGCCTTCTTTCCCTTCTTGCAATGGAGGCTGCTCT
NM_001001695_352	FLJ42418	1.125	0.37	AGACGTGAACTTTGACTTGCTTAAGGTGGGCTATTGAGGTCTCTTTGCTGTTGTGACCTA
NM_001001696_2019	FLJ44006	1.118	0.74	GTGTGAACTCCTCAGGGCGTCTAGTGCCCTATAGTCCTGCCAAGGGAACAAGCAGGACTA
NM_001001697_750	FLJ41821	1.294	0.681	TCATAAGAAGTAAAGGCATGCCAGCATTTACAGAATTTCCCAGAGTTCGTTTTTTGCCTC
NM_001001698_71	FLJ43879	1.461	0.64	GCGCTGGGAGCTTGTCCCGGGAGAAGCGACTGAACCCAGAAGGGCCCTGTGGGAAAACTG
NM_001001699_24	FLJ25996	1.267	0.087	TGGGGAGCCCCGAGCAGCTTTTCCAGGAAGCCTCTTAGGCTCATCAACTTCCTCCGGCTG
NM_001001701_449	LOC401152	1.452	0.619	CAAAGTATTCTTAGATTGCACAGAGGCTAAGTTCCAGTTTTAATTTTTGGGTTTAGTTGG
NM_001001702_323	FLJ33360	1.074	0.602	GAGTCTCCTGTCCAGGAAAGACCCTCTGATGTGAACCCTGTAGCACTGCACACCTCCCTT
NM_001001703_6	FLJ46010	1	1	AGGGAATGAGAATGTTTTAGGAGGAACTCCAGAATAGGAGAATACTAAAAATGGCAGGGG
NM_001001704_403	FLJ44796	1.51	0.526	ACCGTGCTTAGGAAAAGAACAGTTTCAAAGGCCTTCCATATTGTCAGATTTGATGATTTC
NM_001001705_289	FLJ41649	1.924	0	TGGGGATGTGACCTTAAGCCTAAAGCCTAGCAGTGGTCCTGACCTTCATTTGTCTAGGAC
NM_001001706_418	FLJ42177	1.988	0.444	TACAGAAGACTGCTGATATTATACAGTGCAACTGCAACTGTGGGCACAAAGCACTGCAGA
NM_001001707_1729	FLJ45974	1	1	TTATTGTCTTCAATTGCATATTTGCCATTTTATAGCTTTTATTTTATTTTTCATTTCCGT
NM_001001710_103	LOC401565	2.289	0	GTGGTGTCTGTACAGCATGGGATGAGGACAGGGAAAACAGAAGTGCACACACAGCGGGAC
NM_001001711_2502	DDI1	1.067	0.97	AGAAAAGTTGCAGCTTCCTGAGGCCATCAGATGCAGGGGAAATGTTTCAGGACAGTAATT
NM_001001713_325	SH3BGR	1.671	0	GATGCGCCTTATGCTACTTATCTCAGAAGTAGGTTTGAAAATGAAATGCTTTCCAGAGAA
NM_001001715_570	FARP1	1.037	0.668	CCGTCTCCCTTTCCCAAGTGGTCTCTTAATTAGATTCATTAGTTTTTAAATGTTAATTGG
NM_001001716_584	NFKBIB	1.768	0.178	GATCTCAGGCTGTGAAAAGACAACGTTGCGTGGCAGTGATTTGAACACCAGCAGTGGTGG
NM_001001722_113	CDY	1.247	0.663	ATGAAAAGGCTTGGTTTCAGACACCCTATACTACGTTCGGACAGAGTCCAGATGGCTGTT
NM_001001723_564	TMEM1	1.309	0.756	ATAGTGAAGATTGGGTCTGATCTCAGTCTCCTGAGATGCCAGTGTAGACGTAGAACCAAA
NM_001001732_772	C10orf130	1.113	0.762	GCTTAAGTGGAAAACTAAAGTCATTGCCTCTCGTGAATAAAATGCTTATTTCACTGGTAA
NM_001001734_243	ATP1A4	1.151	0.404	GGAGGGGCATGGTCCTGCTGAATCCTGTAGCCAGTCTAGACAGTAAATGTCTGGAAAAGC
NM_001001740_233	COP1	1.716	0	TCCATGGACATTGCTGCTCTTGGTGGTGTGGTTATCTAATTTTTGTGATAGGGAAACAAA
NM_001001786_684	BRCC2	1.648	0.693	ATAACACAGAAGGAAACTTGATTTCGACAAGAAGACCCAATTCTTAACATGCTTTTCTAC
NM_001001787_457	ATP1B1	59.659	0	AATAATTGCCAGGAGTACAGTGCTCTTGTTGATCTTGTATTCAGTCAGGTTAAAACAATG
NM_001001789_1783	C21orf24	1.297	0.048	CCTGCCCATGTCAAATCACACATTTGAAAATGCAGCCACATTCACATCACATGCGTATGT
NM_001001790_405	C9orf105	1.035	0.679	GTGAAGAGTCTCTTAATAGTTATGTTTCGTGGAAATCAACACATAACCACAACGACTTTT
NM_001001791_2041	PLAU	1.202	0.78	TAAATGCATGTGTATTTAGTGTTTTACTTCATCATAGAGCCTTGTTTATTCTATTTGGAT
NM_001001795_1394	MGC70857	1.098	0.36	CTGACTGGGCCAGGCCTGGAGCCACGTACCAACCCTTTTTACCCAGGGAATGGATCCCAG
NM_001001802_844	OR2A42	1.007	0.991	ATTTACAGCCTGAGGAACGCAGAGGTCAAGGGCGCCCTGAGGAGAGCATTGTGCAAGGAA
NM_001001821_23	OR2T34	1.033	0.736	CATTCTACACTATTCTCACCCCTATGCTGAACCCTCTCATTTACAGCCTCCGCAACAAAG
NM_001001824_103	OR2T27	1.158	0.345	TTTGTGACCTCTGTAGCCAGCAACATGGCCATGATCATTCTCATCCACACAGACTCCCGC
NM_001001827_1030	OR2T35	1.516	0.448	AAATACGGTATTGGTTCTGAAGCTCAGGGTGGCGACTGTGACCAGGAAGGACTAGCGGGG
NM_001001850_174	MGC21382	3.663	0.177	TCCAAAAACTACAGGAAAGTATTAACAATTTGGCAGACAATGTTCAAAAATTTGGGCAGC
NM_001001851_410	ITIH5	1.203	0.864	TAGAAATGGTGTGGTATGTGCACATAGAAACTCTCAGCAAACTGTCAGATGAGCTAGACG
NM_001001852_31	PIM3	1.284	0.009	TCCGCTACCACCGCTACCACGGGCGCTCAGCCACCGTGTGGTCCCTGGGCGTGCTGCTCT
NM_001001870_63	MGC14376	1.874	0	CACCTCCGCCCAGCCTGTAATGTTTATGTAAGCAGCCTCAAGGACCAAGAGCCATCTGCG
NM_001001872_471	C14orf37	1.324	0.773	TCTTAACAAAGAATAACTTCTCATCATTATACTCTACCTACATGAAACCATGGGCTTGTG
NM_001001873_2877	LOC283174	1.292	0.159	CCTTGGTCTTCAGTTTTTTCTCTTCCCAGGAGGGACTTTGATCATGCGGGATAGAATTCT
NM_001001874_813	NYD-SP25	1.003	0.995	CTGGAGTTGCACATTCATTTTGCTTTGGCTTTTTTGTATCAGTGGTCATGGGCACCAAAT
NM_001001875_410	NYD-SP25	1.125	0.569	GTTACTCATGTATCCCAACCCTCTACATTTCTGAAGACAAAATTTTGCTTGGATTAAAAC
NM_001001887_1401	IFIT1	1.608	0	ACTTTGAGAACTCTGTGAGACAAGGTCCTTAGGCACCCAGATATCAGCCACTTTCACATT
NM_001001888_8	VCX3	1.125	0.609	ATCTCCCTGAGCAGCGACTAAGTTCAGTTCCAGTCGCCAGACCTCAGAGATCTCACCAGC
NM_001001890_4067	RUNX1	5.634	0	CTGTAAATCCTGTGTTCTAATCAGTGTGAATGGCAAATAAACAGTTTGACAAGTACATAC
NM_001001891_141	PCANAP5	1.284	0.001	CAATGGCTGTGTGAACCGCTGGCTGCTGTCGTGCCCTCATCTCTGGGCACATTGCCTGCT
NM_001001894_1112	TTC3	7.857	0	CAACTTCAGATACTTGTGAACATGCCTTATATTTGTCCAACAACTGTCAGAATAAAGAAC
NM_001001895_541	UBASH3A	12.685	0	TCCATCACTCTTTAGCCATATCCACATGGGCTAAAACAGGTGTAATAGTCAATAAAATGG
NM_001001912_856	OR4E2	1.215	0.784	ATTTACACCTTGAGGAATGAGGAGGTAAAAAGTGCCATGAAGCAGCTCAGGCAGAGACAA
NM_001001913_781	OR52N1	1.208	0.081	TTCTTTATACACCGTTTCGGGGGACACACCATTCCTCCCCACATACTTATTATTATGGCT
NM_001001915_41	OR2G2	1.07	0.883	TCATCGCAAACTGGATCATATTTTCTGTGAGGTGCCAGTGCTCATCAAACTGGCCTGTGT
NM_001001916_765	OR52J3	1.054	0.672	CTCAGTCTTCTCTTTCCTTACTCATATGTTTGGACACCACCAGGTTACATTCACATTCTT
NM_001001917_856	OR56A1	1.086	0.769	TCATCACCTTATTCCTCCTGCATTGAACCGTATTGTGTATGGGGTTCGGACCAAAGAGAT
NM_001001919_803	NM_001001919	1.046	0.924	TTGGGAAAGACAACTTGCAAGCTACAGAGGGGCTTGTTTCCATGTTTTATGGGGTTGTGA
NM_001001920_1007	NM_001001920	1	1	ATCCTCTGATTTACACTTTCAGGAATAAGGAAGTAAATCAGGCCATGAGGAGAATATGGA
NM_001001921_285	OR5AS1	1.349	0.308	TGGATGTGTGCTACAAATGTTTTTCTTTGCTTCTTTTGCGGATGCTGAGTGCCTTATCCT
NM_001001922_179	OR11-62	1.74	0	TGAGGAATCCTTACATCATCCAATGTATTTCTTTTTGGCCATGATCTCCCTCACTGACCT
NM_001001923_807	NM_001001923	1.671	0	CTATGCCCTGGACACTGACAAGATGGCCTCTGTGTTCTATACCCTGGTCATCCCGGCTCT
NM_001001924_2215	MTUS1	3.472	0	GGATGTGTAGACAACTGTAGTTGTGCTCAGTTTGTAGTGATGGAAAGTGTATTTTACTTT
NM_001001928_6334	PPARA	1.496	0.222	TGTCTGAAGGGTTAAGAGCAAATCAGCCTCCATTTTAAAATGAAAGCACCAGCCTCCAGA
NM_001001933_583	LHX8	1.185	0.92	TCTGTTGTAGCATGCCATGCAAACACATTATTGTGTTTGTGGTTGATGAATTATGGCTGT
NM_001001935_84	ATP5A1	3.04	0	CTCCTGTGGATTCACATCAAATACCAGTTCAATTTTGCCATTGTTCTAGTAAATTAGTTC
NM_001001936_1027	KIAA1914	6.621	0	GCCTCATTTCTGGGGGGTTGTGTATCAGTTCTCTAACACTTGTTCCTGAGAACTAAAGGT
NM_001001938_2652	C9orf47	1.137	0.875	TATGCCGTCATGAAGAAGCAGCAGAAGGGAGAAGGTTTAAAAACACTCATGGACAGGCAA
NM_001001952_482	NM_001001952	1.471	0.003	TTACACAGTTGTCAATCCCATGCTGAACCCTCTGATCTACAGCCTAAGGAATAAAGATGT
NM_001001953_251	OR10G9	1.017	0.937	TGTCTCCAAGCGGGAGGACTATCTCCTTCCACAGCTGTGTGGCTCAACTCTACTTTTTCC
NM_001001954_569	OR5A2	1.397	0.585	CATGGAAAGGGACCTCAGGATTTCTCATGGTGGACCATTCATTTTTATGACCTTGGGCTA
NM_001001955_729	NM_001001955	1.07	0.81	GTTGTCATCTTATTCTTTGTGCGTGCATATTTGTGTACACGAGACCTCCAGCTACTTTAC
NM_001001956_430	OR13C9	1.367	0.001	ATGGCTGTTGGGTCCTGGTTTGCAGGGATTGTCAACTCTGCAGTACAAACTACATTTGTA
NM_001001957_238	OR2W3	1	1	GTAAAGATGAGTTTCCACCAACTTATACCAGAGTGCTAAGGGGAAATAACTCTTCTCAAT
NM_001001958_261	OR7G3	1.177	0.813	GAATGGATAATTTCCTACTGGTCGTGATGGCCTATGACCGGTTTGTGGCCATCTGCCACC
NM_001001959_901	OR11L1	1	1	GTTAGAAAGGTCATGAGAAGGAAATGTGGTATCTATGGAGTATGAGCAAAAAGAAGTTCC
NM_001001960_809	OR5W2	1.959	0	ATAAAATGACCTCATTGTTTTACACCCTTGTGGTTCCCACGTTGAACCCCCTGATTTATA
NM_001001961_977	OR13C3	1	1	GCTTGAGAAATAAGGATGTAAAAGCTGCTGTAAAATATCTGCTGAACAAAAAACCAGTTC
NM_001001963_768	OR2L3	1.727	0.572	CACTAATCTACGTCCAAGATCCCTGAGATCTCCAATAGAAGACAAGGTTCTGGCTGTTTT
NM_001001964_829	OR2T11	1.214	0.652	CCTACAGCCTCAAACAAGGACGTCACAGGGGCATTAAAAAGGTGCTTGCACGTTCCTCAT
NM_001001965_841	OR4D5	1.299	0.255	ATGCTGAATCCTGCCATCTATACCCTGAGAAACAAGGAAGTGATCATGGCCATGAAGAAG
NM_001001967_349	OR5D13	1.229	0.79	TTAGCGGCAATGGCTTATGTCCATTTTGTGGCGGTTTGTAAACCCTTACTCTATGCCACT
NM_001001968_910	OR6S1	1.417	0.693	GAAGGACATGTTTAGGAAGGTAGTGGCAGACTTTTTAATGAATCTTTTACTTGATAACTG
NM_001001971_1466	FAM13C1	2.088	0	TGAGGTTTACAAATTACATCTTTGATAAGGGAAATGGTTTCGTGACATGTACACAATTGC
NM_001001973_77	ATP5C1	1.257	0.005	TTATTTGAATTACTGAAGACAGCAAGATATTTGTAAATTATCTTACAATAAACAACTTAA
NM_001001974_2684	PLEKHA1	2.818	0	CTTTATATGTCAAACTGGTTGAACACTGTACTGACTTGAGAATAAACTGCACAGAGTTTA
NM_001001975_31	ATP5D	1.311	0.002	GAGCCACCTCTCTGGATGAGCTGCCCCCAGCCCCCGCCCCATTAAAGACCGGGAAGCCTG
NM_001001976_639	ATE1	1.738	0	ATGTGTCTTCTCAAGAACAAAACTGTGTGCTGTTACTCAGTGTTCAATATTAAATTGCTG
NM_001001977_105	ATP5E	1.456	0	CTGTCTTGTTCATAAATTGACAATGTCAATAAATTGAAGTATGGTTCACTGTTACTCTTG
NM_001001991_1001	DKFZP586H2123	1.756	0	TCCTTTTCCTTCCCCATCTCTTGTACACATTTTAATAAAACAAGGGTTGGCTTCTGAACT
NM_001001992_123	USP16	1.906	0	TAGTATCAAAAGTACTTTTTCTGGAAACACGTTTATGACTTTTATAATGGCTGAAATAAC
NM_001001994_570	GPM6B	23.88	0	CACTACTAAATGACCCTCAAATAAGCCAGATGAAAATTTGAAGAAAAAGGTCACCCAGTT
NM_001001995_1869	GPM6B	109.436	0	TGAATCAATATTTTCTATCAGTGCCAAGGGCTTCCTGTAGTTCTATTCAAGTGTTACAAT
NM_001001998_55	EXOSC10	1.545	0	TGGACAGAAGCACCAAATGCCAGTGCTGCTTTTGTACAGACGTATTTTTAAACCATTAAA
NM_001002_175	RPLP0	3.43	0	AGCAACCAACTTAGCCAGCTTTATTTGCAAAACAAGGAAATAAAGGCTTACTTCTTTAAA
NM_001002000_587	GMPR2	1.028	0.704	AAAGCTCTGAAGTGTTTGTATATTTGAGATACCTCAATAAAGAGAGAGCTCATTGACTGT
NM_001002006_430	NT5C1B	1.432	0.651	ACTTAGCTTCTTTGGAAAGATTTCCTCTTGATTTTTTGGAAAACCTTTTGAACCCTCAAG
NM_001002014_297	ATP5F1	1.077	0.371	GATCACTTCTGAATAAGCAGTTTGCCTTTATAAAAACTTGCTTCCTGACTAAAGATTACC
NM_001002017_305	HCFC1R1	4.105	0	TGGGAGCATGGGAAGGGAGGCATCCCACCCCCAAGAAGAACTGATTTTTATATTGCTGAG
NM_001002021_571	PFKL	1.081	0.033	CTGCCCACGTGCAGCACCTGTCACCTTTTCTAGAAATAAAATCACCCTGACCGTGGGGTG
NM_001002026_2168	CLDN18	1.398	0.788	CAGATTATGCCCCATTAAATAATAACAAGTTGTGTTCATCAAGAGTCAGAGCAGTGAGCT
NM_001002027_151	ATP5G1	2.055	0	ACTCCACGCCATTCCTGGTGTTGGGGTGTACTAAGCTTTACCATTAAACACAACGTTTCT
NM_001002029_211	C4A	5.578	0	CTCCGCTTTCCTGAACACAGCCTGGGACCAGGGCATATTAAAGGTTTTTGGCAGCAAAGC
NM_001002031_206	ATP5G2	1.258	0	ACGTGGTTGGCTCAGGGTTTGACAGAGAAAAGACAAATAAATACTGTATTAATAAGATGT
NM_001002032_942	HN1	2.177	0	TCCTTAAAATGTGTGTTGTATTTCACAATCCTGGACTGTTGCTTCAAGTAAACAATATCC
NM_001002034_113	NM_001002034	1.03	0.835	ATCAACCCCTAGTGGCACTGGCCGAAGATGCTGGTTTGTCCTCAAGGGCAACCTGCTGTT
NM_001002035_101	DEFB108	1.61	0	ACCCTGCTGCCTGCCTCTGGGGCATCAACCAAGAATTGAGAGCACCACACCCAAAATGGA
NM_001002036_281	ASTL	1.823	0	TGGCTGGAGCATCCACTGAGCCCACAGCCCCATCTTCAGAAGCGGGAATCCAGCCAGTCT
NM_001002231_2106	KLK2	2.064	0.34	TTGTGGCACTCCTGGTTACAGATATACTGAGGCAGCAAATAAAATTGAATCTTGTTTTCT
NM_001002233_1787	RAB11FIP1	1.7	0.014	ATTTTCCCTCATGAATAGACTCACCAGTATTTTACCCCCTTGTTATAAAATTGTGCAGAG
NM_001002234_91	SCNM1	3.063	0	CTTGGACTGACACCCTTTTCCCATTCATTCACAAATACACTGCAATGGGTGCTGAGAACT
NM_001002235_153	SERPINA1	1.833	0	CCTCTTCATGGGAAAAGTGGTGAATCCCACCCAGAAATAACTGCCTGTCACTCCTCAGCC
NM_001002243_1031	AFTIPHILIN	1.069	0.321	TAATGTGCATGCCCAAGGTCTTTTGAAATTTCAGTGTGTAAATTTCCTTTTAGCTTACAC
NM_001002251_213	ARL6IP4	2.755	0	GATGGGGTCACCAGCCTGCTCGGCACCCCCATCTGAAACAGCGACACTTCTAAGCTATTA
NM_001002252_105	ARL6IP4	1.178	0.066	AGCTCTGTTTGTGATATCCCCCTCCTCCTGTGTGCTTTCTTCCCCAGCAAGCCACCCGCG
NM_001002254_209	DGAT2L4	1.135	0.537	GCCAGAGACATGCTTCTGCTTTTCTGCTGTCTTTGTCACTTGTTGTGCCAGAGATTACAT
NM_001002255_225	SUMO4	1.075	0.388	GCAACCAATCAATGAAACAGACACACCTGCACGGTTGGAAATGGCGGATGAAGATACAAT
NM_001002256_358	ATP5G3	1.302	0.808	AGAAAGCTACAGCAGTTGCTCCACTGATGAAAATATCCCAATGTAATTTTTATGGGAATT
NM_001002257_4002	ALCAT1	1.517	0	CAATGTCTGATGGTGTATTTGAGTTGTGTTATCTGTAATATACATCCCAGAATAAAGGAG
NM_001002259_848	C1QDC1	1.583	0	CTTACTAAACTGACTGCCTCAAGTCCAGGCAAGTTACAATGCCTTGTTGTGCCTCAATAA
NM_001002260_2622	C9orf58	8.066	0	TATTTCAGGTTGTGGCTCTTGGTTCTACGACTCTTACTTCTCTGGCTAAGGGTTCAGCTT
NM_001002261_1577	ZFYVE27	2.233	0	CACTGGAGAGGAACTAAAAGGATCTCTGTGTCTATGGAGAATTGTCAATAAAAAGGCCTC
NM_001002264_667	EPSTI1	14.521	0	TTTTGGAAAGCTTGGGGGTCTTTTTAGATTTTAATCCCTACTTTCTTAATCTGCGGTACA
NM_001002265_1105	MIR	1.142	0.822	TAAATCACAGATCTCATGGGAATTAATGGATGCTAAATGGCAATTAAAGCATGATTCCTG
NM_001002269_496	EXOSC3	1.276	0.604	AACTGGAAGTCAGCAGTAAAATAATTTTCTGATTATAATAGTAAGCCAGGTTCACCAGAG
NM_001002273_614	FCGR2B	1.287	0.017	AGTGTAGATTGAATTGCGTGGGGTCTGTTTCTCTTCAGTGATGAGACTCTTAGGAAGGCA
NM_001002292_225	FLJ23091	1.764	0.02	CTCAAAATGTTAAATACAAGGAAAAAGTGTCAACAATAAATATGCTTTGAGTATTGTCTT
NM_001002294_528	FMO3	1.002	0.998	AATCTTGAGAGAGTACTAATCATTTCTGTTTGGGTTCCACTAACACTTCAAAATCAGAAC
NM_001002295_1369	GATA3	1.1	0.319	TCTTCGCCCTGTCGTGTTCTGTGTTAGTGATCGCTGCCTTTAATACAGTCTGTTGGAATA
NM_001002296_1314	GOLGA7	2.245	0	TTACTTTACAGCCTGTAATAGTGTGTCTGCCTTTTCAACCCGTTGCAATAACTTTGCTGA
NM_001002755_106	HIRIP5	1.275	0	TTATTATTAATATGCTGAGGAACTTGAAGATTAATAAAATATGCTCTTCAGAGAATGATA
NM_001002759_812	C10orf78	1.198	0.167	CATCCATTTACCACATATTTCCATCTGATAATTTAGCAGGTAATTAAACTTATATGTCCA
NM_001002762_865	DNAJB12	1.49	0	ACTATGAAATCCCTGGAGAATTTTTGGTGACACGCACTGAGCCAAGGTGATGGACTGTAT
NM_001002796_13	MCTP1	5.974	0	GAACTGAAACCAGATCCTTCTCATAGCCCATATAAAAGAAAGAAAAACAATCTTGGCTAG
NM_001002799_1035	SMC4L1	6.473	0	TGGCAACCACTTGGTTTTTGGAAGGAATTTTGGTATTGAATTAGAAGTCTGCCCTAGCTA
NM_001002810_541	PDE4DIP	2.684	0.004	GAAGAGCATGGAGTGCTCTGGGGAAATGAGGGTCATCCATTCTACATTAAAACAGCAAGT
NM_001002811_1559	PDE4DIP	13.955	0	CAAATTTACTTCATCTTTCTGGAGTTTGAGGTTGTGACTCTCCTGCTACCAATTAAATAA
NM_001002814_3974	RAB11FIP1	1.657	0	TACTTAACTGACGCCCCCTTCCTCCAACTGAAGGATCGCCCAATGTTTTTGGATTATAGA
NM_001002836_1682	LOC126208	1.483	0	TGCCCGTTTATCCCAGGCCTGGGCGTGGTGGAGGAAGGGGTGCTAGAACAATAAATAGCA
NM_001002837_725	PIB5PA	15.287	0	AGCTCTGGCAGATTTCCCAATCCTGGAGGTCATCCGTTAGGAATTAAATTCTCCAGCCTC
NM_001002838_2087	PRKWNK3	1.662	0.218	TCTTCTAAAAATTGTACCCCATGGGCTTGCCAGGTAATGAGGAAAACTTAATGGGTGTAC
NM_001002840_271	DKFZP434A0131	1.273	0	GCACTCCAGACCTGGGTGATGTGCAGGAGAGCACACTGATAGAAATCCTTGTATCCAGTG
NM_001002841_95	MYL4	1.939	0	GCTGCCCCAAGGACCTTACAGACCCTCCCTGTTAATAAACTGCTCCAATACGGTCAGGCT
NM_001002843_1627	SUHW4	1.196	0.013	AACAGTGATGTAAAAAACTGGCTTTGGAGATTTAGCCTAATTTATCTATAAGATGGCTGC
NM_001002844_296	SUHW4	1.269	0.566	CTAGCAGTACCCCAAGTAATAACTGAAGGAGCTAACTACCCAATCTGTTAATAACAGGCA
NM_001002847_2515	DERPC	1.754	0	ATGAAGGGAAGAAATCACTGTGCTTTGTTCAGCCTGATGTGCAAGGATGGTTGGTGGTTT
NM_001002848_370	LY6G5C	1.239	0.03	TTCCTCTCTTGTCCTTAGTCCCTGGATGTTTCTCCCAAATAAATTTGTGTGCAAACTGTT
NM_001002857_299	ANXA2	8.209	0	CACTTTGCCTCCTGTGTACTGTGTCAGAAACAGATGAATAAACTGAATTTGTACTTTAGA
NM_001002860_3665	BTBD7	1.465	0	TGTACAGAGGTTTTCACTGCTTCTATTTTTCTACTGTTACTGATAAGCATGTAACACTGA
NM_001002861_682	ARHGEF5	1.152	0.673	TGTCTATTGGTGGCAATGTGAGGGTAATACTCTCTCACTCTAATAAACTTGGCACTTCTC
NM_001002862_1614	C22orf14	1.756	0.038	AGAGTGGGGACCCCTCCCTATTACAGATGAGAACACAGAGGGGACATGAACTCCTTGGAG
NM_001002876_378	C22orf18	2.681	0	GTCTTTAAGCAGCTGGCGTGTTACATCTCTATTTAAGGTTTCCTTCGAATAAAAGGTCTG
NM_001002877_293	C22orf19	1	1	TTTTCTCAGCAGCCAAGAAAAGCAGAGTGGAAAAAGATTCCAATGCTGCAGAGAGATGCT
NM_001002880_625	PGEA1	1.57	0	TCCACAGCAACACTATATTTTTATGCTACTTTCCTGTTTGCACTACTATTTTTATTAAAT
NM_001002881_2131	PIP5K3	1.018	0.851	ATTTCCTGTACTCCCCTAGTCATGAACGCTTGAAGTATAAGGTGTCTCCTACTAGGTGCA
NM_001002901_346	FLJ31052	1.657	0	AGACCCCCACCTCTCACTTTGCTGTGAGCCTGGGAACCCCAGAGACCACTCCTGTGGAGA
NM_001002905_9	OR8G1P	1.712	0.134	CAGCCTGAGGAATAAAGATGTCCACGTCGCCCTGAAGAAAATGCTAGGGAAAAGAACATT
NM_001002907_859	OR8K1	3.188	0.175	GCTGAATCCATTGATCTACAACCTAAGGAACAAAGAAGTAAAAGATACTCTAAAGAGAAC
NM_001002909_5732	KIAA0553	1.087	0.36	ATCTGGACCAGGGCTCTGTGTTCCTGCCTTCTCAAATTCTCAGAAAAGTGTTAAGTTTAT
NM_001002910_187	CYP2D7P1	1.276	0	TACCTAGTCCCCAGCCTGCTCCCTAGCCAGGGGCCCTGATGTACAATAAAGCAATGTGGT
NM_001002911_889	GPR139	1.292	0.725	TGTACCAGTATGACAAAAATGGAAAACCTATAAAAGTATCCCCGTGATTCCCTAGGTGTG
NM_001002912_1714	NM_001002912	2.283	0	CCTGTCTTTTCATTTATCTGTCTCTTTCTCTAGTAAATGGCACTCAATATAAAAGTGGTG
NM_001002913_273	C9orf115	1.186	0.011	TTTATACAACTGTCCTCTAGACTGTTCCAGGCTGCCTGCGGATTAAAGTGGGGGTGACTG
NM_001002914_1613	KCTD11	1.853	0.07	GCAGGAATTCCCAAACCTGGCCCAGCAAGGACTCACAAAGGATCCAGAAGGTCTCGACCT
NM_001002916_67	H2BFWT	1.773	0.006	AAACCCCCAGGAAATCAGCCACAACTAAATCGCTCTGGACAGTGCTGCCAGGTCGTCCTA
NM_001002917_571	OR8D1	1.35	0.535	ACATACCTCAATGAGCTTCTGCTTTTTATCATTGCGGGGTTTAAAACCTTGGTGCCCACC
NM_001002918_127	OR8D2	1.987	0.002	TTCTACACCACAGTGATCCCCATGCTGAACCCTTTAATATACAGTCTGAGGAACAAGGAT
NM_001002919_153	LOC285016	2.063	0.128	GTTGTTGACACTGTTTGCAGATACATATTCGATAAATCAGTGTATTGACAGTGATATCTG
NM_001002920_133	POTE8	1	1	GAGGACATTGAAAGTGTGAAAGAAGAGCATGATAACCTTCTAAAGACTATAAAATTGAAT
NM_001002921_54	AK3L2	1.446	0.674	CTACATTTACACACTTTTCTCGAACAAGATCACACCTTTTCAGTCCAAAAGAAGCATATT
NM_001002924_605	AP3S1	1.068	0.547	CCAAGGTAACTGGACTTCTAAAGCACCTTTCTGTTTTTGCCTGATATCTACTTTAGCAAT
NM_001002925_819	OR5AP2	1.393	0.476	AATGGAGCAGGACAAGGTTGTCTCTGTCTTTTATACAGTAATAATCCCTATGCTAAATCC
NM_001002926_3111	TWISTNB	1.242	0.03	GCTTGTCTCTTAATCAAATTTGTCTCGACCAAATGTTTCCTGAGGACTGGAATTATGCCT
NM_001003_59	RPLP1	1.821	0.001	GGGCTTTGGTCTTTTTGACTAAATCTCTTTTATAACGTGTTCAATAAAAAGCTGAACTTT
NM_001003395_552	TPD52L1	2.328	0	GTCTCCAGTAATAGGATGATTTACTATAAATTTCATCCAACTACTTGTGATCTCTCTCAC
NM_001003398_603	BICD1	1.077	0.909	AGTATGAGTTTGAATTTAGTTTGAAATCTGGAATTGGCCAGACTGTGGTCATTTTTCTTG
NM_001003399_3531	DKFZp451A211	1.024	0.805	CTGCTTTTTGAAGGTGTCTTGGCGTTTTCTGCCTTTGCTACTGAGCAGTTTCCTGAAACA
NM_001003406_1441	CACNA1I	8.142	0	CCCAGATGGCCCGGGTGTAGAGAAACCAAGCGGCAGCCACCACCAGTGTTGTTTTGAATA
NM_001003407_5170	ABLIM1	1.075	0.3	TCACTGCACTCCTTTGTCATATACTCTGCATCACTGTCATACTCACAACTTCATGAATAA
NM_001003443_33	OR56A3	1.146	0.79	TAAGAGCCATGCTTAGATTCAAAGCAGAGGGGGCAGCAGTGAAGGCCCTGAGCACATGTG
NM_001003652_3674	SMAD2	1.404	0.18	TTTACCTTAAGCCACATTCAGTTTTGCTTGATTTGTCTGTCTTTTAAACACTGTCAAACG
NM_001003656_553	PPP2R2D	1.083	0.26	TTTCAGTCCGAGCCTTCCTTTCCAATTTATAGACCAAAATATTAACATCCAAGACAAAAG
NM_001003665_3551	DKFZp761P211	1.089	0.862	TAGTGACATAATCCCACCTGCATCTGGATTGTGTCACTAAACATGCGACGTAAATTACCA
NM_001003674_7410	C18orf1	11.113	0	TCTGCTTGTTCTTAATGCTGTGGTCAAACCATAGCACAAAATCATTAAAAATAATCAGCG
NM_001003676_756	MGC4707	2.029	0	TGTGCTGAAGCCACCGTATCACTAGGAAGGGGACTTGGCCGTAGCCTGTTAGTCCTCCTA
NM_001003677_439	MGC4707	1.93	0.001	TGTGCTGAAGCCACCGTATCACTAGGAAGGGGACTTGGCCGTAGCCTGTTAGTCCTCCTA
NM_001003678_217	MGC4707	1.396	0.119	GACCAACAGGGAGCAAGGCCCTGCGGGGGCTTTATTTTGACACCACTTTGTTTCAATACA
NM_001003679_2199	LEPR	2.043	0.017	AATTGAGATTTTTGCCCGCAGATTCTTGATTTGTAGTTGCTTGGCAGGATTTTTCTTTGT
NM_001003681_2180	HMG2L1	1.521	0.409	TCCCATTACAGTTGTATAAAGAAATAAAATTTTGTACTTATATTATTAAAAATCACATTT
NM_001003682_1588	DKFZp434C184	1.048	0.851	ACATATCTAAACACTACAACCACTTCTCCTACTACAAAAGGCCAAAACAGCAGACTTGAT
NM_001003683_269	PDE1A	1.331	0.495	CAGCACCTTGTGCTTTCAAATATCTGTTTCAATGGGATTTTGTGGCATTTGTCTTTACCG
NM_001003684_25	HSPC051	1.127	0.493	CAGCTGGGGGAAAGACCCTGGCCTGGGGGTCTTAGCCACTCCCCACCCTAGGGTCTAGTT
NM_001003688_1286	SMAD1	1.686	0	TGTATTCACTTATGCTCTCGTACATTGAGTACTTTTATTCCAAAACTAGTGGGTTTTCTC
NM_001003689_953	L3MBTL2	1.028	0.775	CCCGCTAAAAGTAACTCATCCAAGATTCCTTTGTAGTTAAAGGGTCCAGTTCCGACTGGA
NM_001003690_819	MAD2L1BP	1.097	0.295	TGGCCCTTTCTGCTCCTTGCTGTGTCCTTTCAGAATTTTTCCCAGGAACATAATGTGGAT
NM_001003692_305	LOC55954	1.078	0.389	TGCCCACTCTCCTCCACCTGCCTCCTCCTCCTTATCAAGATGGGGCAGAAAACTTCCAGA
NM_001003694_798	BRPF1	1.1	0.838	GTTTGTATTTATTTCAAAGGAAGAAAATATATTGATTCTTAGAAAATAAACTGTCTTTTT
NM_001003696_129	ATP5J	1.971	0	TCAAATGTTCTTTTAATTCTGAGTCCAAATAAATTATTTGGTGATGTTGAGTGTGTTCTT
NM_001003698_2351	RREB1	1.001	0.999	GAGATGAATGCAAATCAGAACCAATGATTCCTTGGTCTACTTAGTTAAAACCAGTTCATA
NM_001003702_1386	FLJ43692	1.276	0.222	CTCTCACCAGCCCATTTCTCTATTGGGCTCCTTTTCGACTGAGGAGTCACCTGATAAGGA
NM_001003704_520	MTP18	2.871	0	CAGTACCAGGGACACCTCAGGACAGATTCTCTGGCCAGGCCCTTCCCTGACCCAATAAAT
NM_001003712_4078	OSBPL8	1.233	0.023	AACCTATTATAACTGTTTGCAGAGAGAAAAGAATTGAATTTTTCTAATAATCTGTAAAAT
NM_001003713_15	ATP5J2	1.231	0.367	CGCAAATACCACTGAAGAGGACACACTGTGCACCACCCCCGACCCCATGACCTTGGCCTG
NM_001003715_1266	RECQL5	1.161	0.6	TGGGATCTTGGGGCTGGGGGTGCCCAACAGCCCGGCATCTTCTTGTTTATCTGTGTGTTT
NM_001003722_1092	GLE1L	1.764	0	GGGGAGTGTTCGCTGGTACTCTTGAGTAGCCTGAAGTGACCCATTCTATGAATTGTTAAT
NM_001003725_18	HAN11	1.069	0.238	ACCGTATTTTCTGCCCATCATACTTTGTAATAAAACTTGAACATGTATAGATTGACTGAA
NM_001003745_836	NM_001003745	2.138	0	CACTTCTGACACCTCTGCTGAATCCACTTATCTACAGTCTGCAAAACAGTGAGATGAAGA
NM_001003750_849	OR8I2	1.353	0.829	GCTGAATCCACTCATCTACAGTCTGAGGAACAAAGAAGTGAAAAATGCTTTTCTGAGAGT
NM_001003760_653	KLHL	1.389	0.001	TGCTGCACCCTCTCGATGCCCAACAACGTGACTCGGGAATCCCGGGCCAGTTCGGTATCT
NM_001003785_106	ATP5H	2.151	0	CCTCACCAACCAATCGAGAATTTATAAAATTGAGTCCAGGAGGAAGCTCTGGCCCTTGTA
NM_001003786_802	LYK5	2.306	0	GCCATCAGTGTCTTGCCTAGCTTGAGGGCTTAAGTCCTTATGCTGTGTTAGTTTCGTTAT
NM_001003789_1	RABL2B	1.059	0.316	ACCTTCCCCACCCCCTCCCCCCAGGCGGGCAGTGAAGAGAATCAGAAAACATGATTATGT
NM_001003790_1175	C8orf2	1.106	0.906	CATGGATACAAACACGTGGATATAGGTATCACTGAAGCAGTCTGACATAAAATAATACCT
NM_001003792_1190	RBMS3	2.356	0	ATGGCCTATTTTATACCAAAGATGAAGTGACACCCTATTACAGTCCAGAAGATAGAGGTT
NM_001003794_2248	MGLL	1.416	0	TGCCACCTCCCCCAGACGCATGTGATGGCATCGCCATTCCCCAAATTAAGTATCGGCATG
NM_001003796_1139	NHP2L1	3.908	0	CCTGTGGGTTAGATGTACTCTCTGTTACATGAGGAGAGTGCTAGTTCATGTGTTCTCCAT
NM_001003799_473	TARP	19.689	0	AACTGCCTGGAAGCCTTTCATTTTACACACCCTGAAGCAGCCTTCTTTGCTAGTTGAATT
NM_001003800_4051	BICD2	1.671	0	TGCGCATAGGAACAGTGGGCCTGGGTAAAGAGTCACATTGGTAGGACCAATAAAGAATAA
NM_001003801_63	SMARCD3	2.231	0	AAATAAGCAGCACGAGGGAACTTCCGGCCGTGCCCCGGGCCCCAGTGCTTTGCCCTGGGC
NM_001003803_263	ATP5S	3.637	0	ATTCAGATGTGACTCACTAATGTTACTAAGTTGGAAGTGAGAATTTATGTACATTAATTC
NM_001003807_1745	FLJ35429	1.101	0.879	AATGTATATTTTTGGTGTTTAATTCCTCTTTTGTTTTTCCTATTTGGTTTAAAAGAAAAT
NM_001003808_370	LOC339457	1.324	0.001	CCCCTCAGAGCCCCCAGGAGAGCCCCCCACAGCCTGTCAATAAACTTTTTGTAGGCCAAC
NM_001003809_487	DLGAP1	1.635	0.008	GGCAAAGCCAAACCCACCTGTGTAGAAGTGACGCCTTTAGGTCACCCGCCATCCTCAGTT
NM_001003810_260	HNRPD	1.064	0.544	CCAGTGTGACAGTGTCATGATGTAGTAGTGTCTTACTGGTTTTTTAATAAATCCTTTTGT
NM_001003811_154	TEX11	1.24	0.092	TGCCAGAGTTTCTCTTGAGCTTTTGTTTCTGTTTCCTCAGACCCTGTTTTCATGTTGTTG
NM_001003812_1534	OSBP2	4.014	0	AGCTGTGGAATGTACCTCTCCCCAACACTGTTTTGTTAGCAAGCACCTTTTGACCAGTAA
NM_001003818_1790	TRIM6	1.121	0.676	AGGATGATTTCTTCCAGCTTTTCCACACTCTCTTTTCCTTAGCACAGGAACAAACAGCTG
NM_001003819_1012	TRIM6-TRIM34	4.217	0.002	TACAAGCAATATGTGTATTCAGAGTGAAGATTTTATGTCCAGAGTATTTGAGCTCTAACC
NM_001003828_343	PARVB	1.339	0.001	CGCATCACTCAGTTGCGTGGGATGGAGTCCGTTATTGTCTGCCTTGGCTGAAAGATGGAA
NM_001003841_141	SLC6A19	1.072	0.775	GGATCGTCAGGGGCTGGTGAGCACACTGAGCACAGCCTCCATGAACGGGGACCTGAAGTA
NM_001003845_1601	SP5	1.714	0.025	TGTAAAGTGATCAGCAGTTGCACCGTGAAAATAAATACGTTAACTCAGGGGTCACTACAG
NM_001003891_483	PCQAP	1.135	0.721	CATCTTGTGTGTGCTAGACACACTGCTACTCGTTTCTATAGGAGAACACAGAGGACATAG
NM_001003897_308	MANBAL	1.024	0.852	TGTGACGGTTTAGAGTCAAGGGGACTGAAACTGTGAGCATAGACTGTATTAGGTTTGTTC
NM_001003927_1212	EVI2A	2.103	0	CAACACAGCTAATTTTAGCCTAGATGCTTTTATCTTTCATATGGCACACATAAGAAAGTG
NM_001003931_166	PARP3	1.764	0	TCTGAGTGCCCACCCTGTCCCCCGGGGTCCTGCAAGGCTGGACCGTGATCTTCAATCGTC
NM_001003936_60	TXNDC8	1.132	0.8	AAAGCCTCAACATTTTCACAGTACTTGAATCAATACATGTTTCACCTTTGTGCATTTGTG
NM_001003937_2836	TSPYL6	1.03	0.942	TATATGGATATGGATATTCATGACAGTGTTTTCAGCCTGATCTTGTTTCTGTTAAAACCG
NM_001003938_119	HBM	8.568	0	AGTACCGCTGAGCCTAGTGCTGCGCTGGCCTTTGTTTGTGCCTGTCAATAAACAGAGGCC
NM_001003940_1433	BMF	1.029	0.748	ACTTTTCCCTCTCCCTTCTTCCCCACCGAAAAAAGCACAAAAAACCCAGGAGGTAGCTGG
NM_001003941_183	OGDH	1.635	0.078	AAGGCCCAGAGAGAGGTGTGCAAGGCAGATCGTCAAGGCCCCATGTTCCAGCATGGAATT
NM_001003945_663	ALAD	1.086	0.308	CAAAACTCAGAGGCAAAGAGGGAGTTCCTGACTGCTGGAGATGCCACCACCACAAATACT
NM_001003954_415	ANXA13	2.912	0.363	AAACATGCATTTGTAATGGCACATTTAGAAGAATATGCATCACACAAGTAAGGTACAGGA
NM_001003962_117	CAPNS1	1.274	0.004	ACATCTTTGTGGGGCCTGCCGACCCACAGCTTTTGTTCTCCCAGCACTTGTTACCCAGCT
NM_001004_48	RPLP2	2.357	0	GATGACATGGGATTTGGCCTCTTTGATTAAATTCCTGCTCCCCTGCAAATAAAGCCTTTT
NM_001004019_640	FBLN2	1.133	0.209	ACACGGGACCACATTGGGGCTCTTGGACTCCTCGGATGACCTATCCCCGAAGTTGACATT
NM_001004023_1731	DYRK3	1.142	0.597	TTAAGGGCTAATTACCTAACCAGCTTGTATTGGCCATCTGGAATATGCATTAAATGACTT
NM_001004051_1395	GPRASP2	2.256	0	ACAAAGAAGATCCTAATACCGCCTTGAAACCCAGGGCCCAGAAAGATGTTGATGGTGATA
NM_001004052_873	NM_001004052	1	1	CATTGTCTATGGTGTGAAGACTAAGCAGATATGTGAGGGTGTAGCCCACCATCAAGACTT
NM_001004053_494	ACTBL1	2.049	0	CGGGTATTGAAGAAACCTCAGCCACCATCTGCTTTGAACAGCCAGGGGAGGCCGGTAGTA
NM_001004054_155	POTE2	1.362	0.687	TTTTAAAGGCTATGCAGTTGAATGAGCTCACCATGGATGATGATACCGCGGTGCTTGTCA
NM_001004055_296	LRRC29	3.286	0	TGTGCACTGAGCTTCAGCAGCTGAGCCCAGGTCTATGTTGTAAACCCTAAGATTAAACAT
NM_001004056_112	GRK4	1.192	0.094	GTCTCCTCCCAACTGGAATTGTAATAAATACATCTAAATAAAACGTGCCTTGGGAGTGTA
NM_001004058_93	OR8K5	1.011	0.98	CCATGCAGATGGCTTTCTTCATTACGTTCATTATCAGTGAATTTCTCATCTCATCACCAT
NM_001004059_862	OR4S2	1.085	0.929	AGAAATGCAGAGGTAAAGAATGCGATGAAGAAACTTTGGGGCAGAAATGTTTTCTTGGAG
NM_001004060_136	Nomo	3.621	0	ATTAGGAGGCTATGTTAGGAGGTAAAAATCAATAAAATGGCCCATTCATTTGTGTTGTAG
NM_001004063_871	OR4K1	1.482	0.636	AATGAAGATGTTAAATCAGCCATGTGGAAGCTGAGAAACCGTCATGTGAACTCCTGGAAA
NM_001004064_750	OR8J3	1.182	0.28	TTTTCTATGGGACAATGCTGTTCATGTATCTGCAGCCCCAAACCAACCACTCACTGGATA
NM_001004065_176	AKAP2	1.352	0.732	TAATGGACTATTTATTAAAGTGCAAACAAACTGAGCAATCCTTATGTAGACCAGAAGCTG
NM_001004067_154	FLJ43542	1.33	0.01	GCCCGCCAGCATGGCCCGACCTCCCCCAGCTAGACCCTCCGCAGGCAGCCCGGTCCCGCC
NM_001004105_30	GRK6	1.71	0.028	GGCCTTGCTGCCTGGCCTCGGGGAGCCACGGGCAGCCCTTCCATGGCAGAGGCAAGATGT
NM_001004106_320	GRK6	1.376	0.004	TATATAGCGACCAGAGCATTCTTAATTCCCGCCGCAGACCTGGTGCCTGCCTTGGCTCCT
NM_001004124_704	OR4P4	1.32	0.643	AATCTGAGAAACAGGGAGATGAAGAACACCATGAGGAAAGTGTGGTGTTGTCAAATACTC
NM_001004125_1616	TUSC1	1.707	0.014	GCTATTCTCTCTTATGTGGCCAACATTTTAATAAGTACAGTGTTTGCTTTTATAAGTCGG
NM_001004126_255	ZNF505	1	1	TACTCAGTTTGGTCTTATTAATTATATTGACATTGTTATGCAACATATCACTAGAGTGTT
NM_001004127_1181	LOC440138	1.023	0.78	GGGCTCTGCAGTCCTACTATGAGGCCAAGGCTCGAAGAGAGAAGAAAATCAAAAGTAAAA
NM_001004128_644	QSCN6	2.242	0	TTGATTCCCACGCTACCCCCTGCTTGGTAGGCGTGTGGAATAAATTATTTTTGTTAAGGC
NM_001004134_837	OR10AD1	1.862	0.013	TACCCCCATGTGCAACCCCATCATTACAAGGAAATGAAGGAGGCCATGGTGAGGGCACTT
NM_001004135_315	OR2A12	1.015	0.879	ATTTGCTATTACGGAGTGTCTGATTCTGGTGGTGATGTGCTGTGATCGGTATGTGGCAAT
NM_001004136_1030	OR2T2	1.253	0.368	AAATACGGTATTGGTTCTGAAGCTCAGGGTGGCGACTGTGACCAGGAAGGACTAGCGGGG
NM_001004137_873	OR52M1	1.263	0.446	TCCCATTGTCTATGCTGTTCGCACCAAGCAGATCCGAGAGAGGCTTCTCCAAATCCCGAG
NM_001004195_1	OR4F4	1.021	0.932	GTGACTGAATTCATTTTTCTGGGTCTCTCTGATTCTCAGGAACTCCAAATCTTCCTATTT
NM_001004196_1106	NM_001004196	11.812	0	TCTTTTGCTTTGTCTGTGTCTATCCAGTGGCCTAGGAATTAAAGTGTAAGTTGTTTTCAC
NM_001004285_1908	NM_001004285	1.211	0.343	TTAAGTCATTTTGTAATATTTGAATTTTTACATTTGTTGTACAATCAGGAAAAGCAATAA
NM_001004298_510	C10orf90	1.61	0.498	TTTTTAAACTTTCTGAACACGTATACCACCAATGCTAGAGGCTGACTTGGAAACCAGTGG
NM_001004299_107	FLJ43980	1.203	0.39	CACGGAGCCCCTCCAGGGTCTCAAACTCCTCTTCAAGCAAATCCAAAAGAATAAAGATAA
NM_001004300_2109	LOC124411	1.125	0.348	ATTCATTCTGCTCAACATTCTAGTTCACTGGTCCTCTTATCTCTGTTTAATTTAGTGGTG
NM_001004303_86	LOC199920	1.047	0.958	CCTTACATCAGTTTCAGTTTACATGTCAAAATTTTAGAGATGGTGGAATCTGTGGAAACT
NM_001004304_956	LOC283337	1.109	0.865	ATTGACTCCTAAAGTGAGACGTGTTGAGCAAGGAGTCATGGATGTCAAAGTGGGTTCTCT
NM_001004305_411	LOC284757	1	1	GGCATGATATTTGGCAGGACAAAGTCAACACAGGATATTCATTTTCAGGATTTTTCACAT
NM_001004306_439	MGC87631	1.135	0.796	TCTAAGGGGGTCATGAGCTACCATACAAGTGTATCAGTGATGGGCATAGAGTTGGCAAAA
NM_001004307_67	MGC33556	1.318	0.243	TGGCCTACCTCACACACTTCGAGAAGGAGGATGTGGAATCAAAGGAGTAACAACCCCTGT
NM_001004308_2681	FLJ46608	1.795	0.225	CAATACTTAAACCCAGCTAGGACCTTACTACTCTGATTTCGTAGTACCAACAAACAGATA
NM_001004309_1367	MGC75360	1.333	0.709	CTTGTCTATGTTATAACAGAGAGGATAAACTTAAAGGGACCAAATAACGGTCTGAATACA
NM_001004311_14	FIGLA	1.014	0.986	TGAAAAATGAAAAGGCCCAGTGTTACCTTCTAGAGACAAATAAATGCAGTCTTGAAAGTT
NM_001004312_340	MGC78665	1.4	0.543	CGAGAAGCTGCTGGAGGAGGAGGCGACCGCCTACACATTTTCTGAAGCCTCCAAGCCGAG
NM_001004313_1180	LOC388335	1.897	0.038	GTAACCCTAGGGAGGAGAGGTTTTGTTTTTTCATTTCCATTTTCATTTTAAAATGGGTAC
NM_001004314_1252	FLJ46419	1	1	GCTTTTCAGTGTCATGAATTGAGTCACACTGGAGCAAACGCTATAAGTGTAAGCAATGTG
NM_001004315_414	FLJ46210	1.055	0.962	AATGAGACCAGGCTTTGGGGCTGGTCCAATTTAAAACAATTGGATGCTTTATGAGGACCT
NM_001004316_695	FLJ16641	1.349	0.141	AGATCACAGGTAAAATTTTTCACCCATAACATCTTTTCCATTTCTTGCACCACTACAAGC
NM_001004317_1705	FLJ16517	2.018	0.387	ATCTTCTCAGGTTGGTTCTCAGAGTGATAAACTGGCTAGGGACCAGTTATAGTATTGGTC
NM_001004318_453	FLJ16165	1.456	0.05	ACTGGGCAAGGGCATCACCAGCCTTCCGTCAGCAAGGTGGCCACAACTGTCATGATACTA
NM_001004319_79	VHLL	1.053	0.938	TAAACTTATGGTTGACCAAACTGAATTGTTTACGCCATGTTCCAATGTTGATGGACAGCC
NM_001004320_906	FLJ16237	1.23	0.824	TTTGACAGAATTAGTTTTTTCAACAGGTTACCTTGTCATAGACTTCTCTAATGTGCTTGG
NM_001004323_305	MGC43036	4.888	0.224	TCCATGTATTCCATTTGTAAAAAAAATTATCAAAATATTGGGAAATAAATATCAGATAGT
NM_001004325_1075	KRTAP5-2	1.106	0.324	CCCACCTGTGACCAAGGAGGTCTCCTTCCTTTCTTGTTGTCTCCATCTGTTTAAAAACAA
NM_001004326_20	FLJ16331	1	1	CTGCTTTTGTTTTTTTAAATAACTTAATCACATCTGTAAAAACTTTTACAACATTACATG
NM_001004327_167	FLJ42258	1.238	0.011	TCCCTCACACATCAGCCTCCACACTCTTGCCACCTCCCTTCAACACTTCCTAAATAAAAA
NM_001004328_986	FLJ16353	1	1	AAGTCTTAAGCAATGACTTTGACTTAAAACATATGGGACTTTCAGGTAGAGAATCTCTAG
NM_001004329_1265	FLJ16139	1	1	TTTCTAACTGGACTTAAAACCACAATAACTAACAGAATCAACGATGATTTCTGTTTGCGC
NM_001004330_1858	FLJ46688	1.031	0.973	CATGTCTAATATACAACATATTAGATGCTTGAGGATATGCACATTAAACTCTTCAGAGGG
NM_001004331_45	MGC88374	1.193	0.591	AGGAAGTCAGCCTGATGATGCAGGAGGGAGGCTCTTTTTTCTGAGGTCACTGTCAGATGA
NM_001004332_1354	FLJ41170	1.059	0.819	GGGGCTATTTGGTGATATTTTCTTTGTCCTTGGATCTGAGGCTTCTACCAGCACGTGTTT
NM_001004333_220	MGC71993	1.12	0.08	ACCCTTGCCGGCACCCTCTGCGGGACTGAGTTTCCCGGGCGAGAGACTGAATCTCTTCTT
NM_001004334_5542	GPR158L1	1.471	0.694	AGCTGAAGAGCCATTTAATTGAAGCTGAAAGATAAATTGGGGGAAAAGCTAAAATGACTC
NM_001004335_1125	FLJ42842	1.085	0.784	CAGTGACGAGAATTACTTGTGTACAGCACCATGTGGGTTCCCATGACTGCATTTAGATCT
NM_001004339_169	LOC440590	1.447	0.655	TGTACTCTAGTTCCTCAAATGAGGAAGAAGCTTATTCTTATTCTAAACCATGTTCCAAAC
NM_001004340_164	LOC440607	2.306	0	GGTAACTTCCAGCCTTCAAGAAGACAGACATTTAGAAGAAGAGCTGAAGAGTCAGGAACA
NM_001004341_1021	FLJ16478	1.301	0	ACTGGCCTTCTCTGCTCTGTAATACTCCACTGTGACCACGAATAAAATGTCCTTGCAAAC
NM_001004342_622	TNL	1.056	0.949	TGTGAGTGGGTTTGAAATCCAGCATGGATAGTGGAAAGAGATGCAACTGAGCCGAAGTTT
NM_001004343_366	LOC440738	1.359	0.014	TGGGTCTTCCTAGTTTACTCTTTGTGCTCCATGCTCTTGTGTTCTTCTAAGAAAAATGTC
NM_001004344_608	MGC44328	1.05	0.606	GAGGCACTGTTGGGCCACATAGCAGTTGACTTTGCCCTCTCCACCTTCTTTTCACAAGAG
NM_001004345_67	FLJ16124	1.144	0.793	GAATGCCATCTACAAAAGGAAATTATATAAAGAGCAATAAAGAACCCCTTCTGTTCTTGC
NM_001004346_776	MGC72244	1.513	0.179	GTCATTGAAGTCTATTTTGAGACTGCTAAAGCTGTTTAATTGATACTGTGTTTTCATGCC
NM_001004348_156	FLJ16171	1.209	0.584	TTTCATATTTGAGGCTTCGGTGCTAGTGCTGAAGTATTACACTCACCATCCAAGGTTTAC
NM_001004349_3607	FLJ45422	1.06	0.725	GTAGTCCCTGCTTTCTAATAAGACTCTTCAACTTAGAGAGTTCGGGTGCTGGAGGTAGAG
NM_001004351_1096	MGC57359	1	1	GGGAGCACACTTTTTATCTGTGATACTTGGTTAATGTATGTATTACATTTATAGCTATGC
NM_001004352_1483	FLJ16323	1	1	AGCTTTTATGGAGGTAGCAAAAAATAATTTCTGAGGTATACAAGGATGGCTGAAGTGTGG
NM_001004353_286	LOC441476	1.171	0.519	TTCCGGCTGGTCAATCCTTCTATGGGCTGTGGACAAGGCTGGCCCAGCCTGGATGCCTCA
NM_001004354_246	MGC61598	1.12	0.836	ATCGCCGCATTCGGCGGCCACCAGGACATCGTGCTATATCTCATCACCAAGGCCAAGTAC
NM_001004355_102	FLJ31132	1	1	GGTTTGGAATTTCAGTACCACTAACATTTTTTGGTGCATATCTTGGAAATAAGGAAAAGG
NM_001004356_1725	NM_001004356	3.122	0	GAGCTGAAGCCCCGTATATTTAATTTATTTTGTTAAACATGAAAGTGCATCCTTTCTCTC
NM_001004360_1854	NM_001004360	16.122	0	TAAAATAGGAAACGCTTTCTCTTCTGAAAGACCCATTTTAGGTCTTTTTCGAGAATAGTG
NM_001004416_539	NM_001004416	1	1	TACCAAGGTATTGCTTTTATTTACACAACAGTGGCTCAAAAGGCACTCTATTAATGTGAC
NM_001004417_1890	NM_001004417	3.966	0	AACGTTGGCATGTTCTTTTCTGTTTGTCTATTAATGGGCCTGCTTCTTAGCAATATTAGA
NM_001004419_452	NM_001004419	2.717	0	GAGGAAGATGCAGAGTCAGAAGATGAAGAGGAGGAGGATGTGAAACTCTTAAGTATATCT
NM_001004426_748	NM_001004426	4.859	0	CTTTTCCCAATGGAAGTGGCTTAAGAGCCAAAACTGTGAAATAAACCATTTGGATTCGAG
NM_001004430_457	NM_001004430	1.107	0.505	GCCCTCAACGAGCTGTTTACTACCATGACCCCTTGGACACGGGACTGCTGCATGCACTTT
NM_001004431_293	NM_001004431	1.838	0	GAACCCGTGCGAGGTTGGCATGGACTGACCCTGGGGGTCCTTGGGGCGCTGCCCTCCCTC
NM_001004432_2338	NM_001004432	1.204	0.752	GACAGAGTGTGGGATGGGGAGGACAGACCACACACTGCACTGTGTTTGCATGAGCCTCTA
NM_001004433_1521	NM_001004433	1.151	0.799	TGGAAAAGTTGATGTCCAAGGAAGAAATGAGAATTAGCTTAGTTGCTGCCTTTAATGTGT
NM_001004434_1092	NM_001004434	1.553	0.086	ACTTAGGGGTGGCTTGTGTTTACAAGATGCAAGAGGGGAGATCTGTCCCCGACTCATGGA
NM_001004439_677	NM_001004439	1.212	0.048	ACATACACACTGCCTCCCATCCTTCCCTTATGCCAACCAGTGCACAGGGAAGGGCTTGGT
NM_001004440_526	NM_001004440	1.541	0.557	CCAGACCAGCGGTATCTCATTTGGATGGGATTGGATTGACTTGGGGAAGGAAAGTAAAAA
NM_001004441_3011	NM_001004441	6.735	0.038	TAGAGGCATTTCCATTTCATGTCTTCAACATTAATATTAATTACACTAAAAATATTTTTT
NM_001004450_1	NM_001004450	1.034	0.691	AGCTGTGCCTCTAATGCTTCACACTCTCCAGTTTTCTTGCTCCTCGGGCTCTCAAGAACT
NM_001004451_717	NM_001004451	1.314	0.207	TGGTGGATCCCACCTCTCAGCAGTGACTCTCTATTATGGGACCATTATTGGTCTCTATTT
NM_001004452_227	NM_001004452	1	1	CATGGTCCCAAAGATGTTAATGAGCATGCAAACTCAGGATCAATCCATTCTTTATGGAGG
NM_001004453_924	NM_001004453	1.526	0.072	CACCCATGCTGAACCCTTTCATCTACAGCCTGAGGAACAAAGATATGAAAAGGGGTTTGA
NM_001004454_2	NM_001004454	1.05	0.69	TGGCTGTGATGGCGTATGACCGCTATGTGGCCATCTGCCACCCTCTCCACTATGTCACAG
NM_001004456_61	NM_001004456	1.095	0.297	CTGGAGCAGGAGACGCTTCTCTTTTCTCTGTTCCTCTGCATGTACCTGGCCACTGTCGTG
NM_001004457_3	NM_001004457	1.388	0	GTACCTGGTCACCGTGCTGGGGAACCTCCTCATCATCCTGGCCATCAGCTCTGACTCCCA
NM_001004458_909	NM_001004458	1.089	0.956	CAGCTTGAGGAATAAGGATATGAAAGGTGCCCTGAGAAAGCTCATCAATAGAAAACTTTC
NM_001004460_822	NM_001004460	1.381	0.651	CATTATCTACAGCCTGAGAAATAACGAGGTGAAGAATGCCTTCAGCAGGATGGTCTGCAA
NM_001004461_832	NM_001004461	1.955	0	CACTTCTGACACCTCTGCTGAATCCACTTATCTACAGTCTGCAAAACAGTGAGATGAAGA
NM_001004462_867	NM_001004462	1.21	0.848	GAGGAACAAGGAGGTGAAGAAAGCTCTGTTGAAGCTGAAATACAAAGTAGCACGTTCTCA
NM_001004463_784	NM_001004463	1.022	0.898	ATGGGGTTGTGGCCATTTTCTACACCACACTGACTCCTCTTTTCAACCCTGTTGTGTATA
NM_001004464_867	NM_001004464	1.41	0.728	GAGGAACAAGGAGGTGAAGAAAGCTCTGTTGAAGCTGAAATACAAAGTAGCACGTTCTCA
NM_001004465_891	NM_001004465	1	1	GGAGCTGAAGAATGCCATAAATAAAAACTTTTACAGAAAATTCTGTACTCTAAGCTCCTG
NM_001004466_507	NM_001004466	1.027	0.834	TGGACCCAGTGAGATCCACCATTTCTTCTGCCACGTACCACCTCTGTTGAAGTTGGCCTG
NM_001004467_419	NM_001004467	1.147	0.031	GTATCCAACTGGCCTCTGTGTCACTGGGGATTGGCCTAGCATGGCCATTGTCCAAGTAAC
NM_001004469_21	NM_001004469	1.294	0.64	GTGACAGAATTCATCTTCTTGGGATTCTCTAGTTTGGGAAAGCATCAGATAACCATCTCT
NM_001004470_579	NM_001004470	1.056	0.916	ATTTGGTTTGACCAAAGCTTCCCCACTCATTTTGCAATGATGGCAAGTAATTCAATCCTT
NM_001004471_892	NM_001004471	1.122	0.837	AGGAACAAGGATGTCAAAGATGCTCTGAGGAATGCCATTATCCATAAAGCAGCCTCTGAT
NM_001004472_932	NM_001004472	1	1	GCCTCAGAAACAAGGATGTCCAACTTGCTATCAGAAAAGTGTTGGGCAAGAAAGGTTCTC
NM_001004473_502	NM_001004473	1.223	0.003	TTTTATTCCTCCAATCAACTACATCACTTCTTCTGCGACATCTCTCCTGTCCTCAGGCTG
NM_001004475_304	NM_001004475	1.079	0.326	CTCTTCTTCTTTCTTGCCTTTGCTTGGACCAACTGCTTCCTCATTGCTGTGATGGGATAT
NM_001004476_808	NM_001004476	1.28	0.794	CAGGATGCTCTAATATCAGTATCCTACACTATTATAACTCCATTGTTCAACCCAAATGAT
NM_001004477_891	NM_001004477	1.511	0.544	GCCCCATCATATTCAGCCTGAGGAATAAGGACATGAAAAATTCTTTTAGAAGAATGATGG
NM_001004478_845	NM_001004478	1.055	0.775	CTCCACTCCTTAACCCCATTGTTTATAGTCTAAGGAATAGGGCTGTACAGACTGCTCTGA
NM_001004479_906	NM_001004479	1.661	0.641	TCGTAATAAGGACATGAAACTCGCTCTGAGAAATGTCCTGTTTGGAATGAGAGTTCATCA
NM_001004480_772	NM_001004480	1.326	0.37	ACATGTGGGTCCCACCTAATGGTGGTGTGTCTATTCTATTGGAACCCTTATGGTGATGTA
NM_001004481_896	NM_001004481	1	1	AAACAAGGATGTGAAGGAGGCAGTGAAACATCTACTGAACAGAAGGTTCTTTAGCAAGTG
NM_001004482_856	NM_001004482	1.62	0.589	TGATGACTCCCATGTTGAATCCTTTAATCTACAGTCTTAGAAACAAGGATGTGAAGGAGG
NM_001004483_904	NM_001004483	1.128	0.874	GATGTAAAGGCTGCTGTCAAAAACATACTGTGTAGGAAACATTTTTCTGATGGAAAATGA
NM_001004484_21	NM_001004484	1.061	0.907	TGGTGTATCAAAGATTTCAGTTTCCCTGAATCATGTCCTTTTCTATACCCAGCAGGCAGG
NM_001004485_502	NM_001004485	1.076	0.946	GAACAAAGAGGTGAAAGTGGCCTTGAAAAAATTGCTGATTAGAAATCCTTTTAATACCGC
NM_001004486_638	NM_001004486	1.216	0.17	TTCTCCTCTCCTATGTACGAATTGCTATGGCTGTCATAAAGATTCACTTAGCCCAGGGCA
NM_001004487_733	NM_001004487	1.112	0.858	CTGTGGTGCTGCTTTTCTACAGCACCATCATCTTCACGTACATGAAGCCCAAGAGCAAGG
NM_001004488_1	NM_001004488	1.158	0.711	ATGGGAGGAAATCAGACTTCCATCACAGAGTTCCTTTTACTGGGATTTCCTGTTGGTCCA
NM_001004489_494	NM_001004489	1.044	0.74	ACTATCCCTTCTGCAAGGCCGAGGAGATCAGACATCTCTGCAAATTCCCACCCTTGTCGA
NM_001004490_631	NM_001004490	1.349	0.006	ATTTCTGCCATTGTGGCCTCCTACACACTAATTCTATTCACTGTGCTTCGTATGCCATCA
NM_001004491_913	NM_001004491	1	1	TATAGCCTGCGAAATAAGGAAGTCACAGGGGCAATGAGAAGACTGTTGAGATAATGGATA
NM_001004492_846	NM_001004492	1.074	0.872	GAAATAAAGATGTGAAGGGGGCTCTGAGGAGACTCCTGGCCAGGATCTGGAGGCTCTGTG
NM_001004684_925	NM_001004684	1.112	0.861	AGGAACAAAGATGTCAAAGGGGCTCTCAGGAAACTAGCTGAGAGAAAGTCCTTCTCTCAT
NM_001004685_719	NM_001004685	1.013	0.927	GTGTGCCTCTCATCTTACAGTGGTTTCCCTGTGCTATGGCACAACCATTTTCACTTACAT
NM_001004686_21	NM_001004686	1.164	0.494	GTTAACTGATTTCATCTTATTGGGGCTGTTTCCACCGACGAAATTTGGCCTCTTCCTCTT
NM_001004688_907	NM_001004688	1	1	AAGATGTTAGGAAAGGGAAAGTCTGGAGAGAGAGTTACCTCATAAACTTTATGTTTTGAT
NM_001004689_797	NM_001004689	1.074	0.774	GATCCCCAATAAAGGACAAGATGGTGTCTGTATTCTACACCATTCTCACTCCCATGCTGA
NM_001004691_797	NM_001004691	1.114	0.745	GATCCCCAATAAAGGACAAGATGGTGTCTGTATTCTACACCATTCTCACTCCCATGCTGA
NM_001004692_794	NM_001004692	1.059	0.594	AGCCTTCTACACTGTGTTCACCCCTTTGCTAAACCCCCTCATCTACAGTGTGAGGAACAG
NM_001004693_830	NM_001004693	1.419	0.656	CACTATCCTTACACCTGTGTTGAATCCTAGCATTTACAGTTTCAGGAATAAGGATGTCAC
NM_001004694_297	NM_001004694	1.046	0.939	GTTCCTCTATGTGACACTAGTAGGTTCGGAATTTTTCCTTTTAGCTGCCATGGCCTATGA
NM_001004696_315	NM_001004696	1.31	0.638	GTTCCTCTATGTGACACTAGTAGGTTCGGAATTTTTCCTTTTAGCTGCCATGGCCTATGA
NM_001004697_315	NM_001004697	1.097	0.842	GTTCCTCTATGTGACACTAGTAGGTTCGGAATTTTTCCTTTTAGCTGCCATGGCCTATGA
NM_001004698_902	NM_001004698	1.46	0.25	ATGAAGAAACTTCTGGGGTGGGAGAAAGGGACTGGCAAGCCTCAGTGAGGGGAACACTCT
NM_001004700_586	NM_001004700	1.02	0.978	ATGTTGGTGTCTAACAGTGGGGCAGTTGCTCAACTGGTTTCATGATTTTGATAATTTCAT
NM_001004701_849	NM_001004701	1	1	CCTCTGATTTATACGCTGAGGAACACAGAAGTGAAAACTGCCATGAGAAAGTTGTGGAGC
NM_001004702_31	NM_001004702	1	1	ACCTTGTATATTTACTTATATGCATCTATTTTCTACTTTATCTATAGACAAAAGCATGGC
NM_001004703_803	NM_001004703	1.345	0.446	ATGATAACTCTTATGTTAAACCCCTTAATCTACACCTTGAATGCTCAGATGAAAAATGCC
NM_001004704_349	NM_001004704	1.042	0.827	TCACAGTGGTCATCTTGTTCTTCGTGGCGTGTATTTTCTTGTACATAAGGCCTGTGGTCA
NM_001004705_48	NM_001004705	1.1	0.792	CCTGACCCAGAATTGGGAAGCGAGCTTGGTCCTATTTCTTTTTCTACTCTTGGTGTATGT
NM_001004706_568	NM_001004706	1.007	0.969	ACTGACACTTTTGTTCTTGAGCTCCTGATGATTTCCAACAATGGCCTGGTCACTACCTTG
NM_001004707_991	NM_001004707	1.037	0.964	GGAGCTACTACATCTGCTGTCTTCATAGTGTGTTGAGAGTCATCGTAGCAGGGAATGAAT
NM_001004708_839	NM_001004708	1.019	0.913	CCATGCTGAACCCCTTAATCTATTCCCTGAGTAATCAAGAGATGAAGTCAGCCATGCAGA
NM_001004711_863	NM_001004711	1.09	0.923	CGCTGAGGAATCAGGAAATGAAGTTGGCCATGAGGAAACTAAAGAAACGGCTAGGACAAT
NM_001004712_864	NM_001004712	1.389	0.626	AAATGAGGAGATGAAAGCAGCTATGAAGAAACTGCAAAACCGACTCATGACTTTTCAATG
NM_001004713_562	NM_001004713	2.022	0	TCCTGCTCGGACACACACACCAACGAGCTGATGATCTTTGCTTCTGGCATTGTCATGGGC
NM_001004714_730	NM_001004714	1.104	0.192	ATCACAGTTGTGACTCTGTTCTTTGCTCCATGTGTCTTTATCTATGTATGGCCTTTCAGC
NM_001004715_42	NM_001004715	1.169	0.688	ATTTTCTTTCTCTCTACAGGTTATGTAAGAGCGAGCTGTATGATGGAGTCCATGGAACTA
NM_001004717_613	NM_001004717	1	1	ATCCGATTATTTACACCCTGAGAAATAAGAAAATGCAAGAGGCCATGAGAAAATTGCGGT
NM_001004719_878	NM_001004719	1.04	0.967	ACAAGGAAGTAAAGGTAGCCATGAGGAAGTTGGTCACCAAATATATCTTGTGTAAAGAGA
NM_001004720_1199	NM_001004720	1.98	0	ACGATTGAAGAAGGGGTCTTGAGATCCCCTAAACTTGCATACCCAGTTTTTTGGATATTG
NM_001004723_863	NM_001004723	1	1	CTCTTCGCAACCAGGAAGTGAAAGCTTCCATGAAAAAGGTGTTTAATAAGCACATAGCCT
NM_001004724_816	NM_001004724	1.108	0.694	CTTTTCCATACTGTCATCTTTCCTTTAATGAACCCTGTTATTTATACGCTTCGCAACCAG
NM_001004725_236	NM_001004725	1.065	0.933	TGATTGCTGACACTTTTGTGGAGCATAAGATGCTTCACATCCTTCAATGGCTGCATGACC
NM_001004726_533	NM_001004726	1.097	0.884	TCATTTACTCCTTTAGGAATGCTGAAGCGAAAAACGCCATGAGGAGACACGTTGGGAGAA
NM_001004727_193	NM_001004727	1.473	0.003	CTCTTCCACTAAAGCCCCCAAGCTCATCTCGGATCTGCTGGCTGAAAGGAAAGCCATGTC
NM_001004728_861	NM_001004728	1.03	0.958	TTTGAGGAACAAAGAGATCAAGGATGCCCTGTGGAAGGTGTTGGAAAGGAAGAAAGTGTT
NM_001004729_877	NM_001004729	1.243	0.797	TTGAGGAACAAAGAAATTAAAGATGCCTTGAAGAGGTTGCAAAAGAGAAGGTGCTGCTGA
NM_001004730_121	NM_001004730	1.097	0.836	GGGAACGTTGGTGTGATTATCCCGATTATAACAGACACTCAGCTTCACACACCCATGTAT
NM_001004731_1015	NM_001004731	1	1	CTCATCTACTCTTTGAGAAACAAGGACGTGAAGGAAGCTTTAATAAAGGTTTGGGGTAGG
NM_001004732_21	NM_001004732	1.253	0.803	GGTGGAATTCTTGCTTATGAGATTTAGTGAGAATTGGATGCTCCTGAGGCTACACGCTGT
NM_001004733_866	NM_001004733	1	1	GCCTGAGGAACAAAGAGGTTAAGAGTGCCTTTAAAAAGACTGTAGGGAAGGCAAAGTCCT
NM_001004734_777	NM_001004734	1	1	ACCAACTGCAACAACTCTGTCTGTGCAGGATTTGGTGATCGCTGTGACATACACAGTTTT
NM_001004735_875	NM_001004735	1.104	0.943	AGCCTAAGGAATAAAGATGTGAAGGATGCTTTCTGGAAATTAATACACACACAAGTTCCA
NM_001004736_838	NM_001004736	1.259	0.852	GTAGTTCCCTTACTAAATCCTTTCATTTATAGCCTGAGAAACAAGGAAGTAATAAGTGTC
NM_001004737_838	NM_001004737	1.311	0.778	GTAGTTCCCTTACTAAATCCTTTCATTTATAGCCTGAGAAACAAGGAAGTAATAAGTGTC
NM_001004738_863	NM_001004738	1	1	TGATCTATAGCGTGAGAAATAAAGATGTGAAAGAAGCTCTCAGAAAAGTGATGAGTTCCA
NM_001004740_886	NM_001004740	6.224	0	GATGTAATTCTTGCCATGCAACAAATGATTAGGGGAAAATCCTTTCGTAAAGTTGCAGGT
NM_001004742_44	NM_001004742	1.037	0.828	TAACCAGCCATCGGGAATGGCAAGTTCTCTTCTTCATCGTCTTCCTTGTGGTCTACATTA
NM_001004743_858	NM_001004743	1.337	0.805	TATCTACAGTCTGAGAAATAAGGATGTGAAAGAAGCAGTCAACAAAGCAATCACCAAGAC
NM_001004744_470	NM_001004744	1.455	0.142	TCTTCCACACCATTATCACTTTTCATCTGACTTACTGTGGCCCAAACATAATTAACCATT
NM_001004745_531	NM_001004745	1.185	0.051	GGCACGTCTCTTGTAATATGCCTCCTTCTCCTTGCTATTTCTTGTTCTGACACTCACGTA
NM_001004746_729	NM_001004746	1.327	0.643	AGTGTCAATATTTTACACAATTGTGATTCCCATGCTGAATCCCATCATCTATAGTTTGAG
NM_001004747_49	NM_001004747	1	1	ACTGAAGTGAACAAGTTGTCATCAGGTTTGGATATATACAAGATTCCATTGAAGAACAAG
NM_001004748_810	NM_001004748	1.153	0.727	TCCCATCATTAATGTTCTTATGGCAAATGTTCTCTTACTTGTACCTCCACTAATGAACCC
NM_001004749_856	NM_001004749	1.601	0.706	ATTAATCTCATTGTGTACTGTGTAAAGACTTGATAAATCCGGGAGAAGATCTTGGGGAAG
NM_001004750_317	NM_001004750	1.181	0.667	AGTCAGGTACCTTGCTTTCCATGGCTTATGACCGTTTCATTGCTATCCGCAACACCTTAA
NM_001004751_442	NM_001004751	1.136	0.612	TGCTGACGGGTTATACTGTGGCCAAGATTGGACTAGCGGCCCTTCATCCTGAAGCGGTTG
NM_001004753_882	NM_001004753	1.319	0.007	TCTGCTAATCCCTCCTGTGCTCAACCCTATTATTACAGTGTGAAGACTAAGCAGATTCGA
NM_001004754_880	NM_001004754	1.403	0.018	GCCAAGACAAAGGAAATCCGCCAAGCCATTGTCCACATGTTTCGCCACATCAAAATATGA
NM_001004755_884	NM_001004755	1	1	GTGTCAGAACAAAGCAGATTCATTTAGGAATTCTCTGCAAATTTGTCCTAAGGAGGAGGT
NM_001004756_906	NM_001004756	1.003	0.997	CATATACAGTATTAAGACCAAGGAGATCCGCCATGTCATTATCAAGTTCCTAGGTCTTAA
NM_001004758_415	NM_001004758	1.19	0.576	CACTATTCAGCTCTCCTCACCAACGGTGTAATTAGCAAAATCAGCGTGGCCATTGCTTTT
NM_001004759_899	NM_001004759	1.05	0.721	TGCTCTGTAGCACTTTGGCCAATATTTATCTGCTCTTACCACCTGTGCTGAACCCTATCA
NM_001004760_814	NM_001004760	1.042	0.922	CATCTACAGTGTCAAGACCCAACAGATTCATACCAGAATGCTTAGACTCTTTTCTCTGAA
NM_001005_4	RPS3	1.781	0	CTCATTGGCAGCTGTATTCTGGAGTCTGGATGTTGCTCTGTAAAGACCTTTAATAAAATA
NM_001005158_568	NM_001005158	1.44	0.042	CACTGATTTGGGACTGTTCCTAAAGGCATATCAGTGCTTCATTGTCATTGTGTTTTTAAG
NM_001005160_891	NM_001005160	2.206	0.139	GAAGACCAAGCAAATTCGTGACCATGTTCTGAAAGTGTTTTTCTTCAAAAAAGTAACTTG
NM_001005161_621	NM_001005161	1.165	0.465	AACGGTGGTCTTAGATGTTGTACTAATTTCCTATATGCTGATTCTCCATGCTGTCTTCCA
NM_001005162_506	NM_001005162	1.114	0.446	TGAGCTGCAGGTTCATCGTTATATTTCCATCCATCTTTCTCCTCAAGCGCCTGCACTATT
NM_001005163_863	NM_001005163	1.181	0.891	TCCTGTGCTCAATCCTATTATCTATGGAGCTAGAACCAAGCAGATTTGGAGCTGACTTCT
NM_001005165_861	NM_001005165	1.072	0.916	CCTTAACCCTGTCATTTATGGAGTCAGGACCAAGCAGATCCGAGAGCAAGTTGTGAAAAT
NM_001005167_865	NM_001005167	1.247	0.86	GGGTCAGAAGCAAACATATTAGGGAGAGAGTGCTGAGGATTTTCTTCAAGACAGATCACT
NM_001005169_904	NM_001005169	1.706	0.065	AACAATTGTGGGAGAGAATATGGAGTTATCTGATGCACTTCCTCTTTGACCACTCCAACC
NM_001005170_41	NM_001005170	1.114	0.813	ATTTGTGCATTAACGGGAAAAATGTCTCACTTGTGATGCTGGGTCCAGCCTACAACCACA
NM_001005171_884	NM_001005171	1	1	GAGTCAAGACCAAGCAGATTCGTGATTATATGCTCAGTCTATTCCAGAGAAAGAACATGT
NM_001005172_603	NM_001005172	1.458	0.778	CATTGCTGTGGCCATGTTTATTGGAGTGTTAGAGCTATTCTTTATCATCCTATCTTATAT
NM_001005173_532	NM_001005173	1.1	0.734	CCCATTCTGTTGCAAAAACTTATCTTCTGCCAAACCACCGTCATAGGCCATGCTTATTGT
NM_001005174_737	NM_001005174	1.044	0.871	GTGCCATTGTGATCACCTATGTTCCTCTTTTGTCACTTTTTTCACTCATCATTTTGGAGG
NM_001005175_906	NM_001005175	1.022	0.986	CGAGACTGTGTCATAAGGATCCTTTCAGGTTCTAAGGATGCCAAATCTTATAGCATGTGA
NM_001005176_246	NM_001005176	1.479	0.719	ACCCTGTGCTAGGGAATCTGGAGTTTAGTTTTTGGAAAATAACGAAGCAATAACGGGCAT
NM_001005177_181	NM_001005177	1.16	0.759	ATTGTTATCATCTGCAGAGAGTAGATTACCTTCCCAACGGAAACCATATTAACCAGCCCA
NM_001005178_887	NM_001005178	1.215	0.426	TCATCTATGGGGCCCGCACCAAGCAGATCAGGAACCAACTCCTGGACACCTTCACATTCA
NM_001005179_801	NM_001005179	1	1	ATCCTTATTATTATCTCCTATTCTTTTATATTGAAAGTTGTGCTGAGGATCAAGGCCGAG
NM_001005180_607	NM_001005180	1.242	0.7	CAAACAGCATTTGCCAGTTTGTCCTGGCATGGCTTGAAATGGGGAGTGATCTAAGTCTTA
NM_001005181_595	NM_001005181	1.212	0.02	TGACATGGGTCTGGTCTTCGCTTCCTATTCTTTGATTATTCGCTCAGTGCTGAAGCTGAA
NM_001005182_397	NM_001005182	1.131	0.865	GAAATCAGCAAGTTAAGCAAGCTTTCATTAACATGGCAAGGAAGACAGTATTTTTCACAA
NM_001005183_41	NM_001005183	1.183	0.409	GTCTGACAGATCATCCACAACTACAGGTTGTGATTTTCTCCTCTCTATTTCTTACGTATG
NM_001005184_952	NM_001005184	1.047	0.954	AGCCTGAGAAACAAGGACATGAAAGAGGCTATTGGAAGGCTTTTCCACTATCAGAAGAGG
NM_001005185_591	NM_001005185	1.106	0.641	AGTAGATTTTGTTATAAATTCATGCAAGATCCTAGCCACCTTCTTGCTGATCCTCTGCTC
NM_001005186_492	NM_001005186	1.167	0.519	TACCTCATGTCTCAGCTAACATTTTGTGGCCCCAAATGTCATCGACCACTTCTTCTGTGA
NM_001005187_576	NM_001005187	1.059	0.716	CCATCTGCTGGAAATGGTGACCTTCATGCTCTCTACGTCAGTGTTACTGGGCTCACTGAC
NM_001005188_589	NM_001005188	1.062	0.701	GGTGTCCTGGCAACTGTCCTTGTGATCCCAGGGTCACTCCTCTTTAATATGATTTCTTAT
NM_001005189_871	NM_001005189	1.305	0.282	AACCCCATCATTTACTGTCTGAGGAATCATGACGTAAAGGCAGCCCTCAGAAAGACCATA
NM_001005190_278	NM_001005190	1.567	0	GGTATGTGGCCATCTGTCACCCCCTGTACTACCCTGTCATTATGAACTCCCGCCTCTGTG
NM_001005191_1	NM_001005191	1.072	0.804	ATGGAAGCAGAAAACCTTACAGAATTATCAGAATTTCTCCTCCTGGGACTCTCAGGTGCT
NM_001005193_128	NM_001005193	1.374	0	CAACCTGTCCTTTGTCGACATCTGTTTCATCTCCACCACACTCCCCAAGATGCTGGTGAA
NM_001005194_917	NM_001005194	1	1	CCTGAGAAACAAGGAAGTAAAGGCTGCCGTGCAGAAAACACTGAGGAGTAAACTGTTTTG
NM_001005195_859	NM_001005195	1	1	TTAATCTATAGCTTGAGGAACAAGGATGTCAAAGTTGCCTTGAGGAGAACTTTGGGCAGA
NM_001005196_853	NM_001005196	1	1	AACCCTTTGATCTACAGTTTGAGGAATAAGGATGTTAAACTTGCCCTGGGCAAAACCCTG
NM_001005197_901	NM_001005197	1.493	0.184	CTCTGATATATAGTCTGAGGAACAAGGAAGTGAAAAATGCCCTGACGAAACTTTTAAGAA
NM_001005198_62	NM_001005198	1.082	0.513	CAAATACCATGTTTTTTCTCTCCCTTGCAGAAACTGATCAAAGAATGGCAGCAGAAAACC
NM_001005199_495	NM_001005199	1.125	0.444	GCATTTCTGCGACTCAAATGTAGTTCATCCCTTTTTCTGTGACACGTCCCCCATTTTAGC
NM_001005200_868	NM_001005200	1	1	TATAGTCTTAGAAACAAAGAAGTGAAAAATGCTCTCATTAGAGTCATGCAGAGAAGACAG
NM_001005201_868	NM_001005201	1	1	TATAGTCTTAGAAACAAAGAAGTGAAAAATGCTCTCATTAGAGTCATGCAGAGAAGACAG
NM_001005202_804	NM_001005202	1.106	0.786	CACTGATAAAGTGGCTTCCATATTTTACACCTTGGTTATTCCCATGTTGAATCCTTTGAT
NM_001005203_96	NM_001005203	1.876	0	CCCGGAGCCCCGGAGTCAAGCGTTCGGGTCACGCCTCAACCCCGAGGGGCCTGCGCATGC
NM_001005205_766	NM_001005205	1.885	0.639	CTATTCATGTATGTGCAGCCTCGAAGCAACCATTCACTGGATACTGATAAGATGGCTTCT
NM_001005207_204	NM_001005207	3.856	0	AACAAATACTGAAAGTCTCTACTTACATCCGAATTTTTAAAAATAAAATCTGTAGATTAA
NM_001005209_124	NM_001005209	1.046	0.791	CCGGTGCGGGTATAGCCATATCTGCCTGTCTAGACTCTGCCGTCACCAGCTCTGCCAGCT
NM_001005210_1169	NM_001005210	1.255	0.656	GGACAAAGGCAGCACAGTTACGACCATATGAGGCTTTGCGTTTTCTTCTAAGCAACTTAC
NM_001005211_61	NM_001005211	1.011	0.918	CCCAAATTGAAAATTCCCCTCTTCCTGGTGTTTCTGAGTTTCTACCTGGTTACCCTTCTT
NM_001005212_786	NM_001005212	1.064	0.797	TAACTCGGGCCAGTCTTTGGAGGAGAATCGGGTAGTGTCTGTGCTTTACACAGCAGTCAT
NM_001005213_787	NM_001005213	1.044	0.945	TCTAGCTATTCTTTTGATACGGACAAAATAGTTTCTACATTTTACACTGTGGTATTCCCC
NM_001005214_369	NM_001005214	1.18	0.049	TCTCTTGCCCTCCCCATCCCACCACCTTGGAGCTGTCATAGAGATTGAAACCTACTAGTA
NM_001005216_557	NM_001005216	1.008	0.985	CACTTCTGCGATTATCGTGTGTTGATACCCATGTCAATGAGCTGACCCTCATGATCACAA
NM_001005217_1620	NM_001005217	1	1	ATGAAATAAACGTTAATGTTGTTTGGAATTTTAAATTTCTTTCATATATAATTTGTATCT
NM_001005218_626	NM_001005218	1.01	0.973	TCCTGGTCATCCTCATTTCTTACTTCTTCATATGCATCACCATTCAAAGGATGCGTTCCG
NM_001005221_866	NM_001005221	1.011	0.964	AGCTGTTTCTCCCATGAATGAGTGAGTCCCAGAAACACAAACTCAGATACCACTGAGTGA
NM_001005222_574	NM_001005222	1.037	0.964	TGAGGATGTTTGCATTAATAAGTTCTATGGCATCCTTGGAGCATTTATTGTTGGTGGGCT
NM_001005224_875	NM_001005224	1	1	AGGAGATGAAGGCAGCAATAAAGAGAGTATGCAAACAGCTGGTGATTTACAAGAAGATCT
NM_001005226_869	NM_001005226	1	1	ACAGCCTTAGAAATAAAGATATGAAGGAGGCCTTCAAAAGGGTGATGCCAAGAATCTTTT
NM_001005234_124	NM_001005234	1.005	0.994	TCATGGATATCTGCTTCACAACAGTCATAGTACCTAAGATGCTGGTGAATTTTCTATCAG
NM_001005235_848	NM_001005235	1.952	0.005	CACCCATGCTGAACCCTTTCATCTACAGCCTGAGGAACAAAGATATGAAAAGGGGTTTGA
NM_001005236_4	NM_001005236	1.512	0	CCTTTCCATGTACCTGATCACGGTGCTGGGAAACCTGCTCATCATCCTGGCCATCAGCTC
NM_001005237_737	NM_001005237	1.071	0.573	CTGTGCTGTACTGCTCTTCTACATCCCCATGATTGGCTTATCTCTTGTACATTGTTTTGG
NM_001005238_830	NM_001005238	1.26	0.046	TCCAGGTGGTCATGGGTTTCATGTATCTTCTCTTTCCTCCCATGATGAATCCCATTGTCT
NM_001005239_8	NM_001005239	1.109	0.068	TCTCTACCTGTGGCTCTCACCTGGCTGTGGTTTCACTGTTCTGTGGCTCAGTGATGGTCA
NM_001005240_816	NM_001005240	1	1	CAATTATATACACACTGAGGAACAAAGACATGAAGACTGCAATAAGACGGCTGAGAAAAT
NM_001005241_885	NM_001005241	1.138	0.862	AACTTCCATGAAGAGGTTATTGAGTCGGCATGTAGTCTGTCAAGTGGACTTTATAATAAG
NM_001005242_1594	NM_001005242	3.519	0	TTTATATGTCTTTTTCCAGAGTTCTGATGATAAGCATTTGGAGTGCATTTATTCCTCCAG
NM_001005243_901	NM_001005243	1.284	0.21	TACTCCCTAGTCACTCCCATGTTGAATCCTTTGATTTATTCTCTGAGGAACAAAGATGTC
NM_001005266_1517	NM_001005266	1.565	0	TGTGCTGCCCAAAATACCACGATTCTTTATGGAAATTATCTTTAATAAAGCTGGATACAG
NM_001005268_1498	NM_001005268	1.579	0	TGTGCTGCCCAAAATACCACGATTCTTTATGGAAATTATCTTTAATAAAGCTGGATACAG
NM_001005271_680	NM_001005271	1.682	0	ATGAGGGAGGAAGTCAATTGCTGTTCAGCCTCAGAATAAAGGCGCCGTTCACTGGCTCAG
NM_001005272_1	NM_001005272	1.116	0.801	ATGAGACAGAATAACAATATTACAGAATTTGTCCTACTTGGCTTGTCTCAGGATCCTGGT
NM_001005274_804	NM_001005274	1.339	0.748	TACAGTTATCACACCCATGTTGAATCCTTTAATATACACGTTGAGAAATTCAGAGATGAG
NM_001005275_82	NM_001005275	1.151	0.853	GAAGAACACATGGAAAATAGGAACAATAAGAACAATGTGACTGAATTCATCCTCTTGGGA
NM_001005276_299	NM_001005276	1	0.998	CACTTCCTCTATTTGTCTCTGGGTGGTGCCGAGTGTTTTCTCTTAGTTGTCATGTCCTAT
NM_001005278_883	NM_001005278	1.729	0.523	AAGGAAGTCATTAAAGGCATCAGGAGGACCATCTTCCAGAAGAGAGATAAAGCTAGTGTT
NM_001005279_249	NM_001005279	1.242	0.735	TAGCCTGCTTAGTGAGAGGAGGAGCATTTCCTTCAATGGTTGTCTCCTACAGATGTATTT
NM_001005280_885	NM_001005280	1.19	0.888	TGAAGTGAAAGGGGCTGCCAAGAGGACAATCACTCAAAAAGTCTTACAGAAGTTAGATGT
NM_001005281_835	NM_001005281	1.048	0.913	TTCTCTCAACCCTTTCATTTATTGCCTAAGAAACCGAGAGGTCAAGGCAGCTCTGAAGAA
NM_001005282_41	NM_001005282	1.024	0.924	ACAGGTACATGGCCATCTGCAACCCTCTGCTTTATGGCAGTAAAATGTCCAGGACTGTGT
NM_001005283_868	NM_001005283	1.52	0.608	TATAGCCTGAGAAACAAGGAGGTAAAAGAGGCCGTTAGGAAAGCCCTGAGCAAATCAAAG
NM_001005284_916	NM_001005284	1.119	0.902	TGAGGAACAAAGATATCAAAGAGGCCTTCAGGAAAGCAATACAGACTATACGACCACAAA
NM_001005285_901	NM_001005285	1.122	0.714	GATGTAAAGGCAGCCATCACCAAAATCATGTCTCAAGACCTAAGCTGTGACAGGAGCATT
NM_001005286_824	NM_001005286	1.186	0.474	ACATCCTGAACACCGTGGTGACTCCAGTTTTAAACCCCTTCATCTATACACTTCGTAATA
NM_001005287_862	NM_001005287	1.469	0.702	ATTTACAGCCTGAGGAACGCAGAGGTCAAGGGCGCCCTGAGGAGAGCATTGTGCAAGGAA
NM_001005288_1	NM_001005288	1.418	0	ATGCCTGCCTGGCCCAGATGTTCTTCATCCACTTTTCCTCCTGGATAGAGTCTGGCATCC
NM_001005289_647	NM_001005289	1.184	0.049	TCAGATGTGATTCTCATTGCTGTTTCCTATGCCCTTATCATCTGTGCTGTCTTTCGCCTT
NM_001005290_503	NM_001005290	2.569	0	GTGAATTCTGTGACTCCTAATAGGCCAGTTTGTGATAAGCTTACTCTATGAGTCTTCATT
NM_001005291_527	NM_001005291	1.571	0	TCCTGTTCAGAGGGAAGAGATGGGTACATTTCCCTGCGCTGACGGAAGCCAACTTGGCTT
NM_001005303_1145	NM_001005303	1.439	0.195	CTTTTCTTGCAAAGGCATCTGCTGGGTTCCAAAAACTTGGGGAAAAAATCGGTCCCAGAA
NM_001005323_536	NM_001005323	1.058	0.746	CCAATTCTTGCCCTTTCATGCTCCAGTATTGGACATCAACCTCATGCTACTTTTTGTCTT
NM_001005325_836	NM_001005325	1.018	0.844	CCCCTCTCCTGAATCCTTTTATCTACAGCTTGAGGAATGAGAAGGTAAAGGAAGTGTTGA
NM_001005326_873	NM_001005326	1.248	0.892	TAAAGAGATGAAGGTGGCAATGAGAAGACTATGGTCTCAGTTTGTGAATTACAGTAAAAT
NM_001005327_710	NM_001005327	1.34	0.699	AGGACATGAACAATGCGATTAAAAAACTGTTCTGTTTTCAAAAAGTGTTGAACAAGTCCG
NM_001005328_863	NM_001005328	1	1	TCTTAGGAACTCAGAAGTGAAGAATACTTTGAAGAGACTGCTGGAAGTAGAAAGGGCTTT
NM_001005332_148	NM_001005332	10.151	0	TTTTCCCCTTGTGTGCTGTCAAGTTTTGGTATCAGAAATAAACATTGAAATTGCAAAGTG
NM_001005334_214	NM_001005334	1.348	0.435	TGCTGTGCTGCAAATCCACTCAGCTGAGGGCAGAAAGAAGGCCTTCTCCACATGTGGCTC
NM_001005335_319	NM_001005335	1.685	0	TCTTTTTCCTGTTCATTCATTTGTGCTGCCCATGTACTCTTGGCACACACATTTCAATAA
NM_001005336_533	NM_001005336	16.919	0	CTACCAGTCCTGCTGTCCCTCGGCTGAGAATAAAACCTATTTCTGGATGACGGGGAATGT
NM_001005337_3166	NM_001005337	3.618	0.209	TTCCTTGTGTGACACACTAATGTATTTGCTTTTTTGGAAATATAGAAAATCAATAAATTG
NM_001005338_795	NM_001005338	1.613	0.248	ACAAGCAGATGATCAAGGTATGGTGGAGCCTCTGTTCTACACGGTCATCATTCCTTTGTT
NM_001005339_356	NM_001005339	2.083	0.058	TTTAGTTCACAAAACAGAGATTCCTTCAACACTGGACACGTCGAGCATTTTGTAGCTTAA
NM_001005340_607	NM_001005340	13.703	0	TTTCAAAACACACTTAGGAGCTCCTGATGGAACAACAACAGGCCCAAACCTCTGGTATGA
NM_001005353_1673	NM_001005353	1.083	0.534	GATTCATCCTGTGGGGTGGCCATGAAGTCTAGAATTAGATACTAATATTTTGTCATGCAT
NM_001005354_562	NM_001005354	2.184	0	CCTCCTTAGCCCAATATGCTGTCTCAGGTCCTATTCAAATAAAGATATTTCTCCTGGTCT
NM_001005356_155	NM_001005356	3.258	0	TTTTAAAGGCTATGCAGTTGAATGAGCTCACCATGGATGATGATACCGCGGTGCTTGTCA
NM_001005360_559	NM_001005360	2.802	0	TGCCAGGCCTGAGGTGTGCATAGTCCTTCCTGGCCATATTAACCACGCAGCCTGAGCCCG
NM_001005366_998	NM_001005366	1.591	0.069	GGGCTTTTGTTCTAGGAGTGGACTAGAAGTTTAAGCCCAGAGTCAGTAAACACTGTTTTG
NM_001005367_37	NM_001005367	1.308	0	GCCTCCCAGCCGCCAGGAATTTCTGTGCCTGTCCAGGCTCATCAGGGGCTCCAAAGACAT
NM_001005368_861	NM_001005368	1.431	0	TCATCGGGTAGGGCAAACTGACTTTTCTCCTTTCCCCTAAAAGAGTATGAGAAATAAATG
NM_001005369_137	NM_001005369	1.037	0.663	TTCAAGCCAAGACTTCTTGGGATCCAGGATTTTAAAATACATTAAAGATGTAAATAACTC
NM_001005372_1152	NM_001005372	1.111	0.089	TCTTAGTTCCATGGAATTTTAAGCTCTGTTCCCCCTCTAACCTGTGTCTAAAGAATTAAA
NM_001005373_661	NM_001005373	1.133	0.031	CATCTGTCCCTCCTTACCCCATGTAGCTCAGTCTGAAGCAGGAGTGTCAATAAACCTGTC
NM_001005375_1627	NM_001005375	1.331	0.71	TTGGTGCTATAACATTGACACGTATCATTCTGTGATTAAATCTCCAGCTTACTATAAGTG
NM_001005376_250	NM_001005376	1.67	0.481	ATAAATTATTACAAACTTTATAAACTAACACATGTGTGCCCATATCAAAACATCACGGAA
NM_001005377_398	NM_001005377	3.05	0	TATCACAAAGTTGTGTGAAGCAGAAGAGAAAAGCTGGAGGAAGGCCATGGGCCAATGGGA
NM_001005386_2545	NM_001005386	1.06	0.263	TAACTTTTACACAGTTCTGAGTACTGTTAATATCTGGAAAGTATCTTGAGAGATCAGTGG
NM_001005387_694	NM_001005387	1.75	0	CCCCCGTGGTCCTAAAGCACTTTGGGCTTCCCTAAAGTCCCAAGGAGACCTCAAGATCCT
NM_001005388_5786	NM_001005388	11.55	0	CGTCTAATACATGGACTTATAAACTGACTGCATGAGCAATGAAAAGGCCAAATTATTCTG
NM_001005389_390	NM_001005389	1.535	0.015	GAAGGGTTTCTTGTTGTGATCATTGTACCTTCCTTACAGCTAACTCCACCACTAAGTCAA
NM_001005404_4474	NM_001005404	1.201	0.034	CAGAGACTATCTTCCAATACAGAATCTGTCTATTATGCTTGTGTTTACAAACTGTGTTTG
NM_001005405_900	NM_001005405	1.094	0.291	ACAGTGTTCCCTGCACTTGGGTGTGGACCATCTTCTTCTCCCTGGGCTGACTGAGATGCA
NM_001005407_1441	NM_001005407	1.445	0.047	GTCCTGTGACTCTGGGAGATGGTGACGTCACATCACTAAGGAGCCGACTCCGTGGAGTAA
NM_001005408_632	NM_001005408	2.964	0	GGCCTCTGTACAGTTGTTACTGACTCTGATTTCTAAGGAGCCAATAAACACCGTCTCAGA
NM_001005409_2557	NM_001005409	1.348	0.002	CACTTATCCTGTAATTAGACAAGAAAGCATAATATAGTTCTACTCATGGGTATGCATACC
NM_001005410_50	NM_001005410	4.785	0	TAGCGGCCATTGTTGCTGCTGTAGTGGCCTTGATCTACTGCAGGAAAAAGCGGATTTCAG
NM_001005413_638	NM_001005413	1.437	0	GATACCTTGATCGTTTCCTACTTTCTGTTTTCAGATGGAGAAGATGTACCTTTTTTGTAA
NM_001005415_345	NM_001005415	1.005	0.963	TTTTTTGCACACTGTTGTTCATATCGAGGACAGGTGGACACGGTCCTGAGCTCTGGACGG
NM_001005417_810	NM_001005417	4.937	0	GCCGGCTCGTGTTTGTACATTGCACAGAAACTTGTGTGGGTGCTTTAGTAAAAAACGTGA
NM_001005463_2491	NM_001005463	1.131	0.269	CGCCCACATCACTTCACTGTCTCAAGACTGAGCACTTCACTAAATGGTAGATTTTACTGT
NM_001005464_181	NM_001005464	3.779	0	CTGCTGATCCGCAAGCTGCCCTTCCAGCGGGCTGGTACGCGAGATCGCGCAGGACTTTAA
NM_001005465_864	NM_001005465	1.213	0.309	CTACACTCTGAGGAACCAAGAGGTGAAGCTGGCCCTGAAAACGATGCTCAGAAGCCCAAG
NM_001005466_241	NM_001005466	1.184	0.411	GTCATCGTTCCTCGAATTATTTTAAACTTCACTCCTGCCAGCAAGGCTATCCCGTTTGGT
NM_001005467_856	NM_001005467	1	1	TGAGGAACAAGGATGTCAAAGTTGCACTGAGGAAAGCTCTGATTAAAATTCAGAGAAGAA
NM_001005469_638	NM_001005469	1.358	0.709	TGATATCCTATATATTCATTTTTATCACCATCCTAAAGATGCATTCAGCTTCGGGATACC
NM_001005470_853	NM_001005470	1	1	TACACACTCAGGAATGCAGAGGTGAAAATCGCCATAAGAAGATTGTGGAGCAAAAAGGAG
NM_001005471_848	NM_001005471	2.307	0.15	CCTTATTAAACCCTCTCATCTACAGTCTGAGGAACAGGGATGTGATGGGTTCCTTGAAGA
NM_001005472_7	NM_001005472	2.933	0	GTCCACGTGGCGTTGTTCTGGATTCCCATCGTAACTTAAAGGAAAACTTTCGCAATGTCT
NM_001005473_4001	NM_001005473	1.064	0.641	GTGGTCATGCTTGAAGCAAAAATTCTGACCTTCTTTGGGCTTGGCATCTGGGTACAGAAT
NM_001005474_1603	NM_001005474	4.408	0	CACCTTGTATCTCTAAATATGGTGTGATATGAACCAGTCCATTCATGTTGGAAAAACTGA
NM_001005476_912	NM_001005476	5.536	0	CCATTCCTCGCCTCGTTCATAGGACACTTCACTGCCATTTTCTATGCACATAAAAGAAAA
NM_001005479_1	NM_001005479	1	1	ATGTTCCTTTACATTTATTTCATTTTTTAGAGGACATGCAGTGAGGACATGGAAGAGGAA
NM_001005480_756	NM_001005480	1.089	0.866	CATAGCCATGGTGGTTTATATGGTCCCAGACTCTAATCAACGAGAGGAGCAGGAGAAAAT
NM_001005482_660	NM_001005482	1.247	0.768	TAACTCTTACACATTTGCTCTTTTCACAGTCCTAAAAAAGAAGTCTGTCAGAGGCATAAG
NM_001005483_650	NM_001005483	1.228	0.668	CTACATCATTATTCTTGTCACGGTTTTGCTCAAGTCTTCAGCTGCAACGGCAAAGGCATT
NM_001005486_38	NM_001005486	1.209	0.641	TTCAGGCAACTGAAACTAAGTCCCTTCCAAAATCAATGAATGAGACAAATCATTCTCGGG
NM_001005487_855	NM_001005487	1	1	GGTGTACAGCTTCCAGAATAGGGAGATGCAGGAAGGAATTAGGAAGGTGTTTGCATTTCT
NM_001005489_390	NM_001005489	1.206	0.638	GTTATCTTTATCTCCTACTTGTTCATATTCATCACCATCTTGAAGAGGCATTCAGCTAAG
NM_001005490_403	NM_001005490	1.077	0.698	AGCAGCAGAGTTTGCAACTTGCTAGTCTTTGCTTCATGGATGGCTGGCTTCCTAATAATT
NM_001005492_329	NM_001005492	1.292	0.879	ATGTTAAACCCATTGATTTACAGCTTAAGAAACAAGGAAGTGAAGGAAGCTGTGAAAAGG
NM_001005493_223	NM_001005493	1.174	0.854	TGCATTCCACGATTCTTGACAAGCATTCTGACTGGAGACAAGACAATTTCCTACAATGCT
NM_001005494_864	NM_001005494	1	1	TACTTTAAGAAATCAGCAAGTGAAACAAGCTTTCAAGGACTCGGTCAAAAAGATTGTGAA
NM_001005495_23	NM_001005495	1.021	0.84	ATTCTACACTATTCTCACCCCTATGCTGAACCCTCTCATTTACAGCCTCCGCAACAAAGA
NM_001005496_144	NM_001005496	1.633	0.016	GTTGTCAATCCCATGCTGAACCCTCTGATCTACAGCCTAAGGAATAAAGATGTGAAGGAT
NM_001005497_869	NM_001005497	1	1	CTGAGAAATCAGCAAGTTAAGCAAGCCTTAAATAGCTTGGTCCAGAAGATGATCTTTTCT
NM_001005498_936	NM_001005498	3.488	0	CTCAGATGGGACAATGTGGGAAAGGCTTTGGCCATGGTCTGGGGGCAGAGAACAAGTGAG
NM_001005499_459	NM_001005499	1.214	0.001	ACTAAAGGAGTAGCTGTGCTCAATACCTCTGTTGCCCCTTTACTCAATCCCTTCATTTAT
NM_001005501_838	NM_001005501	1	1	CCTATTCTGAACCCAATAATTTATACTTTGAGGAATCAAGAAGTAAAGATAGCCATGAGG
NM_001005502_2704	NM_001005502	1	1	CCACTATGAGAGTTACCCGATATTAAACCATTACCTATAAGAATTAAGGGAGAAAGCAGT
NM_001005503_545	NM_001005503	1.115	0.761	CTAACACTCACTTGCAAAAAAGACCCTGTGATAGAACTTATCTTTTCTGCCTTATGTCCT
NM_001005505_1891	NM_001005505	3.828	0	CGGAAAAACAACAGCGACAAAAAAGAAACTTTGTAAAATACCGTGTGTGTGATTCCTTGT
NM_001005512_859	NM_001005512	1.155	0.772	TGAGAAATTCTGAGATGACAAGTGCTATGAAGAAGCTCTGGAGAAGAGACCCCATATCAA
NM_001005514_823	NM_001005514	1.082	0.881	TCTCTATTTTACACTGTCATAGTTCCTTTATTAAACCCCATGATCTACAGCTTGAGAAAC
NM_001005516_744	NM_001005516	1.143	0.231	GTCAATATTCTATGGTTCCCTTCTCTTCATGTATGCTCGACCAGGTGCAGTTAATGAAGG
NM_001005517_754	NM_001005517	1	1	TACATTTGTCTTCTCATGTATATTCGACCATTTGAAGAAGGAGATAAAGATATACCGGTG
NM_001005518_126	NM_001005518	1.156	0.758	CATCATTATGTTTACACTGTCACACTGTCGAATATTCATTTGAAAACTCCCAGGTACTTC
NM_001005519_329	NM_001005519	1.11	0.64	CAGCCATGTCTTATGACCGCTATGTGGCCATCTGTAAACCCCTTCATTATATGGTCATCA
NM_001005521_164	NM_001005521	1	1	ATTACATTTTGAGATAAGAAGTTAGGCTCTAGTATAATAATTATATTGGGTCAAAGAAAC
NM_001005522_1	NM_001005522	1.17	0.532	ATGGAAAATGGGAGCTCTACCTCTTATTTCATTCTCCTAGGCCTCTTTAACCACACCACA
NM_001005526_82	NM_001005526	1.034	0.853	GGAACCCATCACTTCTGAAGACTCTAAACTGTGCTGTCATTTTGTTTTTATATGCATTAA
NM_001005527_13	NM_001005527	1.596	0.386	TGGTTATTTGATTTTATTCTTGCAGAAGGAATGGAAAGATTTGTTGGCTAAATTTTTGAA
NM_001005566_675	NM_001005566	1	1	CAGCCTGAGGAACAGAGAAGTCAAGAATGCATTCAAGAAAGTGTTGAGAAGGCAAAAATT
NM_001005567_842	NM_001005567	1.176	0.793	TCCCTCCACTAATGAATCCTATAATATATAGTGTCAAGACCAAGCAGATTAAGAATGGCA
NM_001005609_4459	NM_001005609	1.213	0.004	CAAGGCTGCTGTTACCTGGAAAAGTAGTATTTGCCTATTTTGCCCTCCATCCATCCTGAG
NM_001005610_123	NM_001005610	1.127	0.915	GATCCTTTATCATTTCTGAATTATCTGTTAGTAAAAGTATCCTTTTAAGAACTACCTTCT
NM_001005611_696	NM_001005611	1.299	0.64	ACTTACCTGCAATTTGAGACTGATTGTCCTCAGCGTTCTAGTGAGGATCAGCGCCCCTGA
NM_001005619_339	NM_001005619	1.736	0	AGCTGGGAGCAGCACAAGGACCCAGCCTTTGTTCTGCACTTAATAAACAGTTTTGCTACT
NM_001005732_125	NM_001005732	2.533	0.112	ATTATTTTCCACTGAACAGACCTTCTTTTAACTTCTAATCTCAAGCACATAGCAGCTGTT
NM_001005735_184	NM_001005735	7.748	0	ATGGGAATAATTGCTTTTTCACAGTCACTGATGTACAAATAAAAAACTGATGGAACCTGG
NM_001005736_335	NM_001005736	1.591	0.577	ATTTCCAGTGGTCAAAGCAGATCATAAAGAGTTGGGAGCAGAACCCAGGTCAGAAGATGA
NM_001005737_649	NM_001005737	2.707	0.029	GAGTAGGCCAAATGCCAACTCTGTAAAACACACTTACATTATAGGTTACAGAATGTCACT
NM_001005738_1306	NM_001005738	9.422	0	GAGAAAGAGTGGTGGGGATTTGTAAGACTTAGATGAGATAGCTCATAATAAGGGGAAGAC
NM_001005739_626	NM_001005739	1.085	0.815	TTTGATTGCTTGGATTTAGGAATTCAATTTTTGTTTCAGTGACCAATGTCAAGTTGCAGG
NM_001005741_568	NM_001005741	1.708	0	CCAGATGGTTCCTGTGGGACTAGCCAGGAAAAATGGCAGCTCTTAAAGGAGAAAATGTTT
NM_001005743_1941	NM_001005743	1.051	0.406	CTCTTGACCTCGGATAACAATAAGAGAGCTCATCTCATTTTTACTTTTGAACGTTGGCCT
NM_001005746_1626	NM_001005746	2.507	0.437	TCCAGTGGCTATAATTATGGAATTGGTGACCTATGTTTTATATTATCAAGGAAGCCTTAG
NM_001005751_409	NM_001005751	1.123	0.018	AGGATGTGTAAAAGAAGCAATCTCCTTGTGGCTTTCATGGGTAGTCAGGGAATCTCAGAG
NM_001005752_1554	NM_001005752	1.028	0.969	GGTGGATGCGCTGATAGCACATGCTCAAGACAGTTTCCTTGAAATCAATAAAGCCTGTGT
NM_001005753_1444	NM_001005753	1.107	0.707	AAAGTCATTCTTGAGTCCAGAGGACCCTCCTATTACTCTTGATTTCATCTTTAGAGCATA
NM_001005781_560	NM_001005781	3.148	0	GATATTCCTGTATGGTGCATATATATGATGCAGTTACCTAATCATGTTGAATAAATGGGC
NM_001005782_136	NM_001005782	2.143	0	TGTGGTGTTCAAAACGGAATTGAAAACTGGCACCCATCTCTTTGAAACATCTGGTAATTT
NM_001005783_259	NM_001005783	1.017	0.944	GTATCACTGACTGTTATATGTTGCTTTCTTGCCTAAAATCTTCCTCTGAAGTAAAAGATG
NM_001005785_1626	NM_001005785	1.045	0.955	TTGGTGCTATAACATTGACACGTATCATTCTGTGATTAAATCTCCAGCTTACTATAAGTG
NM_001005845_1582	NM_001005845	2.594	0.441	TTCAGTTTTCTGAAGACAGCATGTTATTGTAACAATCAAGTATACATATTAAATATTGTG
NM_001005849_285	NM_001005849	1.06	0.422	TGGTATGTTTTAATTGACATCAAAAGGAGACGGGATGGGGAAAAATACTGATTCTGTGAA
NM_001005850_1572	NM_001005850	1.587	0.408	TGACTCAACACCTGGGCTCTCACAGGGAGAAGCCTGTTAACAGGGGTGCCCTAGCAGAAA
NM_001005851_2032	NM_001005851	1.398	0.017	AGTGTGGGAAGGCCTTTAATCATGGCTCAAACCTTGTTCAACCTCGGAGTGTTTATAATG
NM_001005853_818	NM_001005853	1.061	0.835	TCATCTCTGCCGTGTACACTGTTGTCACGCCAATAATTAACCCATTGATCTACTGCCTGA
NM_001005855_417	NM_001005855	1.782	0	TTATTCAGCACCTGTTTATTACATGCCTCCTGTGTACAAAGAAGCGTGCTAGGTGCCATC
NM_001005861_961	NM_001005861	2.479	0	TTCCCTTTTATTGCACCTAGAATAGTGCTATGCACAGAGTGGGTGCCTGAGTTGTTGTCA
NM_001005862_772	NM_001005862	1.289	0.011	ATGAGGAAGGAACAGCAATGGTGTCAGTATCCAGGCTTTGTACAGAGTGCTCTTCTGTTT
NM_001005909_683	NM_001005909	1.416	0	ACTATTTCTTCAACATTCCACATTTGATGATGATACCTCTTTCTTCCATGAGTGTCTATG
NM_001005910_681	NM_001005910	2.98	0	ATGAGGCTATTGGAGTTTCTGTTTAGGGCATTAAAAATTCCCGCAAACTATAAAGAGCAA
NM_001005914_771	NM_001005914	1.054	0.464	GGGCTGTTGGAGATGGGGCGAGGCAGGCCAACTGTACTAAAGTAACGCAATAAACGCATT
NM_001005915_377	NM_001005915	2.157	0	CAGGGAAAGGAACCATGTGTCCTGGTGGGGCTGGAGTCAGAGCCGGATCTGTTACCATTT
NM_001005918_2072	NM_001005918	1.688	0.18	TTGCTTGGGGAATGTTGTTTTCTGACTAGGCTGATCATTATCTAAAGAATCTAATTCTGT
NM_001005922_365	NM_001005922	1.321	0.448	TTTTGCAGGACTCTTACCATGGCCATTCCTGGTCAGGAGCCAGGGGTTCCTGCCCAGCCT
NM_001006_120	RPS3A	1.755	0	TAAAGTTCAGACTTCAATTAGTGTCAAATAAAAAGTGCTATTTGTGATGGTTTGCTTCTG
NM_001006109_545	NM_001006109	1.746	0	GTCTCTGCCCTGATCTGGTACTCCTTGTAGTAAGCTATTTTCTGCTCAGCTACTGGGCTC
NM_001006113_1553	NM_001006113	1.647	0	TTCTGTTTCTGTTGTTTTGTTTTTAACAACTATACTTTGCACACATGAAGGTCACTGTGG
NM_001006114_372	NM_001006114	1.314	0.492	CTTTTATCTCTGGAATACAGCAGACTATGTTGAGCTAACCCAGACCTGCTGGATCAGCTT
NM_001006115_3302	NM_001006115	1.899	0	TCCTTTCTGTACACCTAGCGCTGCCCGCCCCGCTTGTGTCTGAGGTCGTGTATGTCAAAA
NM_001006116_1512	NM_001006116	1.182	0.066	CATGACAGCCAATTCTGCTGGAGACTGTGTCTTAAACCTTCCTCCCCTAGTTTCCCTCAA
NM_001006600_2514	NM_001006600	1.035	0.956	AAGGACTTTTAATTAGAAGTTTGCTGTAGTAATAACTTAAGTTTCAAAATTTGAATAAAA
NM_001006603_645	NM_001006603	1.22	0.825	CTGATGGGGAAAAGGTAAGATTTACATCCCCAAAGGCTCGAGTCCCTCAGTGAAAGAATT
NM_001006604_2773	NM_001006604	1.466	0.303	AAAGATTCAAAGCATAGGCAAAAACCTGCTGAACAGACTCCTCATGGGCCCAAAGAGCAT
NM_001006605_69	NM_001006605	1.654	0.377	CGTCAGTCTGTTCGGAACACGCTATGTCCCACTTCGAAAATCTAGCCTCAAATAACAACT
NM_001006607_57	NM_001006607	1.485	0	AGAAAGAGTGACCCCAGCCCGCCTCAGGCCTCCTGCAAAAATACATAGCATAAACAACAA
NM_001006608_373	NM_001006608	1.092	0.897	CCGCTGAGTGGACCACTGGTAGAAAGCAATGCTTCTTGTTTCTTATTTTTTACATTATTT
NM_001006610_1629	NM_001006610	1.554	0	TCTCTTTCTCTCTTCTACGGATGAGTCACACCTTTGAGCTTAATCTTTGAAAGGTTAGAG
NM_001006612_600	NM_001006612	1.993	0	TTTTTGAAAGGTAAAAAGTACATTTGTATATTACATATATGGACATAACTTGTGAAGGAT
NM_001006615_984	NM_001006615	1	1	GTTTTGGAATGGCCAGAGTGAGGCAAAGGAGATCCCTGAAATAACATTAGAACATACAGG
NM_001006616_1476	NM_001006616	1.417	0	CTGACAGGCGCTGGCTGGGAGTGGTTTATACATATACAATAAATGCAGCTCGCAGCATTG
NM_001006617_1457	NM_001006617	1.431	0	ATGTCTTCCATTCCTACCCCCTACCCAGAATTAAAAGAAATATTTGTAGCTTGCTATCTG
NM_001006618_202	NM_001006618	1.112	0.882	CAACCAGTTTTGGCATTTATTTGAATGCATTACCCCACTGGTTTCCATAAACTATTTTAC
NM_001006622_347	NM_001006622	1.29	0.001	GGTATCAGCCTTTGCAATATGTTAGAGATGTACTGTCTGCCGCATTTTGCACTGGTTTTC
NM_001006623_2541	NM_001006623	2.629	0	GATTTGTTCATAAAATGGCCTGATCCAGGAAAAATAAAATGGGAACATGGACACCATTTC
NM_001006624_1419	NM_001006624	1.006	0.983	CAATAACGTGTGGATGTTATTTTAAACATTGTGTCTATGTGTTCCCAAATCCAGCTGGCC
NM_001006626_1708	NM_001006626	1.311	0.675	TTTACAGGCAAAACCTACAGGACTTTCACTAAATCTAGCCAGAGACAGCCATGAAAATGG
NM_001006633_1643	NM_001006633	1.183	0.391	TTCGCTTCTGACAATCCTGCCGTTTCCGATTGAGGGGGCTCTCAAAATGAAGCTTTTAAT
NM_001006634_776	NM_001006634	6.601	0	TTTTTTAAACAATGTAATTGCTACTTGATAAGGACCGAACATTATTCTAGTTTCATGTTT
NM_001006635_465	NM_001006635	3.03	0.007	TTTCTGAAAGTCATTCACTGAAGTTTACACATGTGGAATAAACAGTGTCTTTTCTAAGGC
NM_001006636_1019	NM_001006636	1.791	0	CGCTTATGATTCCAATAGTCAAACTGCTGTGTTTGTTGATGTAAAGATGTTTTGAATAGC
NM_001006637_818	NM_001006637	2.923	0	AGGAGCTCCAATCCCGTAGACAGCTCTGGGCCTCTTGCATTTGAGTTTTTCAGAATTAAA
NM_001006638_844	NM_001006638	1.189	0.007	CCCATGGAATCCCTGGCTTAGCTACCTTCCTGCCTGTGCACCTAAAAACCTCAGGTCAGA
NM_001006639_657	NM_001006639	3.126	0	CGCTTAAAGTTGGGGTTTCCCCCTAAAATTTACAAGTTTCCCTCTTTCAATCATAAGTCC
NM_001006641_1923	NM_001006641	4.008	0	GAAATGGAAGTTGGAAGTTGTCATTTAAAGCAGCCTTCTAATAAAGTTGTTTCAAAGCTG
NM_001006655_158	NM_001006655	2.506	0	TTATCTGTGTGTCTGACAGTGTGAGATGCTAGACTGAGAAAAATGCAAACAAATAAATCA
NM_001006656_4048	NM_001006656	1.366	0	CAGGCCATGGCAGAAACGCCCTCCATGTGTGCATATTTGTTGGTTCTCTGATTAAAGTTT
NM_001006657_3248	NM_001006657	9.61	0	GAAGCTGTACAAATAAGCAGTGTGCCTAACAAGCAACACAGTAATGTTGACATGCTTAAT
NM_001006658_637	NM_001006658	241	0	GTTCAAGCTTTGGATGTTTCCTTAGCAGTTTTGTGATAAGCTCTAGTTGCTTGTAAAATT
NM_001006665_874	NM_001006665	4.213	0	TTTTTTCACTTCTTCCTCTGCTGGTTACTCAGGGTTCATCTGTCCATGGCCTTTCTAATA
NM_001006666_183	NM_001006666	1.127	0.836	GGATGCCAGAATTCACGCACGAGGCCTGAACAGGGCCGGGAAAACTCCCAAACGAAGGGA
NM_001006667_227	NM_001006667	1.438	0	CCTACATTAAAAATATAATGTCTCTCTCTACTCCTCAACAATAAAGGATTTTTTCATATG
NM_001006681_882	NM_001006681	2.517	0	ATAACCCAACATCTTTGCCAGCATTAACTGTTGTTTTGCTCTAAAAAATACAAACTCGTG
NM_001006682_885	NM_001006682	2.511	0	ATAACCCAACATCTTTGCCAGCATTAACTGTTGTTTTGCTCTAAAAAATACAAACTCGTG
NM_001006684_966	NM_001006684	3.305	0	ATGTAAACCTCAAATTACCTCTGGATCTCTTAGCCAGAGGAATAAACTGGCAATTATTAC
NM_001006932_3258	NM_001006932	4.604	0	TGTTTGAGATGGGTGGCCACTGTACAGATATTTATTACGCTTTCCAGACTTTCTGAATAG
NM_001006933_780	NM_001006933	18.075	0	TACAGTGCTCTATATTTTAGTAGAGGATTTTCACCCATGTGCATGGAAAAGATGTTCATG
NM_001006935_740	NM_001006935	9.706	0	CTCCTGTTACTAGCAGCCTTTTGACCCAACTGCAACGCGGTGTTCTTAGTAGCAAATTTT
NM_001006938_644	NM_001006938	14.17	0	CTCTGACTTCTCTGATGAGATTATTGCCAATCCTGCTTTCCCTGGTAGATATTTGCCAGG
NM_001006939_146	NM_001006939	1.04	0.841	GGAGCTAGCCAAGTATCCGACTTGCTTCTCAAATTCACTTCACCTCCCTTAGCTTTAGCT
NM_001006940_271	NM_001006940	1.298	0.581	GTAGGGGCAACTGATGCCTGGTCCAGGCTGTGAGGGACATGTGTGGGACAGATAAAGAAT
NM_001006943_535	NM_001006943	1.171	0.582	CAGAAATCCCAAAAGCTCAGAGGGCAGGCTAGTGTGGCTGTCGAAAGCCTAGGTTCCAGA
NM_001006944_420	NM_001006944	1.046	0.484	ACTGCCTCAGCCCATCTAGGCTGTGCCTTTGACTTTAAAATAAAAGTCCACCCAGTGCTG
NM_001006945_1145	NM_001006945	1.334	0.001	GTTACTGAGATTGTGTAAAAAGTAGATCCTGAACAGTTGTCACGTTTAACATTTCTTAAA
NM_001006946_445	NM_001006946	1.122	0.48	GGTTTTATAAGGCTGATGTCAATTTCTGTGTTGCCAAGCTCCAAGCCCCATCTTCTAAAT
NM_001007_86	RPS4X	2.417	0	AACAGAGCAGTGGGTGAAATGGGTCCCTGGGTGCCATGTCAGACCTTTGTACGTAATTAA
NM_001007024_2539	NM_001007024	1.358	0	GTTGCCTCTTAGGGGAAGTTATGCCCCCTCAACTATTGTCTTACTATAATGAATCTTTCC
NM_001007026_375	NM_001007026	1.394	0	AGATGTGGCTGTTTTGCGTAGCATCGTGTGCCACCCCTGCCCCTCCCTGATCCCTGTGTG
NM_001007027_185	NM_001007027	2.848	0	GTTTCAGTATTGATTGACCCTCCTGTTGGCAAGACAAAGAAACAATGAATAAAGGAACTG
NM_001007033_1	NM_001007033	1.173	0.799	ATTTTGGCACCCAAATGAGCCCAGTCATTCAGCAGAGAAATGTGCTTCAATAGTCTTCTG
NM_001007067_1034	NM_001007067	1.242	0.001	TTCTGGTAACTTGTTCCATTTCCTGACTCCTTGCAAACAAAATGATAGTGACATTTTATC
NM_001007071_395	NM_001007071	1.386	0	CTGCTGCCCACCATGCCCTGCGCTCAGCTAGCTGCTCCCGTGGAAGATTAAAGGGCTGAA
NM_001007072_218	NM_001007072	1.995	0.003	TGTTTTGGGAAGCCCTGACATGTATTTTGGTGTCTGCAAATTTTATCTTCTGATCTCACT
NM_001007075_1126	NM_001007075	4.081	0	AGTGAATTGTTATTGTTTGCAAAAATGCACTGGGCAGTAGCATTTTGTGATAAATCCTAC
NM_001007088_2865	NM_001007088	1.02	0.85	CCTTTCATAGCTTTTGAAAATGTGGATGTACTATGTACTATGTGGATGTACTACCTTTTC
NM_001007089_83	NM_001007089	1.418	0.007	TTCCCATTGACCTTCAGAGGGGCAGTTTCTTGGATGACCCCAGATCTGAATCATTAAAGT
NM_001007090_985	NM_001007090	1.891	0	AGATGCAGCGAGATGGAAATAGTGCTTGTCATTTACCCTTTGCCACTTCTCAAGCCACTT
NM_001007097_4650	NM_001007097	12.895	0	ATGTTCAACATTTGCTGTAATCCAGAGGCAGCCTGTGAATCATTCTCATGCCCTGTGTGT
NM_001007098_180	NM_001007098	1.417	0.163	GTTTTGGAGAGGACACCACTGCAAATCCTCAGCTCCATACTAGCTTTTATCAGTACCCAT
NM_001007099_505	NM_001007099	1.6	0	CAACAGCTGGCCAGTAATTAGTGTTGTGCACTTAATGTCCTTAATCAATTTCTCAATAGT
NM_001007101_2408	NM_001007101	1.227	0.293	GTGGCCATCTTTGGTTATTTGATATTGGTATTGTCAAGCTCCTGCAAATAATAGTAAATG
NM_001007102_1675	NM_001007102	3.347	0	ACAGGGTCAGTGACATCTACAGTGTCCCAGTCATTTATTTGCATGAATCTGCTTAAATAA
NM_001007122_413	NM_001007122	1.12	0.562	AACCTGGATTCTAGTCCTGTGTGCTGCTAAGATAGTCATTACCAGGCCCAGCTGTAAAAT
NM_001007125_121	NM_001007125	1.626	0	GAGGTGCCGACAAGCCCCGGTAGGGGCGGGAAGGGGGGAGGGGGCCCCGCCCGCCTCCGC
NM_001007139_889	NM_001007139	1.322	0.004	AGTGACAAAAGCAAGAATGCACGAAGCCAGCTTGAGACCATCACGTCCTGCCCTCCGCCA
NM_001007156_2027	NM_001007156	39.349	0	CGTTGTGTTTCCACAGAGACTTATAGGAGTGTTCAGTGTATAGTTTCTTAATAAACACTT
NM_001007157_141	NM_001007157	1.811	0.145	TAAAATGTTAAATTGTAAAATTTAATTTGCAAAACGTTTTCAATAAAGTCATTCAAAATG
NM_001007176_397	NM_001007176	1	1	GCTTTAAAACTGATGTGTCAGTGTTTCACATAATGGTTTAAAGGGCATTGAATTCAGAAG
NM_001007188_365	NM_001007188	1.257	0.886	GTCAAAAGGGTTTATTTCCTTAGGATTTCCATTTGTGCCATATATAAAACAACCTCTGTC
NM_001007189_1691	NM_001007189	8.359	0	GCTTTTCGTGTATACACAATCCCAAACTGGAAGAAATTTTACAAAAAGGAATCCTGCTGT
NM_001007214_402	NM_001007214	1.478	0	TGCATTCTCATGTGAAATATAAAAAGCAAGTCTTGCCCAATAAAAACGCTACATTGTGTG
NM_001007224_2807	NM_001007224	16.047	0	CCAAATGAGATCCATTCAGCGACTAACTGGCAAGGCACTCAAAACATGTCATTCATTAAA
NM_001007225_813	NM_001007225	1.013	0.885	TTGAAGAGGAAACTCTGTCACTCCTCATGCCTGTCTAGCTCATACACCCATTTCTCTTTG
NM_001007226_1570	NM_001007226	1.067	0.469	CCCCACCTCCCTTCTCCTAATTAAACACAAAAAGATCCAGGGGACATAAATGTGGAGATT
NM_001007231_737	NM_001007231	9.329	0	AGGTCTTCTCCAACTTATTATTAGGCTAAACCAGAACAAGCAACAAACTGTATTTATGCA
NM_001007232_31	NM_001007232	10.328	0	AAAGCACAGATGCCCAGCACTGAAAGAGTGACTTCGACAAGACGTTTCTACTTCTTCCCA
NM_001007233_754	NM_001007233	1.024	0.835	CGAAATCCTGCCTCATTAATTCAAGCAGAAAATATCCTGGTGGGGAATCTGGCTTAAATA
NM_001007234_142	NM_001007234	1	1	ATGACTGATGTACTTTGTGCTAGTTGTTAAAAGTCAGCAGAGAAATAAAGATCCTTCCGT
NM_001007237_2492	NM_001007237	13.058	0	GAATCTGTTCACAACGATAGCAAAGTAGGTGCTGCACGCAATTAAATGTGTAAAGCAATT
NM_001007238_482	NM_001007238	1.069	0.473	CGCGCCGGAAGCACGTGCGCGGGCTGGGTCCCCTGGCTGTGTGCGCCGAGGCTGGGCGAG
NM_001007239_545	NM_001007239	1.771	0	CTCACTTGGCTGGAAACATCAATCTTAACCATTTATTGAGAACCATTAAACCAATGATTC
NM_001007240_723	NM_001007240	1.13	0.256	CATGATTCCTTCCTAAGCATCTCCTGTTCTGACTGCTCATGAATTGAAGAGACTGACCCT
NM_001007243_1110	NM_001007243	1	1	CTCTACACTAGAGGAGTCCTGGACAAAGCTTTCAATTAGTCAAACTAAATTAGACAGGCT
NM_001007245_551	NM_001007245	1.821	0	ATCCTGTTACTGGCATCAACAAAAGGAATTATGCCATGAGACCTTACAGTTGTACTTAAA
NM_001007246_1559	NM_001007246	4.743	0	ATGAAGGGAAAGCTATGTAATTTATCAGTACTTCTTAAAGAGAGAGACTAAAGTCATGGC
NM_001007247_2152	NM_001007247	3.058	0	GTCTTTGTGAGAAATATAAAGGCTTGAGTCATGAAATATGTAACACATGTGCACATGTAC
NM_001007248_2152	NM_001007248	3.019	0	GTCTTTGTGAGAAATATAAAGGCTTGAGTCATGAAATATGTAACACATGTGCACATGTAC
NM_001007249_781	NM_001007249	1.163	0.412	CAACCATCATCTGTCAGCTCCATGGACCAGAGGAAAGTGTCCTCTGTGTTTTACACTATT
NM_001007252_762	NM_001007252	2.734	0	CCCTTGCAAAATAATAGGGCTTTTCTGCCTAAGCCTCTCCCTCCAGCCACTAGGCAGCTT
NM_001007254_4711	NM_001007254	5.08	0	TTACTTACTGTGTACACTGGGGCTTGTACTTGGGGAATTTAATAAAAATGCTCATTACCA
NM_001007255_226	NM_001007255	11.175	0	AGCATTATCACCAGAGCTATCTGCTTCACTTCAAATGCTTATTAAATTTCAATCTGAGAC
NM_001007257_1402	NM_001007257	1.17	0.004	AGTGCTGTTTGCTGTTTTTCCCTCCAGCATTGAAATCACTGGGGCTCGTCAGATGTATTA
NM_001007258_1649	NM_001007258	1.117	0.563	GCACCTAAATATGTTAATTCCTTTACACCTTTCAAAATGGACAGCCCCTTGAACATTAAA
NM_001007259_154	NM_001007259	1.471	0.749	GCTTGTGTTTATGTCTCAAGAGGTGGGAATCAACTTTGTTCTTAACGTAAACACTGTATG
NM_001007262_1359	NM_001007262	1.205	0.15	GCACCTAAATATGTTAATTCCTTTACACCTTTCAAAATGGACAGCCCCTTGAACATTAAA
NM_001007267_902	NM_001007267	1	1	TAGAAAGCGAGCCTTTTTGTAATGATGAAGATGTTAGGACTTCAAAGGATTTTTCTTGAC
NM_001007269_1345	NM_001007269	1.143	0.864	TCTGTAGTTCCCTTAAATTCAGGATGTAAGCGAAGCCTTCCACTAAGTAAAGGTGAGCGT
NM_001007271_385	NM_001007271	2.544	0.036	ATTCTTTATGCAAAAGTGAGTTCAGTCCATCTCTATAATAAAATATTCATCATCATAAAG
NM_001007277_1079	NM_001007277	2.638	0	TGTGGGAGGCAGATGTCAAAATACTTGTACAATTTTAAAATGTCACAATTAAACGTGAGC
NM_001007278_6713	NM_001007278	1.228	0.295	GTTCCTGTGTGTACAGAGTGCCCTTTTTATGTTAAGTGTGTGTGTTTTAGAAACAGCACA
NM_001007279_957	NM_001007279	14.39	0	GAGCTTCACTGGACATATTCTTTATGCCACTCCTATCGCAGGATAATAAACGGGAAAATA
NM_001007464_231	NM_001007464	1.801	0	AATATTCTTCTGATAGCTTTCATCATTGAACTTAATAAACTGACCTTAAAATTTCAAATA
NM_001007466_5120	NM_001007466	6.571	0	GAGATGGATTAATCTCCTTATTTTTCTCTTGATGATTTGAAGTTGTAAGAGTTGTCCAGC
NM_001007467_167	NM_001007467	2.113	0	ACAGAACACAAAGTTATAAGTTTTATTTTTTTATTTCAAAATGTTTTGCCATTAAATGAA
NM_001007468_304	NM_001007468	1.311	0	TAGGAGCCCCAGGCAGGGCTAGTAACAGTTTTTAAATAAAAGGCAACAGGTCATGTTCAA
NM_001007469_72	NM_001007469	1.891	0	CTCTCATCCTGGATGATGTGTGGTGCCACAGGAACGCCCCCGCCCCCCACCTTTTGGATT
NM_001007470_348	NM_001007470	1	1	TATTCTAAATGTCCTGTGAAGTGGGAAATTCTATGAAAGCTACACGGATAAATAACAAGG
NM_001007471_2200	NM_001007471	3.164	0.164	AAACAAAAGTCAAGTGATTTATTATATACAGTGGGCGTTCAAGTCTAGTCAAGCAAGCTC
NM_001007523_918	NM_001007523	3.274	0	ACCAGGCCGCGTACGGCAGACACTCCTGGGCGCGCAGCTCCCGGCCCAGCTGTCCGAACT
NM_001007525_1204	NM_001007525	1.062	0.706	ACAGTCAAACTGTTTTCATTCCACTTAAGTGGATCCTTCTTTGCCCACAGCCTTCTAAAA
NM_001007527_692	NM_001007527	1.222	0.412	AGCATGTGTACTGTAATCAGGTGATAATAGTATTCCTTCAGTCTTTGTAGTAACTGGATT
NM_001007529_1907	NM_001007529	1.158	0.739	TTTCGATGTGTTCTTTTTTGTACCTTTTGAATTTCTACCACGTGCTGAATCTCTGACCCA
NM_001007530_92	NM_001007530	1.532	0.001	TGTCTGTCTGCAGCTGGGCATCCAGGCTGTTTGCCCCTGTCATGCTGCCCAGGACAGGCT
NM_001007531_698	NM_001007531	1.291	0.008	TTTCACTTTAACCCCTGACACCTTTCCCCCAAAAAATATCTTTTTGGCGTCTTATATACA
NM_001007532_244	NM_001007532	1.158	0.062	ATCAGGAATGGGGCTGAGCAGCCAAGACAGCTTTCCATCCAGAACTGTCCCTCCCACTCT
NM_001007533_292	NM_001007533	1.395	0.294	TACTGTGACACTTTTTACTTTTTCAATAAACGTGACTCCCAGGTGAGGGGGCCTGGGTCT
NM_001007534_1405	NM_001007534	1.428	0.698	AAGCTTCCAAAACCTATTTGTTCCAGTGGACACAGAATGGGAAACGCTAACTCGTTCAGA
NM_001007535_2266	NM_001007535	1.283	0	AGATGGAAGCTAAGCAATGGAAATGTTATATGTTTTTGACATTTATTAAATGGTACCAAT
NM_001007536_871	NM_001007536	1.47	0.345	CTCTGGGGAACCCAACATCCCTTGACTGGTTTATTTATAAACGTGATGTTCCATTTGCTC
NM_001007537_701	NM_001007537	8.809	0	GTTCAATGGCTTGTTTGCTGATGAGGACGATGACACAACTTTCACAGGGTTCCTTCTGTT
NM_001007538_2305	NM_001007538	1.82	0.17	TCTATCGATCGTCTTTCTATTCTGTCTGTTTCACGACTGAATAATGTAAAACCATTGTTG
NM_001007539_250	NM_001007539	3.292	0	CCCAAGAAGAGTGCTGAATTTTTGCTGCGCATGCTTAAAAACGCAGAGCGTAATGCTGAA
NM_001007542_248	NM_001007542	1.036	0.943	AGACTAGAAGATACATGAGGTTCTGTTCTTAGGGGCATAGGCCTTTCAGTGACTGTTTCT
NM_001007543_764	NM_001007543	1.027	0.977	AAACTGGAGAGCCTGACTTACTCTCATGGCTTTAGAGAAATGTTCTAAAACTTCTAAGTA
NM_001007544_374	NM_001007544	4.249	0	CCTGGTCTGTACCCAATAAAGGCTGTTTATTCCTCAAAAACAAAAACAAGACTTGAGTAT
NM_001007546_1942	NM_001007546	1.291	0.698	AGTAGATCATATTCTGAACAACTCCTTAAAAAACAGGTCCAAGTATCGGACCATTTGGAA
NM_001007549_2908	NM_001007549	2.037	0	TGAAATGGGTATTTGTTTTCTGTGTGTTTCTGCCGGTAGTATTTCAATTCTGAATATCCA
NM_001007550_118	NM_001007550	1.684	0.682	TTAAATATTAAGCAATTCCATTTAAGCACTGGTTCCTCTAGGAAGTGAAATAAAATCATT
NM_001007551_175	NM_001007551	1.093	0.846	CTGGCATATGTTACTGAATCAAATGGCCTTCCAGAGGCTAAGAAATTTCTGATAGTAAAA
NM_001007553_1235	NM_001007553	2.106	0	GCTTTCTCCAGTTTTCTGTTAATGGCGAAAGAATGGAAGCGAATAAAGTTTTACTGATTT
NM_001007559_2033	NM_001007559	1.767	0	TAGGTTCTGTGCCAATTTTCCACCACTGTGTACTTTGTTGCTATTTAAAACTGTATCAAC
NM_001007560_740	NM_001007560	1.932	0	AAAGGCAATGTCGGAACACCACCCTCCAGTGAGCATGGAGACAGAGTCTCATCCTGGCGT
NM_001007561_1430	NM_001007561	1.123	0.776	GATTTCTAGCAGGGATGTGTGACTTCTCATCACCTGGATTCAGAGAGTCTGGGGGACAGG
NM_001007563_1	NM_001007563	1.216	0.767	GGTCTTAGAAACATTGATCATAGGATGATGGAAAAGTCAAATAATGGATCTTTGTGCTTC
NM_001007565_690	NM_001007565	1.492	0	GCCATCTTACTTGCCTTTTTACTATTAACATGATGTACTAAAGTAGAGCCCTTGGAGAAT
NM_001007593_632	NM_001007593	1.271	0.006	TGCTGTCCTTTCACAGCCGTGGAATAGAGGCCTAAGTTGACACCGCCCTGGCAGACAAGA
NM_001007595_589	NM_001007595	1.466	0.065	GGCCCAGCCGTCCCCGGGGCGCTCTGCCAGGGGACTCCGGACACTGACAGCCGCGTGGTA
NM_001007792_323	NM_001007792	3.499	0	GCTGGGAGTAGAGGATGTTCCTGCTTCTCTAGGCAAGGTTCCGTCATAGCAATTATATTT
NM_001007793_226	NM_001007793	1.678	0	CCCAGTTGCTGTATCTGAACAGTTTGAGCTCTTTTTGTAATATAATCTAGACCTGTTATT
NM_001007794_693	NM_001007794	3.469	0	TGATTCTCTCACAGGCTTGGGAAATCCTGTTAGCATGCAGAATAATGTGGTAACTTTGTC
NM_001007795_63	NM_001007795	1.305	0.771	ATAGGTCTGATTGAGGAAGCTATGGCTGACTATAACCAAGCACTTCATCTTGAAGACCAT
NM_001008_26	RPS4Y1	4.023	0	TAGGTGAAAGGGCATCCGACTTAAAACTATTGCGGAAGAGAAACACAAGAGGCTGGCCAC
NM_001008211_406	NM_001008211	2.903	0	GTAAATAACACTGGGCCAGCTGTAAAAGTAAACGGTGTATTTATGCATTGAGATACTAAA
NM_001008215_1233	NM_001008215	1.143	0.07	GCATGGGTCATTGTTGCAGAATATCACAAAGGTCTGTTGAGTGTACTCCTTTTCACTGGG
NM_001008216_346	NM_001008216	1.259	0.023	TTATACTGCTCTGAAAGAGCTTTCCAAAGTATTTAAAAATAAAAAGTTTTCTTACACTGG
NM_001008218_157	NM_001008218	1.691	0	CTCTAGACAAATCCCACAACACTCAGCCCTGACACATTAATAACCTGCACACATCAGAGA
NM_001008219_114	NM_001008219	1.14	0.402	GCAAAGCTCAATTTTCTATTAGTAACTCTGCTGAAGATCCATTTATTGCAATTCATGTTG
NM_001008220_4102	NM_001008220	15.471	0	CTCCCCCCTTTGTATGATGCAAATGCTGAGATGTACAAAATCAACCATGACAACAAAGAA
NM_001008221_115	NM_001008221	1.119	0.448	GCAAAGCTCAATTTTCTATTAGTAACTCTGCTGAAGATCCATTTATTGCAATTCATGTTG
NM_001008222_1484	NM_001008222	4.585	0	GGGGGGAGTGTAAACCAGAACTTTTCATCTATTCGAAGGCGATTAAACTGTGTCTAATGC
NM_001008223_584	NM_001008223	1.57	0.011	ACATTAAGACAGGGTAGTGCAGGTTCGCCGTCACGACAACTTTCTCTCGCCACCCTCTCC
NM_001008224_2389	NM_001008224	1.289	0.825	TGAGTGCTCTCTCAGAGAATCACTCAATTCCTATTGGAGTGCAATCCTTACTTGAAAGCT
NM_001008225_767	NM_001008225	1.617	0.337	ATCTCTTTTCTAATGCACTGCCTAGTATACCAGGAAATGCCTCAAAAACAGAACTTCAGT
NM_001008226_1346	NM_001008226	1.875	0.538	ATAGGATTCATTTTACTCAGACTTTGTGCATCTACATAGCATCTACTGAGTCAAGTTTTG
NM_001008228_99	NM_001008228	4.302	0	TGCATACTCACTGGCATCTTTGCTATGGGGACATTCCAATTTGCACTTTCAGGAACACTC
NM_001008229_509	NM_001008229	6.05	0	CACTGTTTATTCAACAACTACTACTTGATGGTCAGATACAAACAAACAAGCTAGGTGCTA
NM_001008234_889	NM_001008234	2.099	0.002	GTCTTCACAGGAAAAAAACAGAATCAAATAGACATGATTTCTTGTTTCAGTTTCATCATT
NM_001008235_444	NM_001008235	1.272	0	CCAGGTAAAAGGGGGGCTGCTTTTCTGTTAAGCATCGATAGGTAAGTTGATGGATAAATG
NM_001008237_181	NM_001008237	1.15	0.416	ATCTGCATCTAGTTATCAGTAATTTAAAATAGATATTGAGCTATTTTGATTTATATTTAA
NM_001008239_3702	NM_001008239	2.111	0	GGAGTGTGAGTGTGGACTTGATGCAGTGACGACAAATCATTGCTTAGAATTAATGTTTTC
NM_001008269_123	NM_001008269	1.725	0	CCTACATCATCTAGCCACCCAGCGGCAAATCCAAATAAAGGGGACTTCCGCCCAGAGTGG
NM_001008270_176	NM_001008270	1.293	0.81	GCCATGGACTATACAAGCAGATAATTTTCCCTCAGTTGAAAATAAAATCTCCAAATGAAA
NM_001008272_413	NM_001008272	15.611	0	GCCAAAAATTCTCCTCTTCAACTTATAGAATGCACCTAATAAAGTAATTAGTCTTGTGTC
NM_001008274_641	NM_001008274	1.434	0.002	CTGAAGGGAGAAGGGTGGGGTGCGGGTTGCCAGGGCCCAGGGGGCTGGGAACTGGGGAGT
NM_001008387_142	NM_001008387	1.273	0.015	CCTGGAAGAGAATATTCTCCCCAAACTGCCCTACCTGACCACCTGGTCATGATTCTCCTT
NM_001008388_868	NM_001008388	1.822	0	TAGTTTAGTGTTGTGTGCTTACATGGACATTTTTCTCTTTTTAACACTATAAACCATTAA
NM_001008389_186	NM_001008389	1.153	0.146	TCTCCCCTTTCATCCCGGCTGTCGAGAAACAGCCTGTGTCTTTAAATGCTGCTTGTTCTC
NM_001008390_1960	NM_001008390	1.064	0.322	TTTGCTCACGCATGTATGCTTAGTATAAACGTGTCACTTCTAAAGTTTTGTCTCTTTTAG
NM_001008391_173	NM_001008391	4.285	0.043	TTACTTCATATCCTCTGGAGTTTGCGACTTTAGTATAAATTTGAGACAATAACTGTCCAG
NM_001008392_3642	NM_001008392	1.047	0.583	ATGTTTCCAGGGGCGAGTATTGTCAATCAAAAGGTTTGCAATGATTTCCTTCCTGCCAAA
NM_001008393_2556	NM_001008393	1.563	0	ATGTTTCAAGTGCAACATCTGTCATGCAGTTACTATATAAGGGCCAGATTCTGACCTTTC
NM_001008394_1183	NM_001008394	1.031	0.901	CCTTTTTGTGTGTTTTTCTGAAGTTATCTCAAATGGAGAGTCAAATGTAAACTGAAGCAC
NM_001008395_221	NM_001008395	1.994	0	CCCTACCTGGATGGGCCGAAGCTTGGGGACTGTGAGCTGTGTTAAGGAGAACAAGGGCAA
NM_001008396_1251	NM_001008396	1.488	0.255	ATTTAGACATAAAGGAGCCAAGAATATTCCTTATCCCATGATGATTAAGGTTAGGAAGAC
NM_001008397_448	NM_001008397	1.971	0	AATATATTAACTACTTCCTCTGACTGTGCTAAAGAATTCAGAATTCAGTGACCAATGTGC
NM_001008401_2687	NM_001008401	1	1	GACGTAGGAGAATTCCTACTGGAGAAAAACCATAAATATGTAAGAGTTTGTGGCAAGGCT
NM_001008405_2052	NM_001008405	1.679	0.082	GTTTTTCCTAGTACTCTCCTTAATAATGGTGGTGTTTAGCAAATTGTATTATATAAGTAA
NM_001008406_1565	NM_001008406	4.23	0	CAGCACAAAACCTTTGTATCTTTGCCTTTTATGTTGGGATCTTAATTAAAAATTATATCC
NM_001008407_123	NM_001008407	1.435	0.01	AGCATCCCCTTTTTTCTGCCTTTAAAGTCCTATCTCACCTATCTGTTTGGGTCAGAGAGA
NM_001008408_5534	NM_001008408	1.039	0.826	TTTCTATTGTGCTTTCCTGGCTAAATCATCTACATTCTTAACACTGGTAGCTCCTGTCCC
NM_001008409_1259	NM_001008409	1.223	0.28	CATGCTGCCATTTGTTGTCACCTGCCTATCACAGGTTCATTTCAAGGCAAGAACCATGTT
NM_001008410_2478	NM_001008410	1.107	0.731	ATCCCAAATGCCACAGTCGGAGGTTGGTATCTAAAATCTATGCCTTCAAAAGAGTCTGCA
NM_001008411_1782	NM_001008411	1.488	0	TTCCTAACATGACAGATGAGTAGTAAATGTTGATATATCCTGTACATGACAGTATGAGAC
NM_001008485_136	NM_001008485	1.786	0	AGCAAAAACCTCTATTTAGATTTCAGTAATCACAGAAGTGTAAAATAAAACATTATATTG
NM_001008487_789	NM_001008487	1.675	0	AGCAAAAACCTCTATTTAGATTTCAGTAATCACAGAAGTGTAAAATAAAACATTATATTG
NM_001008489_638	NM_001008489	2.044	0	GAAAACTCTTTCCAGAATGTCTCAAAATCTTGAGCCTATGGAATATTCTGTTGTAGTTTG
NM_001008490_55	NM_001008490	1	1	AGAGGGCCGTTCTCACGACCTCAGCCCACTGGCAGTGAAGGAAGGCAGAAAGTAAAAGAT
NM_001008491_1663	NM_001008491	1.685	0	ACACTGCTACACTTCTCATCCCCTTTGGCTTTACTGCCCAAATCTAAATAGATACTTTTG
NM_001008493_4215	NM_001008493	1.446	0.698	GCTCTAAGGAATGAGAAAAGCATCCTAGTATATTGAAATGACTGATGTTTAATACCTCTG
NM_001008494_1389	NM_001008494	1.264	0.154	ATTCTTGTCCTTGCAGATGAAGGACAGGGCCCTGCTCCCCTAAGCTGGGAAGCCTGGAAT
NM_001008495_754	NM_001008495	1.401	0.403	CATCATGTTGTTACAGGGCCATTTACACCTATTCACAAAGCTTAAATCCTACCTTGTGGG
NM_001008496_421	NM_001008496	1.233	0.858	AAAGACGGGACATTTGTCACAGAGAGTATATCTGTGAACAAGTAAACTCTACTTAGAAAA
NM_001008503_99	NM_001008503	1	1	TACCCTGATTTGGTAGGTAAAGTATTATCCTGATTTATGTGACAGAGTGAAAGGCAACTT
NM_001008504_570	NM_001008504	1	1	ATTATAAATCTTTGTGCCAAACTAGGAGTTTAATCCATTATAGAGGATGAGAATGGAGGG
NM_001008505_144	NM_001008505	1.12	0.449	CCCGTCTGGTGGAGCATTTCTCCTGAGTTAAGCATGATTATTCTTCAGTTGCCCGACACT
NM_001008528_1892	NM_001008528	1.077	0.409	GTTCCACCCTTTTGCTTCTTTGCTGACCATTCACTCTCTGTGTCTGTTGTTGGATCCAAA
NM_001008529_1236	NM_001008529	1.31	0	CTTATAGGTACCACACCTCATGTACTCCTGATGGCTTGGATCTCTGTATTCAGCCTTTGT
NM_001008530_395	NM_001008530	2.446	0	TCTGAGAAATTTGAACCAAAACCTCTTTCAATCTTCACAATGATTTTATTGAAGAGGGCC
NM_001008534_148	NM_001008534	1.124	0.865	AAATACAATACAGCACATCAAACCACAGAATATTTATTAAGTAATAAACTTGTGGCACAC
NM_001008535_101	NM_001008535	1.792	0.003	GGCCGACCACTCCAGCATGGTACACCAGTGTGAAGAACAATAAAGAGACTCTCAGCAGAT
NM_001008536_1526	NM_001008536	1.124	0.773	GAAGCTCTTGTAACCAACCATCCAGTGAGTCTACTAAGTGTTTACCTATATGGTTTGATG
NM_001008537_2405	NM_001008537	52.342	0	GAAGGTTTCAAATATTTGTGACTGAATGTACGGTGAAACTGTCATAATGTTACCTAGCTG
NM_001008539_4450	NM_001008539	2.151	0.288	TATCAAGGGGGAAAGGATGGATATTGGCATGGCAAGTAATGCCAGCAAAGGTCATTTTCA
NM_001008540_1835	NM_001008540	39.179	0	AGTGGGTTGATTTCAGCACCTACAGTGTACAGTCTTGTATTAAGTTGTTAATAAAAGTAC
NM_001008541_2386	NM_001008541	2.222	0	TGCACATTTTAACTGCCCCCTAAATTATTCCTTCCCTGGGTTTGTTTTCTTTGGGGTGGT
NM_001008544_517	NM_001008544	1.108	0.164	ATTATCCTTGTTTGTATATGTCCTGTCACAGAATGTCCTCTTGATGTATTCTAAAACGAG
NM_001008563_1057	NM_001008563	1.225	0.038	GGACCAGACCCCCACACCTCTGTGGTCATCAGTCTCTGTAGAAGCAGATGGTGGTGGAAA
NM_001008564_2353	NM_001008564	1.546	0	TTAATTTGTTATAGGAGTTTAAATGTGTTGTCATTGTCTCCATTGTCTTTGTCCAGAGCC
NM_001008565_65	NM_001008565	4.902	0	GTTGGAATTGTCATGTTACTGTGTAATTGATTTGCTTTACAATGAACAATAAATTTAATA
NM_001008566_1	NM_001008566	2.55	0.001	ATCTCTGCAAATGAACTTCATTGCCAAGAAGAGAAGAAACTGCATTTAAGTGGAAATCGG
NM_001008567_502	NM_001008567	1.144	0.046	CAACTTCTCCTGGAAATGTCCCACCTGATCTGTCACACCCTTACAGTAAAGTCTTTGGTA
NM_001008568_429	NM_001008568	1.808	0	CTCAGAGCACACCGAGGGGACCTGCAGGGGGAGCTGCAGGGACAGCGTGGAATAAACATT
NM_001008572_197	NM_001008572	2.472	0	CCTTTTCTAGAGCTTTTTTCCTTTCCTAAGCCCTGTAAATAAATGAAGGCACTTCTTTGG
NM_001008656_364	NM_001008656	1.051	0.582	ATGCCACTCGGTCTCGGGCTGATCCCGAGGCTTTGTCTTCCTCTCATCAGTTCTTTTGGT
NM_001008657_818	NM_001008657	1.083	0.798	AGCTGGGAGGGAGGGGACCGCTCCACCTTTCTCTGTGGGGGTGGACTAACACAATTAAAA
NM_001008658_78	NM_001008658	1.698	0	TACCAGGACACCTGAGGCTGCTCTGCGGGGGACATGCACAATAAAGGTGTCCTCAGACCC
NM_001008660_930	NM_001008660	1.453	0	TCCATTTGACATTAGGGCCTTTCCAAAATGAATGTGAGGAATTGCTTTCACTTCAAGACT
NM_001008661_170	NM_001008661	1.192	0.019	ATTTACATTGTTTTTCCAAAGCAGTTAACACAACTCCTAACAATATTCAGGGGATCTGAC
NM_001008693_1223	NM_001008693	1.086	0.577	GTCTGCGGTTTTATGACTTGGCATTTTAGAAACTCCTCATTGTCCAGGTTCCTCATGTAG
NM_001008695_597	NM_001008695	1.087	0.099	GCTGCCTCTTCCTCCCTCAGATCCCACCAGGTGCCATAATAAAGCGGATTCTAGACAGAG
NM_001008697_362	NM_001008697	1.092	0.241	CAGGCCCAGAGCCAGCCAGAGACTTGCCCCTGAGAGGGATGTGTTGTGAATAAACGGTAT
NM_001008701_1398	NM_001008701	8.898	0	CGATATGCCAAACCAATTTTGGGTCGAGTGCATTTAACGAGAACAAAACAAAAGGCTCAT
NM_001008703_406	NM_001008703	2.211	0.001	TGGGGCCAGATGTATAGTATTCAGTATATATTTTGTAAATAAAACGTTTTGTGGCTAGGG
NM_001008707_1715	NM_001008707	2.473	0.001	CATTCATCAGGGGAGATAACTGTAAAGGATTTGGCCTATTACCATACTCAGTTGTCAGTT
NM_001008708_409	NM_001008708	1.834	0.002	ACAAGCAGAGCTTTTAGTCTTCGGAGAATTATCTTCAGTGCACGATGGCAATATGATTTG
NM_001008709_402	NM_001008709	2.943	0	GCTGGCAGCCGGATCCTGGGGCAACCCATCTGGTCTCTTGAATAAAGGTCAAAGCTGGAT
NM_001008710_1142	NM_001008710	2.067	0	CTCTACGGCACACAGCTGCTTCTGCACAGTCTCTTCTGCTTTCATAACTGTTTAAAGGTA
NM_001008712_140	NM_001008712	2.935	0	AGCTATCTTTCCCCGCTTTCGCAAAAACTATTTCTTGACGACCTTTGAGAGATTTCAATA
NM_001008723_578	NM_001008723	2.563	0.159	TCTATGTGGAATTTCTTTTCAGGCCTGGAGTAGGAAAATCTATTCCAAAGAGACACACTA
NM_001008726_2141	NM_001008726	1.007	0.991	GGTGGGGAAATGAGGGGGAAGAAACAAAAACATCTGATGATGCCGCATGCTGCTTAAAAT
NM_001008727_1284	NM_001008727	1.07	0.744	GCCTTCAGTTATCCCCATTCATTTTGAAGACATGAAAGAACTCATACTCTCTGTGTCCCC
NM_001008728_469	NM_001008728	1.012	0.987	GTGCAGAGGGAAAAGAGTCAGCAGAGCTGATGGATCCAGTTTGAAAAATAAAATGCCATT
NM_001008735_145	NM_001008735	1.062	0.577	GTGGAAGACCATGTCTGCTAAAGAGAAAGGGAAATTTGAAGGTATGGCAAAGGCAGACAA
NM_001008736_167	NM_001008736	2.019	0	ATCCCACTTGGAAAACTCCAAGGGGGCGTGGCTTCCCTGCTCACACCCACACTGGCTGCT
NM_001008738_2869	NM_001008738	1.386	0	GCCTACTTCTGGTAGATGTCTTATGAGATTGTTTGCTTTTTCTAAGTTACTTAGATGTTG
NM_001008739_396	NM_001008739	1.785	0	CATCTTTTATGCTTTGGTCCTGACCTGTCTCAACTGGACTTGCTCCTGCAGCCACTATGG
NM_001008740_321	NM_001008740	1.006	0.97	GACTCCAATCTTTTCCAGAAAAGCACCGTTTCCCTCATGTGTGCAGTGGCGTATCAATAA
NM_001008741_66	NM_001008741	1.43	0	AGCGCTTTGGGTCCAGGAATGGCAAGACCAGCAAGAAGATCACCATTGCTGACTGTGGAC
NM_001008742_1428	NM_001008742	1.017	0.986	CTGAATCTATCCAAACACTCTCTAGCAAATGGCTCAGATCAAATAAAACTCAACATTTTG
NM_001008744_1635	NM_001008744	1.156	0.128	CTGGGGTTTTGCATGTGTTTGTCTGTGTTCAGCTTTTTAAAAATAAACTTGAAAAGCTAC
NM_001008745_1984	NM_001008745	1.001	0.999	CTGATGCAGCAGCTTTTACTACTGGTGGAAATCGATGTTTTTTCCTTCAAAGTCTAACTT
NM_001008747_1188	NM_001008747	1	1	ACTCCACAAGAAATTGACGGTAGAGGAAAATTACCAGATACAGGAAGAAGAGAAACTTTC
NM_001008749_190	NM_001008749	1.684	0	CCCTGAACAGCCTCCCACTGGACTCCAGCCCCGTTCTTATGGCCCAGGGTCCAAGTGAAA
NM_001008756_1719	NM_001008756	5.919	0	CTGTGTCTTCCACTTGTTTTATTTAACGCGTGGCTACTGTCTTAATTTTAGGCATGCTAA
NM_001008777_753	NM_001008777	1	1	AAGGTCTATACACACAGGAAGGTGTATATTGTCTCAATACAATCAAATCTTTTACTAGGG
NM_001008779_473	NM_001008779	1.012	0.984	GTGGTGACCCAACTAAACAGATTTTTAATGTGACCTATGTTAAGTTGAAAACTAATGCAC
NM_001008783_1641	NM_001008783	1.157	0.699	GGACCACCTGTAAAGCAAGTCCTTTCAAGTTGTGCTGCACATCCCAAACCATGTTACAAA
NM_001008800_11	NM_001008800	1.752	0	TGCTACTGCGAATTGATGACATCGTCTCAGGCCACAAAAAGAAAGGCGATGACCAGAGCC
NM_001008844_3793	NM_001008844	2.268	0	TTTGACTATATGTGCATGACAGCAGCAATCTTTGCTTTTCTTTGGTCAAAGTTTTCTGTT
NM_001008860_1151	NM_001008860	1.264	0.02	AAAGGGCGGAAATCACCCCAAGGAAGGATTCTCAGGTTGAGAATCTAAGTAAATCACCGT
NM_001008895_1324	NM_001008895	1.53	0	TGAAACATGCGGGTGGGTTTCCATATTAAAATCCTCACTCTTTAATAGTCATTTCTATCT
NM_001008896_150	NM_001008896	1.057	0.797	CTGATGGGATCAAAGACCCTCCTTGTATATCCTTAAACCTGTACTCTATTACCAGGCCAC
NM_001008897_577	NM_001008897	1.584	0	CTATAGCCCCTCCTTCAATGTTGACCTAAGGGGAAGAAAAGATTTAGATTGTTTATTCTT
NM_001008901_82	NM_001008901	3.652	0.002	ATGGCCAGCTGAGGAAAGAGCACACGTCTCGTAAATGCATGGAAGAACATGCAATGCATC
NM_001008910_158	NM_001008910	1.223	0.022	AGATGGCCCCTCATGCCTCAGAAAGAGGGTTCCCATCACTCATTGGAATCTCTACCCATT
NM_001008917_551	NM_001008917	2.214	0	TGGTCTCTCTGTAAGGAAAATCACTGACGGCAGCTGCCTTCTGGAGCCAGTCTGGAAGGT
NM_001008925_3300	NM_001008925	2.993	0	TAGTTGAATAGTTTAATTTGAAATGAATTAATTTTAAATGGGAGTTGTTCAAAACTATGC
NM_001008938_603	NM_001008938	3.263	0	TTTCAGTTTGTGAGCTCTTCTCTGTCGCCCTGAAGGGTCACTGTATTCTGTATGAATGCA
NM_001008949_1563	NM_001008949	1.642	0.003	AACCCCAAGGCACATTCACAGGCAGTGGAAGAGTTCCAAAACCTTCTGACCCAGGTGAAC
NM_001009_60	RPS5	3.393	0	CAACCGCTGATTTTCCCGGCTGCTGTCCAATAAACCTGTCTGCCCTTTGGGGCAGCCCCA
NM_001009181_185	NM_001009181	1.054	0.907	ACTGTTAAGCTGTTTTCAGTGCTGTTTCTGAATAATAGAAATCACTTCTTCTCTAAAAGC
NM_001009182_455	NM_001009182	1.325	0.009	GGCCTTAGCATCAGAATTAAAATAATCTGGATTAAATGGCAAATGTGTTCATAGTCAGCA
NM_001009185_502	NM_001009185	2.948	0.023	AATAGTAACCAGATGCAGTAAATATCTAGGCAGTGCGGACTACCTCATTCAATAACTGAT
NM_001009186_918	NM_001009186	1.27	0	CTGTGTTTTGGGGGGTCAGCAGTGGCCTGAAGTGAGTTGTGCAATAAATGTTAAGTTGAA
NM_001009551_810	NM_001009551	1.351	0	TTTGCAGGTACTTAAGATTTTCAAAACTGAACGAGAGAAAATTGTATAACCATCCTGCTG
NM_001009552_610	NM_001009552	5.244	0	TGCATATTTCTGTATATTTGTCATGGCAGTGCTTGCATCCTATTTGGTGTACTCAGCAAA
NM_001009553_2515	NM_001009553	1.202	0.777	CTAGCGTTCTCTTATGAAAAGCATATGCAAGCAAACACATCATTTAAAAATCCTTGGAAC
NM_001009554_1756	NM_001009554	1.757	0.011	TGTAGAGGGAGACTGTAAAAGGTTAAATATACCCACACCACCCATGAAAGTCACTTTTTA
NM_001009555_1036	NM_001009555	1.047	0.812	TACAGAACAACCGTTAAGATGGAAAACAGTGCCAAACCTCCACAGCTCATTTCTTTGTGA
NM_001009562_133	NM_001009562	1.513	0.596	GGATGAAGCAAACTTAGAATTCTTAAACAACATTGAACAGTTTGCATCATCTACTGAAGA
NM_001009565_708	NM_001009565	1.24	0.459	ATATTAATTCTGCAGTTTATCAGGTGACTGTCCTTCACTTGCTTTCAGAAAACTTTGAAG
NM_001009566_1314	NM_001009566	4.661	0	CTGCTGTGTTCAGTGGTAGGGCAAAAGGAGAGAAAACAGTCATGGTCTAAAAACCCACAT
NM_001009567_792	NM_001009567	11.348	0	CCAAGAGAGTTTTACAGGCTGAGTATTGCAAATGTGTTCTTTGTCCTGTTATATGTATAT
NM_001009568_225	NM_001009568	1.313	0.11	CTGACCACTGAGCCTCAGGAAGGTTGATCTCCTTCCACCCTTCTCCAGCTCAGGATCAGA
NM_001009569_1178	NM_001009569	1.456	0.003	CGCAGAGTGATCCACCATGGGGGATGTAATCACCAAACTGTTCTTTGGTGTGTGAATTAT
NM_001009570_269	NM_001009570	1.299	0.002	GGGTTGGTTACTTCATTTTACAAGGAAGGGGTAGCAGTTGGCCCACTCTCTTCTCACTGG
NM_001009571_837	NM_001009571	14.003	0	GTGGGGTAGCAAGTGTGCTTCCGTCAAGATATTATATTCTCCTACTCCAGTATAACAGCT
NM_001009584_752	NM_001009584	1.543	0.298	TCAGGAGACTGTGTCACATTGCTGCAACTCATTTCTGCAGCAGGCCGGATTAAATTTGTT
NM_001009598_45	NM_001009598	1.184	0.057	GCTGTGCAAACACAGATACTGTGAGCCCTGAACCCTCCAGAAGGCTGCTTCCCCATGACA
NM_001009606_259	NM_001009606	1.101	0.23	ACTGGCTGCAGTACTTCCCCCTGTCCCACTTCCTGTTTGTCAGCGGGGAGCGTCTGGTCA
NM_001009607_112	NM_001009607	1.417	0.132	TCCATGTGCTGCCCACAGAAAGCAGCGAGGCTGCTGTCTCAGCTGGAAAGCCGAGCCTGA
NM_001009608_633	NM_001009608	3.041	0	AAACCGGCTCAGCCACAAACACTGAAAGATTATCTACAATTCAGAACAGCCCAACCAAGA
NM_001009609_79	NM_001009609	1	1	TTTGTGTATTACCACAAGAAGGGTAAGAAAATAAATTCAAACCAACTGGAGAATGACCAG
NM_001009611_801	NM_001009611	1.239	0.642	TAGAGTGGAATTCAGGCTTGAGAATACATGAGGGAGTTCCCCTTCCATGGATGGTTGTAA
NM_001009612_1302	NM_001009612	1.345	0.139	CAGAGACACTCAGTTGTGTGGGGTGCTGCAGTCGTAACTGAAAAATTACATCTGCCTATA
NM_001009613_159	NM_001009613	1.304	0.698	GATCAAAGAGAAAGGAGACCTAAACATATCTGCAGGATCTCCACAGGAGGGTGGGGAGAA
NM_001009614_220	NM_001009614	1	1	AAGACCTAGATTCATCTGAAGAATTTTCAAAGCAGGATGAGGAACTAGAATTACTTGAAG
NM_001009615_7	NM_001009615	1.769	0.012	GAGGCACCAAACAGAGTCTTAGCCCCCAAACAGAGCTTTCAAAAGGCAAAAACAGTAGAA
NM_001009616_221	NM_001009616	1	1	AAGACCTAGATTCATCTGAAGAATTTTCAAAGCAGGATGAGGAACTAGAATTACTTGAAG
NM_001009811_45	NM_001009811	1.014	0.848	GCACAGGCGGCCCACGCTGAGTACCAAGTAACCAGGATGCTGGGAACACTGCCGAAGAAC
NM_001009812_437	NM_001009812	1.317	0.28	CCTCCTGCCCGAGTTCCAGGGTGGAGGAAGGAGGTCCACTTGGGCCTCTTCCGGCCCACA
NM_001009813_101	NM_001009813	1.177	0.012	GCCTACCTCCCTAGGGCCCTGCTGGGACATGAGTGCCCACCCAAGAGGCTCTCAAGGACA
NM_001009814_130	NM_001009814	1.351	0.661	ACCAGTGTGCAACTGGCAAAGGAGTAAGGCAAATTCACTGTTGATCAGTATTATTCTGAT
NM_001009820_629	NM_001009820	2.142	0	ATGGAGGCTGCGCCGGAGTGAAGAGGTTCTCTCCACCAGCTGTGTTTGGACGCGTTCCTG
NM_001009877_195	NM_001009877	1.506	0	CCTTTGGCATGCGGGAAGCAACCCTGGGGAGGTAACGAATTGTCTGTGGTATCATGTCAG
NM_001009880_2714	NM_001009880	1.346	0.311	AACAGCACACTTGATCCCAAAACCCCTTTAACACATTAGGTTTCCTCAACAGAAAACTGT
NM_001009881_488	NM_001009881	1.065	0.595	TAAGAGTTAGGAAAGAATTTCATGTGTTTTAAATTTGTCACTTCTATTCTTTACAGAACC
NM_001009894_1625	NM_001009894	1.776	0	AATATGATCAGGGAAACCTTTGGGACGTCTGACAATTAGGCATTGGTGAAGAGACAATTC
NM_001009899_2597	NM_001009899	1.126	0.84	AATTGGGGGAGATCATCTTGTCATGTACTGGGTAGTAGGAGGGAGCCTAGATTTTAAACT
NM_001009905_202	NM_001009905	2.178	0	TTCGAGGAGGAGGAGACCCCAATTACACAGGTTGGAATAAAATGTTTAAATCTCGTAAAA
NM_001009921_640	NM_001009921	1.638	0	CCAGGGCCATCTCCCTTTTAATGTGTTCGTGTTAAAACCTATTTGAGTATAAGACTTGCC
NM_001009923_959	NM_001009923	1.09	0.228	TGGATGCCTACAGGACTAGATCGCCTTAGTTTGATTCTATTTTTTAGCTTGCAAAAAGTG
NM_001009931_1545	NM_001009931	1.108	0.604	AAATCATCCATGCCCAGATGAAAAGAAAGAGTATCTGTCACTGCTCTATAGTACCTTAAT
NM_001009936_82	NM_001009936	1.081	0.081	TCTTCGCACTGGCTGTGCGGGTGAGCCTTTCATCCTCCCCAGTCCCTGCCTCTCCTGCCT
NM_001009937_329	NM_001009937	1.416	0.001	GTGTGGCGGTACTCTGAACAATTTCCTCAGAACCTCTTAATAAATAAGTTTGGTATTGCT
NM_001009938_329	NM_001009938	1.403	0	GTGTGGCGGTACTCTGAACAATTTCCTCAGAACCTCTTAATAAATAAGTTTGGTATTGCT
NM_001009939_812	NM_001009939	26.981	0	CCACACGATGCTCCTTTTTGTTCCGTTGTGAATGCCGCGTCCTGTCCTGGTGACAGGAGA
NM_001009941_138	NM_001009941	1.051	0.889	GGCCACAGCGCAATGACATAAGGATGTTTCCAAGAGGAGGCAGTAAAGCGCATGGTAATT
NM_001009944_516	NM_001009944	1.346	0.22	TCAGTATTACCTTCTGCCACCCTCAAGGCCTCGGGCCAGGCAGAATGGCTGCACGCAGGT
NM_001009954_1685	NM_001009954	1	1	AATCACTTGTGGGACTGTAGAGGAAAAAATATACAGAAGACAGGTTTTCAAGGACTCATT
NM_001009955_533	NM_001009955	1.444	0	TCCCCAAGCCCTTCCACCAGAAACGCTAGTCTAGGTGTGAGAGCCCACATTGTCTGTAGC
NM_001009956_4108	NM_001009956	1.306	0.005	AAATCACATGTATGCATTTGGTTTAGGAATGTGCTTTTGTACTTCCACTTGAAAACAGGT
NM_001009957_682	NM_001009957	3.518	0	TGTCCTTGATGGAGGGGAGAAGGGAGGGCAAAGAAGTTAAATTTATTTCAGCACATCAAA
NM_001009959_1070	NM_001009959	23.802	0	AGAGCGTGAGCATGTATTTTTAGTGAGAGAGCTCTGATAGTTGTTGGGAATATATAATTT
NM_001009991_300	NM_001009991	7.227	0	TGTTACCTAAGCCTCTGGTGGGTTATCTCCGAGATGGAGAAAATGGCCAGATTTCAATAA
NM_001009992_2780	NM_001009992	1.154	0.847	CATTAAAACCAGGTATGAAAGCCTACATGACTCACAGTTACCTAAAAGGTTATTTCAAAG
NM_001009993_109	NM_001009993	1.94	0	ACACGGAGAGGTCCCTAGAGAGCCTCATGGATTGTAACTAAAGAAGAAACGGTTCCTTTT
NM_001009994_131	NM_001009994	10.776	0	CTGACCTGTGAAAATTAATCTGATTAGCTACTTTTGATTATATCCAGAGCTTTTAGGGTT
NM_001009996_174	NM_001009996	1.514	0	AAAGCAAAAACCCACGGCCAAAATAAATTGGTACTGTTACAAAGTTCTGTCTTGTCATGG
NM_001009997_622	NM_001009997	2.152	0.048	AGACAGATGGGAGCAGGCAAGAGCCCCACACTGATGTAATTGCCTGGAACGGAGCCAATA
NM_001009999_391	NM_001009999	2.037	0	CTTCATAAAGACTGTGAGGCAAGTGCTGTGAAGTAACATCTTAGTCTCGTTTTTTGTTTT
NM_001010_68	RPS6	2.634	0	CTTCTAAGTCTGAATCCAGTCAGAAATAAGATTTTTTGAGTAACAAATAAATAAGATCAG
NM_001010000_3108	NM_001010000	2.44	0	TCTGAGAGAATTCTGTGTGGTATACTCAGAGAATTCTGTGCCCTGCTCATTGTCTTGAGT
NM_001010844_430	NM_001010844	1.411	0.487	CTTACATTCACTTTCTATTTTTAAAAGACTACTCTGAAAAACACTCTTGGGAAATAAATG
NM_001010845_155	NM_001010845	3.898	0.029	TCCCTTTGGGCCTGCGGCCTTACTGTGAAGATATGATATTCTTTATGAAAGAACATGAAT
NM_001010846_3117	NM_001010846	1.256	0.797	GCTTTACAGTTGTACAGGAGGTTATAAGAAGAAATACAGTAAATTAGTGGGAAGTGGGAG
NM_001010848_665	NM_001010848	4.559	0.199	TTTTTTAAGGGAAAGAAATGTTTCAGGAGGGATAAAGCTTACCATTAAAGCTTTGGGGTA
NM_001010850_317	NM_001010850	3.055	0	CAGTGTTTAATCCAGGGGAGAAGGCCAAATGATACCCCTTGAGAGCAGATATGAAACTTT
NM_001010851_2230	NM_001010851	1.532	0	TCAGAGTAGAGAGTTTAATCAAAACTACCAATGGAACATGTTCTTGAGTAGGATTCATGT
NM_001010852_723	NM_001010852	34.259	0	TGGAATCTCATGAAAAGATGTGTTTCCTCAATTAAGATGTCGAATTGTAAAAGAGAGTGG
NM_001010853_3544	NM_001010853	3.744	0.114	AATATTTTAATAGGTACATAAAATATGTATGAAAAATCTATAATAAACATGTTTATCTGA
NM_001010854_894	NM_001010854	5.468	0	GTACAAAGAAGCTTCAAATGGAATATTTACTGACATTCCTTATACATGACAGACACTTGG
NM_001010856_316	NM_001010856	1.144	0.125	AGGTGGCCTATAAGTTACTGATCATTGAAGGAGACTTGGAATGCACAGAGGAATGAGCTG
NM_001010857_338	NM_001010857	1.367	0.024	ACTGCCACTTCCACCATGTACAACGCTGTGGGGCTGGGGACTGAAGCCATGAACTGACAA
NM_001010860_174	NM_001010860	1.239	0.314	GGATTATGCACCAGAAATAACTGCCCCTGAAGAGAATGAGGAATTACCTTGCACTGAACC
NM_001010861_1610	NM_001010861	13.788	0	CTCCTCAACCAAAACTTTGCAGTAATTAAAACTACCCTAAGTAACTTTAGCTTATATGGC
NM_001010862_651	NM_001010862	2.19	0.467	TCTGTTTTAGCCTCTTATTTTGAAGGCAGCTTTTAAATTTCCTCAGAGAAATTGCAATGG
NM_001010864_366	NM_001010864	1.33	0.47	TGTGACTGGCAATTTTGTAAGATGTACAGTTTGTCCTATTTTTCCTACTTTTTGATTAAA
NM_001010865_1	NM_001010865	1.185	0.225	GCGCTCGAGGCCTGCAGCACGGAGCAGGAGCGCATGGGCCTCCTGGCTGACCTCCCCGTG
NM_001010866_2356	NM_001010866	2.008	0.055	TAAAGTTTCACTATGTGGAGAAAATTCCAGCACTTTTGAGTGTTGTGGCAACAACCGAGG
NM_001010868_390	NM_001010868	1	1	CACCTTCTAATCTTGTTATTGAGGAGAACAAAACAACTCTTGATTAGAAGTCTTCAACTG
NM_001010870_427	NM_001010870	1.111	0.52	TAGCAGGATCTCCTTCAGAATTTTTGTCTTGATTTTGAATCTTTGCCTGTTTGTCTAAAC
NM_001010871_38	NM_001010871	1.274	0.84	TGCAGAAGAAACTCAAGATGTATGTGTTAAAAGAACAATAAGCTGAAGGGACCATGATTC
NM_001010873_322	NM_001010873	1.109	0.941	TTAGAAATCAAAGAAATGGGAAAGAGGGGGGAAAGCGATTTCACACTTAAATAATAAAAT
NM_001010874_902	NM_001010874	1	1	AGTTGTGTACCTTATTTATTATAATACAGACATTGTATGCTATCATACTGGATTTACAAT
NM_001010875_48	NM_001010875	1.223	0.134	CAAGGCTGCATGAGACATCTTTCTGAAAATGGTAACTTCTGAAACAGCAAAGCTTCCTGT
NM_001010876_80	NM_001010876	1	1	CACAGAAACAACGTTAAATAGAACAACTGTGGAAATATATTTTATTTTCTCATAGATTTT
NM_001010877_1527	NM_001010877	1.329	0.248	TCGCCCGTAACTGTTTCTCAGACCTCAGCAGTTAGTATTTTGACCAGTGCCTGAGTATAA
NM_001010878_175	NM_001010878	1.217	0	GCGCTTGATGTCCAAGGATTCCATCCGCAAGACCTTTTTTCAGATCCTTAGGAAAGGTTT
NM_001010879_1517	NM_001010879	1.793	0.077	GCTAAGGCAAGGCAGACATTTGTGTGTTCTCTTAGTCTTTGGAGGAAATCTTGAGCAATC
NM_001010880_1663	NM_001010880	1.41	0.301	AGAATGTTCACACAGGTGAGAAGCCATCTTGAATGTAAGGAATGTGGAAAATCCTTTAAT
NM_001010883_2207	NM_001010883	1.218	0.655	TGTAGTCAGCAAAAGTCTGGATCCATTTTATTCCATTTTGTGTTCCATTGGCACACTTTG
NM_001010885_64	NM_001010885	1.077	0.878	CAATTAGGTGAAACAACCTGAAATTCTGCTTTCTGATACCAAGATTGAACTTCACTGAGA
NM_001010886_107	NM_001010886	1.129	0.157	AAGGCAGAAGCTGCCTGAGGAAATGTTCTTCTAGTGCTCCCTCCTTCTTGCTGCCTCCTC
NM_001010887_113	NM_001010887	1.086	0.181	AAATGGGCCTTCATTGGTGTCCCCTACGTGTCCCTTCTGTGTGCCAACAAGAAATCATCA
NM_001010888_6427	NM_001010888	12.086	0	TTGTGATGGAAAATGCTGTATCGCTGACAACAATGAACTGTAACCAGTTATTTACTGCAT
NM_001010889_385	NM_001010889	1.026	0.959	CAGTTATGATGCTGATGGTACTCTCTGCCGGAGCAGATTTGCCCAACTTGGGGCTGAGCT
NM_001010890_801	NM_001010890	1.028	0.97	TAGAGTGGAATTCAGGCTTGAGAATACATGAGGGAGTTCCCCTTCCATGGATGGTTGTAA
NM_001010892_583	NM_001010892	2.545	0.47	GGTCTCAGGTTTAATTTGTAATATGACAAACACTGGAAGATACAACCCACAGGAAATTCT
NM_001010893_1182	NM_001010893	1.284	0.489	TTTAGCTTCTGTGGCTCCTTTTACAGTAGCCATGTGTTCTGGATGTGAAATGTTACTGAT
NM_001010895_302	NM_001010895	1.116	0.929	TAAGAGATGAATTATTATACCTCTAAACTAAGGTTTTCCCGTGCACAATTACACAGAACG
NM_001010896_273	NM_001010896	1.024	0.97	AGAAGGTGCTCAAAATGACTTTTTTGTAAATGTCTAAAGGACACTGTCTTATACCAAACC
NM_001010897_108	NM_001010897	6.964	0	AGTTTCTGCGGGAAGCAACAGGCCACAGGAATAGAAAAAATCGCTCCCCCACTTGTTCCC
NM_001010898_2229	NM_001010898	3.633	0	CAAATCCCAAGCAGAATTAGCAACAGGAAAAGCAAAGCCCCAGGAGAGACACTCTACTAT
NM_001010899_2	NM_001010899	1.144	0.849	CCTCAAGCTGGTAAGAAGCAGATCTCTGAGACTTTCTACTGGGATATGGAGTTTTGGGGC
NM_001010900_1014	NM_001010900	1.517	0.711	CAGCCAACTATTGAAAAAAGGGCAGTTTTCTAATAATCTCTTTTTTCTTACAGTCTCGTG
NM_001010901_47	NM_001010901	1.124	0.571	TGCATGACAGTCTGACCCCTCAGGTTGTTTATAAGGTTCTTCAGGGCAGAGGTTCCTTGA
NM_001010902_12	NM_001010902	1.016	0.982	TTCAAGACCTTGGCTGTACGATGTTTGGGCCGTCGAACCAGAGGTAGCAAGTTGCGTTTC
NM_001010903_600	NM_001010903	1.12	0.501	GACCCTTGGTCTCTCAGAATCCTTCTAACCTGTGTCCTGACATTCTGTGACTAGAGAAAT
NM_001010905_172	NM_001010905	1.569	0.744	CATGACCATGTAGTTTTATTATTTCTGATGTTTTTGATTTATGCTTATTTGTTAAGATCT
NM_001010908_851	NM_001010908	17.734	0	AGAGATTGACAGTGTATCATAGGATTACCCTCTAAGTGTGAAAATGTGTAATTATGTACG
NM_001010909_782	NM_001010909	1.297	0.78	CTGGTCTGCTAAGGTCAAATCTTCCAAGAGGCTCTTGGCAAAGACCTGAGATTCTCATAA
NM_001010910_1926	NM_001010910	1.067	0.958	TGACTTCCAGATCTTAGATTCCCAGGAACTGGAAAACGGCTGTTAGTATCTTTTGGGTCC
NM_001010912_689	NM_001010912	1.77	0.352	TACAACCTGGAAGAAGAGAGCACCTGGAAAGAGTGCATGCGTAAAGCAACTCCTTATCAT
NM_001010913_2893	NM_001010913	1.022	0.98	AGTATACATAGGGTTTGATACTATATTTGGGATGTTGGAACATACCCAATTGATAAAGGA
NM_001010915_327	NM_001010915	6.172	0	GTATCACTCAATTTTTGGTAAAGAATTATAAAGATCTTATCTAGTAACTATGTAAAAAGG
NM_001010916_460	NM_001010916	1.416	0	ACTTGCAAACGGATTGGCCTAATCAAGAAGTTCAGCCTGGAGAGATGGAAAATCAGCTCT
NM_001010917_2229	NM_001010917	1.052	0.851	CATGGGGAGCAGGATGAACCCTTTTTGGAGCTTATAGTCTACTGGGGAGGCAGACACTTC
NM_001010918_26	NM_001010918	1.822	0.595	AATTTTCTAATGATTGGAATGCCACAAACAAAGAAAACCCAAAGGAAAGCTGTTGATGCT
NM_001010923_665	NM_001010923	1.026	0.924	AGGAGTTTTCCATAACCTCTTCTATGACACAACAAGTTCATGACTGAAATTTCACCGGAT
NM_001010925_283	NM_001010925	1.043	0.948	GATCAGTTGTATCTTACTAGGAAATCACCCATTTACTCTAGTATTCTCTTCTGATCCTAC
NM_001010926_819	NM_001010926	1.123	0.354	GTGTGGGTGGATGCGTGTGGGCATGACTGTACTCAGAAATTGAACTCTCGGTCACGTGGA
NM_001010927_620	NM_001010927	18.377	0	GAGCCATGGAAAATCATAGTACGATTCAATCCAGATATGGGTTAAATTCCTCATTAAATC
NM_001010931_180	NM_001010931	1.034	0.811	CCATACAATCATTTTTCCATATGCTGGCCCTTACCCAGCTTTTCTGAATTTACGATAAAA
NM_001010932_371	NM_001010932	1	1	GAAGTGAATTAAGGTACATGCAAGTGTAGTAACATATCTCCTGAAGATACTTGAATGGAT
NM_001010934_1208	NM_001010934	1.026	0.824	GAAATCCTTGCCTTTATGTGCTAGAGCCAGTTCCATCTCTGTTTGTAAATTCTTGCTTTC
NM_001010935_827	NM_001010935	1.189	0.599	ACTGGTGATTTCTCTAGGAACAGACGTCGCACTTTCTGTTCTAAATATATTTATTCCTAC
NM_001010938_755	NM_001010938	4.967	0	TGCCCCAGCATTCGGTATCTGCTTCTTCCAGAGAAATAAAGTTAGTTTCTATTTTATGTT
NM_001010939_213	NM_001010939	1.019	0.98	CAAGACAATCTATAAAGAACCATGGCGCTGTGTGTTTAAAGATCTATATCATTCCTAATG
NM_001010940_173	NM_001010940	1	1	CGCCCATTTAAAAATAACGTATAGAATCAGCATCTCTGACTAATGAAAAATGGATGTAGC
NM_001010942_1211	NM_001010942	4.193	0	ATTTGGATTGCCATGCAAGGGCTTGCATTATAATTACTTGCCACTTGAATGTGTTTTGTG
NM_001010969_149	NM_001010969	1.274	0.614	CGTCTCAGGAGGCTCCCTAACCCTTGTGAGGACAAGGACCAGCTTTGAGGGCCTCCACCT
NM_001010971_1098	NM_001010971	1.039	0.658	TCAATATCTGTGTGTCAACGCCTTGTTGAATTGGTGCTTTGTGTTTGCAATAAAGCATTG
NM_001010972_450	NM_001010972	1.188	0.021	AGATGCCCTGACCCTCCAGGACATTCCCACCCTCCCCCGTGCTGCCAGGTTGTAGCTATA
NM_001010974_939	NM_001010974	1.319	0	GGTGCTGGTTGTGTTGCCTCTAGACCTCGGTGCCCACAGCCTTGAGGATCCTTCCAATAA
NM_001010976_181	NM_001010976	1.389	0.277	GAAGCACCTACTGTGTGCTGGGGACCAAGAATGGAACAAGAAGGCACGCCGTGCCCTCAC
NM_001010977_481	NM_001010977	1	1	GGATTGAGAAGGTAGTGCATACAAACAACTTGTATACTTGGAACTAATGTAACAATACTG
NM_001010978_31	NM_001010978	1.225	0.433	TGGCATTGTCCTTCAACCTTCTTCAAGTACTGCGACTGTATTCCGAGGCGTCTCTGCCGC
NM_001010979_98	NM_001010979	1.019	0.932	TCTGATGGCATCCAAAACACTGTTCTTCCATTCTCAACATGCCTGCAAACCTAGCCTTCT
NM_001010980_686	NM_001010980	1.133	0.685	GGATTCTCTTATGGGCTGAACAGGAGGAGCATGGGTTTGTCCATGTGTTTGAGTAGAAAT
NM_001010983_450	NM_001010983	1.108	0.213	GCTAGCTGGTACAGATAATTCAAAACTGCTGTTGTAACCTGTGGCCTGATCTGTAAATAA
NM_001010984_2864	NM_001010984	1.333	0.346	GGTTGCCTAGTTTATGTAACAGTGGAAAGTTATCTGGAAATAGTATTTTGAACTTTCAGC
NM_001010985_132	NM_001010985	4.717	0	AGGAAGCCCGCCAGTGGTGAGATTGTGTCAAGGAGCTTCGGCACCATGTCTGGTTTGGAT
NM_001010986_696	NM_001010986	2.284	0	ATATATGATATCATGGCCTAGATCCTTGAGAAGCACCTGGCTTTCCTTTTTAAAAGATAC
NM_001010987_1388	NM_001010987	1.599	0	AGGCTGGCTGCTGACCTGAACCCTATGTTTTAACACAGAGGTCACCATTTTCCGTTTAAT
NM_001010989_683	NM_001010989	1.044	0.701	TAAGGGGAACTTTGCGGAGGTGAAAACCTTTGCTGGGTTTTCTGTTCAATAAAGTTTTAC
NM_001011_53	RPS7	2.11	0	TTGAATTCCCAGAGTTTCAATTGTAAACAAAAGTGACTAAATAAAATATATATTCACAGT
NM_001011510_864	NM_001011510	1.637	0	AGATTTGAGGCGCTGTTGAGGACTGAATTATTCTCCAAGTTGGGAGATGTCCTTGGGTTA
NM_001011513_4023	NM_001011513	1.859	0	ATCTGGCTTCCATTTGTCCCCCTCATTTCCCAAATGTTTAAAGGTATTGGATTTGGATTC
NM_001011515_1153	NM_001011515	1.03	0.908	TTCTGTTTCCTTGAGGCTAGACACAGTGCCATCCAGGAGTTGTTACAGTATAACTGGGTA
NM_001011537_868	NM_001011537	1.121	0.625	TGAGATGAAAAACTTCAAAACCCAGTATAGGTGTACTGTTTGGATTTAGCATAGTCTTGA
NM_001011538_321	NM_001011538	1.015	0.963	CTTCCAAATTCCAGCGCAAAGCTATTCAGAACTTGTAGCTCACATTTACTTCCACTGGAA
NM_001011539_1536	NM_001011539	1.386	0.364	CAGTGCTAAGGCAAGATAGGTCTTAACTCTTGCTGTGATTTGCTGCCATTGTTTGCCAAA
NM_001011540_453	NM_001011540	1.219	0.112	CACATTCTACCACTTCTCCCCAATCACTGGCTTGTCGTAGGATCAGAAGTTCCTTAAGAA
NM_001011541_697	NM_001011541	1.017	0.967	ATTCCGTGCAGTGAGGCTTCCAGCAGGAAAATTATCTACAGGGTTCTGAAGCCAGAGAAC
NM_001011543_861	NM_001011543	1.274	0.013	ATGGCCAGTGCAAGTTCTAGTACTACAGGCAGCTTCTCCTACCCTGAATAAAGTAAGACA
NM_001011545_282	NM_001011545	1.424	0.297	TACCGTCTTTAATAAGGACCCGTGCTGTTCTGATGTAATTATTAATAAAGTCACGCTTGA
NM_001011546_886	NM_001011546	2.084	0	AAACTAGGACACCTGTGGTATCTTTAGTTGTATCTCCTTCAGAAGTTTGCTTCTTATGGT
NM_001011547_886	NM_001011547	1.03	0.966	AATATGCACAAAATCTCTATGGCCTTGAAAAACAGAGAGACATGACTTGTGAAAACCACG
NM_001011548_977	NM_001011548	1.401	0.657	CCTTCGTGAAGCAGCTTTGAGAGAGGAGGAAGAGGGAGTCTGAGCATGAGTTGCAGCCAG
NM_001011551_1409	NM_001011551	1.19	0.084	ATGTTCTAAGCCTCCCCAAGTGCCAATGGATTTGCCTTCTCAAAATATACAACTAAGCAA
NM_001011552_1068	NM_001011552	1.141	0.796	TTTAATAGCAATGACATCAACAACACGTATTTATTAGGGGTGCATTTGTAGGGTGTGACA
NM_001011553_932	NM_001011553	4.143	0	TGGGAATCATGGCCTCTTGAAGAGAAAAAAGTCACCATTCTGCATTTAGCTGTATTCATA
NM_001011554_2266	NM_001011554	3.346	0	CTGCACCAAAATTAACAAGAAAGCCATCTTGCCCTCTGATCTGGGGTCTGTTTTGTTCAT
NM_001011645_526	NM_001011645	1.955	0.045	TATCTTATGCCACGGGAAGTTTAGAGAGCTAAGATTATCTGGGGAAATCAAAACAAAAGC
NM_001011649_362	NM_001011649	1.2	0.005	AGTACTCAGCCAGTGCCGCAGTTTGAAGATTCTCATTAAATGATTCATTTCATTTCACCT
NM_001011655_836	NM_001011655	1.142	0.6	GTGTTCAAGCACAGCAGTCCCATTTGGAGGTTATTTTGATACTGCGATGAATGAGGGGAA
NM_001011656_2450	NM_001011656	2.413	0	TAAAAAGCTCTCAAAAAGTACTGATATAAAAAGTCAGTCTATATTCTGGAAATGTTTATA
NM_001011658_2465	NM_001011658	1.357	0	TTGTTCCATTCTGAGTAACTTTTGAGCAAGTAATTCTAAGCTTTGTCTTGTATCCTTGTG
NM_001011663_1023	NM_001011663	1.239	0.022	TTATAAACCCTGTTTCACAGCAGAATTTCTGAATCTGTATAGAGACTACTACAAACTTGG
NM_001011664_2409	NM_001011664	1.424	0.001	AGTTTAACTTTTCCTCACCCCTGTATAGAAAATGCCTTGCCTCTCAAGAGAGGGCAGAAG
NM_001011666_6683	NM_001011666	2.327	0	AGACTGTTCAACTAGGTCAGATTTTTACATCTCTTTCTAGCAAGAAGAGACAAGATTTTG
NM_001011667_1169	NM_001011667	2.21	0	GAACCATCTGTCTGAGTCTAAAACCAAGCTTGGGTTTCTAAGCCACATGACCTTGATTGT
NM_001011699_347	NM_001011699	2.595	0	GTAGCTATTTTTATGTGATAATCTTGTTTGATACTTAAACAGTAAACCTGTTTTGCAGTT
NM_001011700_421	NM_001011700	1.108	0.461	CTGGACCATGCCCTAAAATACCTCACCCCAAATACAATAAAGGGACGAAGCACTTATAGA
NM_001011703_1999	NM_001011703	1.095	0.905	GTCAGCCAGTATGCAGCAGGATAATTGAATGTACATTAATGCTTCCAAGTAAAAACGACT
NM_001011705_440	NM_001011705	1.179	0.023	TTGCTTTGCTTTGCCATGAGTCTTCCCTTGCTTATATCTTCCAAAGCTATTTTGAAATAA
NM_001011708_2961	NM_001011708	1.716	0.388	TGGTGGTTTCTAATGGCAGACTACTTTAGCTGGGAAAATTCATTTCAACTTATTTAAAGC
NM_001011709_132	NM_001011709	1.175	0.856	CATCCAGACCAAATGTAACCCTTGTAAATGACTCCCAGTCATTTGCAAGGGTCCTACTCA
NM_001011713_655	NM_001011713	1.478	0.129	AAATGTAGGGTGGGGTATGTCTTACAATGAGTAAAGGTAACAATTAAATTTTGTCTGCCA
NM_001011716_6	NM_001011716	3.864	0	ACAAGGGAGGTGGGTTCTTGTCTTGTGGCATGACTGGTCAAGCCAGACTTTGCTGGGATC
NM_001011718_1455	NM_001011718	1.117	0.7	GAACAAGAATGAACTCCTCAGGAGATGTCTCTTGTTGTGGGCTCTGTGAAGGATGAAGTT
NM_001011719_303	NM_001011719	1.489	0	TGCTGTGGGACCTTCCCCTTCTGTGGGTGTGACAAGGAAGATGACATCCTTCCCACAGCT
NM_001011720_1122	NM_001011720	1	1	CATCCATGAAATCTCCAATTCATAAGTACAAAAGAGAACTGGTATGCATTTGAGAGGTTT
NM_001011722_564	NM_001011722	1.182	0.091	TGCAGGCCTGACCGAGGCTACAACCGGCTCTTGTGCTCTAGAGACCTGCACGGGATGTGT
NM_001011724_1351	NM_001011724	2.378	0	TGACTAACTGTATAACAGGGTATTTGAGTTTGTGTTCTGTGGAAAGTGTAAAGCATTCCA
NM_001011878_125	NM_001011878	1.041	0.876	TTAACAGACACAAATACAAGCCTGGAATCAACTTCTGCAGTCTGACACCTCTCTTCCAAC
NM_001011880_163	NM_001011880	1.573	0.389	TTGCCCTCTGCCGGAAGTTGGGCAGAGAGAGGCATGGAGGCCAGTGAGGGCCAGGGAGTG
NM_001011885_1682	NM_001011885	2.715	0	TGAAACTGCATCAGCCATAGAAAGGACAAGAAACAGAACTGTTTACTAACTTTGGGACAT
NM_001012_79	RPS8	1.829	0	TTAGGAAAATCAAAGCCCGGAAAGGCAAATAAATCCTCGTTTTGTCTTCACCCGTGTAAT
NM_001012239_917	NM_001012239	1.26	0.469	AGACGGACCACTCCTCTATGAGTTGCTACAGTATGAGTCTTCACTCTAAGAGCATCTTGA
NM_001012264_92	NM_001012264	1.284	0.702	AATTCTATGCTTTAAACGTTGACTATCCCAGGGTTATCTTCCCAAAGAGTTTCAAGGGCT
NM_001012267_1419	NM_001012267	3.966	0.25	GAGACGGTGTCATTTGAAGTGAGAAGCAAACAGTAAAAGTGTCCAGTTGTGTAAGTATCT
NM_001012270_2073	NM_001012270	2.344	0	AGCCCCCACTGCAGGCTGTTGCCATGTGGAAAGAATAACACAATTGCCAATAAAGTCTAA
NM_001012274_555	NM_001012274	1	1	AGATGGGAGCAGATAAGAAATATCTCTTCCATCAACTTTCAGATATAACCAAATAAATGA
NM_001012277_163	NM_001012277	1.659	0.06	TCTATGAACAGTGAGGGAAAGAGCTCCCTGGGCAGCTCCTCCAGGGTGGAGATGGCCAAC
NM_001012279_108	NM_001012279	11.371	0	CCCAAATTACTCCGATTTAGGACAATGTGAATTTATAAGGACAAATCACGAAGATGGTCT
NM_001012280_81	NM_001012280	1.426	0.087	GACACCGCTGTTCAGCCCCTGGTGGCTGCGCTCATTGATTCAGGTGACACCTATTATTTT
NM_001012300_354	NM_001012300	1.121	0.176	GATTAGCCTCAGACTCTTCCTTTATTGTTTTTCTTTTGTAAATAAAAAGCAACAGGTTCC
NM_001012301_1339	NM_001012301	1.21	0.752	TTGCAAGCTTCGATCCTTTTTCCGTAAACTCAACACTAGGCTGATGTCCCAACGGATCTG
NM_001012302_74	NM_001012302	1.286	0.452	TGGAGGTGAAGTACCAGAGGCTGCGTGAGAAGATGTGGCATGGAAGGCAGAGGCTGGGCG
NM_001012303_190	NM_001012303	1.26	0.422	GTGCCTGTGTTAATAGATATCTGTCTTGATGAATAAGTAAAGTTAGGTATGCATTTGTTT
NM_001012320_2048	NM_001012320	1.518	0	TACTTAGAAATTCTTTTTAGCTAGTGGGCATGTGAAGATATTTAGTCACCCAGAGGAGCC
NM_001012321_201	NM_001012321	1.929	0.008	CAGAATACCTGAGATTGCATACCAAGGTATAATAATAAATACATGTCTCGAAATGAATTG
NM_001012329_1482	NM_001012329	1.353	0.198	GACCGACCCTTAAGCCAAACTCAGGCCCAGAATTGGCAAACTCAGTTCAGAATGGCAGTC
NM_001012333_231	NM_001012333	1.99	0	TTAGCCTCCCCCAAAGCAATGTGAGTCCCAGAGCCCGCTTTTGTTCTTCCCCACAATTCC
NM_001012337_51	NM_001012337	4.409	0.133	GGGTTTGGCTGGAGTAACAGCACAATTTTGGCAATTTTAAAGGAAGATACAGAGATGATT
NM_001012338_263	NM_001012338	3.925	0	TCCTTCCATCCTTGACTGAAGCAAACATCTTCATATAAACTCAAGTGCCTGCTACACATA
NM_001012393_2831	NM_001012393	1.021	0.933	TAGTTGGTACCTATCCCAGCCACGTTTCAGAGGGAGAAAAATGCTACAGTCAATCCTCAT
NM_001012409_258	NM_001012409	7.995	0.002	CTATGCTTCAAATGGGATGTTTTGTATTAAAATGTTAATAAATCTAATTTGTTTTTTCTT
NM_001012410_164	NM_001012410	1.387	0.644	TGCGTTCACTAATGTATGCAGACCTTTAATAGATTCTAGCTTTATGTGTGGGGGGAGAGA
NM_001012414_192	NM_001012414	1	1	TAAATATGCTAATACAAGAACATATTGAAGTATAATCAAATATATATAATTTTAGATGTA
NM_001012415_141	NM_001012415	1.119	0.226	TGGCCCTGTGATACGGCGTGTGTCCATTCCATGTAGGATTTAGTGTTGGGGAGCCCCTTC
NM_001012416_101	NM_001012416	1.626	0	CGGCTGTGGGGGTTGTGGCTCCAGCTGCAGGGGCTGTGGTTCCAGGTGCTGTGTGCCCGT
NM_001012417_21	NM_001012417	1	1	TACATCTGTTGCTGAGGAAGCTGAGAACACTTTTTAACAACCCTAGAAATGTGAGAATTT
NM_001012418_2639	NM_001012418	1	1	CATTGCAGAGTTGATGATTACAGTCTAGAGTTACTTGAAATGGGAGATTATCAGTCTAGT
NM_001012419_2239	NM_001012419	1	1	GATCAAATGGTGGGATGAATCTGTTGTGTTAAGTAAGAGAATACCAATTTGGCAGGAAGG
NM_001012421_793	NM_001012421	1.151	0.809	TCCAAAGAGGCTCTATTGAGAGTGGAAAGAAAGACCTCCTGCTAGAAGAGAAAAATAAGA
NM_001012422_271	NM_001012422	1.093	0.403	GAGCACTTCTAAGGAGAGATTATTTGTGATCCCATCCCTTCCCCAATAAAGCAAGGCTTG
NM_001012424_3285	NM_001012424	1.055	0.695	ACATGCATTAATGGTAACTGGTCTAGAAGTTTTTGTTTCCACTGAGGCTTTCCCCACGTG
NM_001012425_194	NM_001012425	1	1	AATCAAATATCTATTTAAAGACATATTAATTTGAAATAGCATGTATACAATTAAAAGTGA
NM_001012426_1800	NM_001012426	1.008	0.903	TGTTTTAAACCAAAGTTTACAGTGTCTGTTGGTGGCCAAGACCCTCTCTCTCCACCCCTC
NM_001012428_66	NM_001012428	1.527	0	CAAGCCATCCACAAGCTACGTCTGCCGGAGCCACTTGAACGATTCCTCCTATACCAATAG
NM_001012446_16	NM_001012446	1.083	0.891	GCAACTGGCACAGGCCTTTGTGAGTCTGGCCCAGATCAGCAATAAAAGAGGAGTCACTGG
NM_001012447_270	NM_001012447	1.067	0.567	GAGCACTTCTAAGGAGAGATTATTTGTGATCCCATCCCTTCCCCAATAAAGCAAGGCTTG
NM_001012454_260	NM_001012454	1.101	0.717	TGCTCCTTTCCCACTGTGAGCCGAGTGACCATGGGAGAGGTAAGATGGTGTTTCCAACAA
NM_001012456_106	NM_001012456	1.679	0	TGGGTTCTTTTCCTTTCAAGATGTTTTCTATTTCTAAATTAAAGTAATTTCAAAGTAAAT
NM_001012478_711	NM_001012478	1.45	0	TGTGGCAGTTTCATATTTGCTAAGACGAATTTGCTCATTAAACATTTTGTTGTATTTTAC
NM_001012479_383	NM_001012479	1.179	0.241	TATCCACAGGGGTGTTTGTGTGTGTGCGTGTGTGAGTTCCAATAAAGTTTGTACACTTTC
NM_001012502_443	NM_001012502	1.088	0.886	CAATCGCGTTGCCATTTGTTTGGCGTCGACCGCCAACGTCCAATCCGAGCCGGGCTGCAT
[truncated: 16,297 more rows]
