# Supplementary material for: High-density rhesus macaque oligonucleotide microarray design using early-stage rhesus genome sequence information and human genome annotations
Source: BMC Genomics. 2007 Jan 23;8:28. doi: 10.1186/1471-2164-8-28 (PMC1790710; doi:10.1186/1471-2164-8-28)
Supplement: Additional File 3 — Human/rhesus 3' UTR alignments. A FASTA format file of rhesus DNA sequence alignment regions matching terminal exons for 22,797 human RefSeq genes used as KRM2 probe design candidate regions. [file 1471-2164-8-28-S3.gz]

Archive with 1 entries (1 files):
- macaque_utr_alignment.fa
