# Supplementary material for: High-density rhesus macaque oligonucleotide microarray design using early-stage rhesus genome sequence information and human genome annotations
Source: BMC Genomics. 2007 Jan 23;8:28. doi: 10.1186/1471-2164-8-28 (PMC1790710; doi:10.1186/1471-2164-8-28)
Supplement: Additional File 4 — KRM2 probes. A Microsoft Excel table of KRM2 gene names, 60-mer rhesus DNA probe sequences and base pair distances from the 3' UTR of corresponding human RefSeq gene transcripts. [file 1471-2164-8-28-S4.xls]

## Sheet: krm2.baylor
ID	RefSeq ID	Gene Name	Transcript 3' UTR Offset	60-mer Probe Sequence
NM_015366_485	NM_015366	ARHGAP8	423	TGGCCTTGAGTTTTTACTGACACGTCCCCATGTGCGGAGGTGTCCATGTGGCGTGTGTGT
NM_183009_675	NM_183009	DKFZP434I116	110	GGGGGAGATAAAACTGCAACAAGTTGGTCATTGAGGAAATATGGGGGTAACATTTTAAAT
NM_007052_406	NM_007052	NOX1	377	GGCTTGATAGCAGAGGTTTGGTGGTTGAGTTATACAAATAACCCCAGGTGATTTTATCAA
NM_001008563_1057	NM_001008563	USP20	288	GGACCAGACCCCCACACCTCTGTGGTCATCAGTCTCTGTAGAAGCAGATGGTGGTGGAAA
NM_001984_53	NM_001984	ESD	205	GACATCATGCTAAATACCTGAATGCATGAAAAACTCCAAATAAGAGAATCTCTTCAGGAT
NM_002994_268	NM_002994	CXCL5	1765	TTTTAGCTGCTATGCTATTGAAGTTTTTGGCAATTGACTATACTGTGAGCCAAGAATCAC
NM_005789_829	NM_005789	PSME3	797	GTCAGGATGCTGTCTTCCCACGAATAGTACTCAGTAACAAACCAACTGCATTTTAGTTGG
NM_003782_1621	NM_003782	B3GALT4	92	AAATGCTGCAGCTGTTCTCTCAAGCTAGGGCAGAAGAGGGCTGTCAAGCTCCTCAATAAA
NM_013438_1875	NM_013438	UBQLN1	110	TAAAAACTTCTGTACTGGCGAATGTGGTATTCAGTGTGGGATAGTGTCATAACTAATTTG
NM_012323_750	NM_012323	MAFF	1022	GCTGCCCTAAGATTCATTCCAGCCATGGTTTTCAGGGGGACAGTGGACAGGGACTCAGAA
NM_016245_1	NM_016245	DHRS8	783	GATCCTTCCGGAGCGCTTCCTGGCAGTTTTAAAAAGAAAAATCAATATTAAGTTTGATGC
NM_018843_145	NM_018843	MCFP	114	AACCAAAGAAGATGGAGACTCTTAGGCAAGAATGTTTTTCACCATTATTCTCTTACAATG
NM_012181_329	NM_012181	FKBP8	191	CTGGGCTAGGTCTCCGCCAGGGCCGGCCTCAGTTTCTCCTCAACAGGCCTGGGGGCAGCC
NM_021648_3892	NM_021648	TSPYL4	136	GTAGAATTTCTCTGTCAAACTCAATGATGATTATTAGTACTTTTGTCTTCTCCCATGTGC
NM_001743_540	NM_001743	CALM2	98	ATTTTGTTTAGCCACTTAAAATCTGCTTATGGCACAATTTGCCTCAAAATCCATTCCAAG
NM_020319_1075	NM_020319	ANKMY2	85	TTAAACAGAGCTAGAATGTGATGTCTGAAGATAGTGCTGCATTTCTAAGTTTCTTGTGTG
NM_016630_633	NM_016630	SPG21	98	ACACTTAAGCAAATTGTTTTGAGTGTTAGCTACTGCCTTTCTAGCTATTACAGTCATTTG
NM_002867_741	NM_002867	RAB3B	198	ACTCTCTAATGATGCTGAAGGAGCAAAGGCTGAGTCAGAAACACACTTAAGAGAAAATGA
NM_032556_107	NM_032556	IL1F10	602	TGGCTGGTTCCTGTGTGGCCCGGCAGAGCCCAGCAGCCAGTACAGCTCACCAAGAGAGTG
NM_080646_76	NM_080646	TBX1	240	GGGCTCCCCTGCCCCGCAGAGTGCCAACCCTTCAATACCCAGGGCCTGGTGGCTGGGAGG
NM_001558_2445	NM_001558	IL10RA	331	GAGGATTCCTCAGGGTTCCCTTGAAAGCTTTATTTATTTATTTTGTTCCTTTATTTATTG
NM_020467_417	NM_020467	LOC57228	331	TGGTCAAAAAGATGGGGCTATATGAGGGGACATCTGAGTATGTGCCCCGTCATCTTTTTT
NM_024959_461	NM_024959	SLC24A6	330	CCTCCAGGATTCTGCCCCGACTGTCCACAAACTCCTTTGTTTGTGCTGGAACTTGGGCTT
NM_003973_356	NM_003973	RPL14	85	AAGCCTGTTGAGACTGGAGTTAGGAGGCAGATTGATAGTAGGATTACAATAAACATTAAA
NM_005950_86	NM_005950	MT1G	144	TGCCTGATGTCAGGATGGCCCTACTCCAAAGTAAAAATAGAGTGACCCGTAAAATCCAGG
NM_207400_221	NM_207400	FLJ39739	173	GTCATCTGAGCAGCCTGTCTAGTTTCACAGATACGGTTTCTCTCTGATATTGAACGACTT
NM_016223_399	NM_016223	PACSIN3	170	CTTTGGGGTTCCTGAGGTGGGCTTGGGGTGAGTGTAGTTCCGGCCTAGCAGCACCCTCTT
NM_012241_386	NM_012241	SIRT5	134	ATAGTTATCCTGATCATATTTTTGTTATTTGGGCAAGGTAGAAGTTGAGGGGTAAAAACC
NM_006581_1367	NM_006581	FUT9	819	TGATACCTATAAATATATTTATAAATGGTGTCATTTATGAAAAATGTTTAATTACTTACC
NM_001671_267	NM_001671	ASGR1	137	TGTAGGATTTTAAGGGAAGGGGAAGGATAGGAGGATGTTGGGAAGGTGGGGGGCTTGAAA
NM_173676_469	NM_173676	PNPLA1		TTCCCAGAGGTTAGCTGGTTGCCTCTCTGCTTCTGAAGAGATGCTACTTAAAAACAAAAC
NM_004388_362	NM_004388	CTBS	294	CATCAGTATCCAGGAATATAAAGGCAAGAAACTAGTCAACTTACCTGTTAAGTATTCCTC
NM_080753_194	NM_080753	WFDC10A	130	TATCCAAGACTGTGCCCACATCTGAAGCACAAGGACTTCAAGTCACCAGCATAAGAACAT
NM_153321_1218	NM_153321	PMP22	89	CTCCAGACCTTTTGATTTTGCTTTGCATTTTCTGATTTTATACCAACTGTGTGGACTAAG
NM_001002836_1682	NM_001002836	LOC126208	126	TGCCCGTTTATCCCAGGCCTGGGCGTGGTGGAGGAAGGGGTGCTAGAACAATAAATAGCA
NM_006168_51	NM_006168	NKX6-1	217	GATGGCCACGGCCAAGAAGAAGCAGGACTCGGAGACCGAGCGCCTCAAGGGGGCCTCGGA
NM_145000_337	NM_145000	FLJ25422	191	TGTTGGATTTCCTAAATATGATAAGCTTATATATTCATGGTATGAATTTCTTTAAAAAGA
NM_001353_205	NM_001353	AKR1C1	56	ACAATAACTTTTTTATCATTTTGAAAAAATTAAATGCTCTCTCCTAAAGATTTTTCACCT
NM_013356_154	NM_013356	SLC16A8	80	CCATTGCCAGTGAAGCCGCTATGAAGCAACAGGAAACTGTTGATAAAGCTCAGCTGAACG
NM_001982_1691	NM_001982	ERBB3	986	ATATCCCTTCCTCTCAGGCTCTGACTACTTGGAACTAGGCTCTTATGTGTGCCTTTGTTT
NM_005255_411	NM_005255	GAK	80	TGGTGCTCATGGGCCCTGGTGTTTGCACCGCACTTTGTAATCAGTCCCGTGGTTGTCTGT
NM_005066_899	NM_005066	SFPQ	109	GTTGCATTTCCCCATTTCTTGTTTTTAAAAGACCAACAAATTTCAAGCCCAATAAATGGC
NM_032122_351	NM_032122	DTNBP1	137	TTACATAATTGCCAATAATGTGTGAGAAACTGAAAGAACAGCTAACAATAAAGCGTGAGG
NM_021948_419	NM_021948	BCAN	94	AAGGGAATGGGCTTGCAGGATGAACTGTCTGTAAAACCAACAGGAAATAAAACTGTGTAT
NM_002753_831	NM_002753	MAPK10	67	GAGCGAGCTCTCTCAGACCCTTGAAGATGTAGCTTCCAAATTTGACTGGATTAAATGGCA
NM_007131_1501	NM_007131	ZNF75	605	GGTGAATGGTCTTTTTCTGACTTTCATTATTATGTGGACTGTGTGGAGGCTTTCAAACTG
NM_016243_234	NM_016243	NQO3A2	626	TATAAGCCCTAGATTCCTTTCCTGAGAGTTTCAGCTATTTTCGTTCCATCTAGAGCTGAA
NM_003292_111	NM_003292	TPR	96	AATGATTGTCAAGTTTAAAAACATTTTTATATATAAACTGGTATACTCATGTCAATATTC
NM_152322_2046	NM_152322	BTBD11	91	GCATTGATTTGTACAGTGGCAACTCCCAATGGGGCTTCTGTTATCGTTTGTGTGCTTTCT
NM_025049_374	NM_025049	C15orf20		AGAGCAAGCCCAGCTCCTGGGAAGGGAGAGAGGGGAAGTCTGCATTAAGAGGGGGTTTTA
NM_016201_2338	NM_016201	AMOTL2	83	CTCCTTTGCTGTGACATCACCACTCTTTCCTGATGCTCAGGAAAGCATATTGCTCCAATT
NM_023077_243	NM_023077	FLJ12439	1085	TTTCCTAAGGACATGGACCTGGCATGTAAATACTCCATGAAAGCCTGTGATCTGGGTCAT
NM_002876_284	NM_002876	RAD51C	137	AGGGTGGGTTTAATAACATATTATGAAAGCAGTATTTTGTACTGTTGGTTTACAGTCAGG
NM_173682_661	NM_173682	FLJ40288		GAGACAGGAGAAGTGAGGTGTGTATAAGTCAGGAAGGATGGGCATGGTTTAAATCCTTTT
NM_012103_126	NM_012103	AUP1	105	GGTAAAAGGGAAGGATGAGGCTCCCCCAATATCACATTAAATTCATGGTTTTCATTCAAG
NM_000336_372	NM_000336	SCNN1B	521	CATCTAACCCTGCCCCTGCCCACCCCAGTGGCTTGAACTCACTGAGCAGCCGAGACTGTT
NM_030766_689	NM_030766	BCL2L14	64	TCTTTGTGGTAGTGCAATGATTGGTAGCAGGTAAAATAAATACATAGAAAGACAACTGTC
NM_014239_133	NM_014239	EIF2B2	427	ACCATCCTGATGATCATGTTTTATGACGACCATACTTGTCCTAAGCAGAGATTGTTAGGC
NM_016006_234	NM_016006	ABHD5	234	TTCACTCGCACATTTAAACCAGTTAGTGCCTTCTAGAAGAATGGCTTTCCTTTCTCCTAC
NM_006902_3174	NM_006902	PRRX1	188	TAGGGTACTTGGCAGGTTAAATTAAACCAGAAGAGGTGACTTAATAGAAAAGGGAATGAC
NM_000125_1537	NM_000125	ESR1	1493	ATGAAGAAAAGTATTGAAAGTATTTGGAGGAAAATTGTTAATTCTGGCACCTGGAGTGTG
NM_032572_1209	NM_032572	RNASE7	75	TTCACCCATGAAGAAATGAGTGCTCTGAAGAGCCAGTTACCCTGTGTTGGCTGCAATAAA
NM_020428_1005	NM_020428	CTL2	298	CTCTGCCCACACACCTCACTTGATGATCCTTTTGCCAAACTTGTCGAACTCAGGGGACCT
NM_001005211_61	NM_001005211	OR9I1	885	CCCAAATTGAAAATTCCCCTCTTCCTGGTGTTTCTGAGTTTCTACCTGGTTACCCTTCTT
NM_005012_1533	NM_005012	ROR1	65	ATCGCAACAGGTATCTTCTGTGAAGTTTGACTGTGTCTTACCAAGCAGGACAGACACTAG
NM_001981_1348	NM_001981	EPS15	1257	CAGATTATCAAAACTCTTCATGTGTTAAAAGACCACTCCTGTAAAACCAACCTAGTGGAC
NM_006294_513	NM_006294	UQCRB	142	AAATTATGTATTCACCCCAACATAGGCATGCTTAAGTAATACATATACTCCTGTGCTAAC
NM_013378_260	NM_013378	VPREB3	196	CCGTGCAGCCTGAAGATGACGCAGATTACTACTGCTCAGTTGGCTACAGCTTTGGTCCCT
NM_021197_395	NM_021197	WFDC1	138	TCAAGAAATGGAAATGAACTTGCCTACTAATGTGTGATTCCTAGTTCTAGCCTCCTGATG
NM_006281_1262	NM_006281	STK3	115	GCATTGGGACCAGTCATTTCCTAAGCTACATATGGCCATCTTGACAGTGTTTTTTCTTTT
NM_002129_385	NM_002129	HMGB2	74	CTATTGTCTTTGTCTTAATATGCTAAGTTAATTTTCACTTTAAAAAAGCCATTTGAAGAC
NM_025154_1590	NM_025154	UNC84A	84	CTTTGGTAGTGCTGCTGCTGCTGCCACCAAATTGGTAAGATGCTATTAAGAGGTTTAAAT
NM_016631_181	NM_016631	C21orf66	68	ATGTAAAGTTTCTTAAACTGTAAAATAGCGATTCTTGTTTTAATACAAAAAACATTATAT
NM_016932_1185	NM_016932	SIX2	115	CCCAGCCGCCGACTTGCCGTCTCCCCATAATGCCCTCATGTGAATGTTCTTCGGGAAATA
NM_000092_2262	NM_000092	COL4A4	125	TCTGGGAAGAGGTAAGGGTGACAAATGAAACATGAGAAACGTATCTTGCTTGTTTAATTA
NM_001977_339	NM_001977	ENPEP	142	GGCTGACTGTTGCCTTTGCTCTTATAAAATCAACAAGGGAACTCTCCTCTCCTTTTAAAA
NM_002015_3220	NM_002015	FOXO1A	180	CCGATACTCTCTGAGAAGTGCCTGATGATGTTGATGTACTTACAGACACAAGAACAATCT
NM_016207_90	NM_016207	CPSF3	205	GCCGGTTCACTGACACTGTTCCTGTATATGAACTTTTAAAATCCTTGACTGTACTTCTGT
NM_003315_233	NM_003315	DNAJC7	81	GGAGGCGGGGGTGGACAGGGAGGCAGCTTGTGAATTTTTGTTTTACTGTTTAACTTTATT
NM_152286_441	NM_152286	C9orf111		AAAGCCCTATGAGCCTACCTGCAGCCCTGTGAACCCTTCCTGCAGCCCTGTGAGAGCCCT
NM_002543_1118	NM_002543	OLR1	596	TACACCCACTCTTCACAGCCTATTCTACTTTAAAGGAAACCTTTTTATTTTGGTGCACAT
NM_030933_211	NM_030933	C1orf14	159	GAAGCAAACGTCAAGGGGGATATCAGAATAGTCACAAGTTAAAACGTCTGAATTGATATT
NM_178324_101	NM_178324	SPTLC1	411	CCGGGAGTCGTCAAAAAAGACTCTGGCATTTTATGGTTGTTTTTATTAAGTGTATATTCT
NM_015206_3994	NM_015206	KIAA1024	92	GTAAAATTTGGTTAATGTACAATGGTTGGTTTGAAGCTATCATGTAAAATTGGCCTCTCC
NM_014667_1820	NM_014667	VGLL4	935	CTGCACACTGCACGACCTCTGGTTTTACAGTTTGGCTGTTGAATTTTGGAAATTGGCACT
NM_001149_1175	NM_001149	ANK3	111	ATCAGCATTCATTGACACATAGCTCTAATGACATATGTATGAAAAACCATACACTGGATG
NM_130769_316	NM_130769	GPHA2	116	CTGCCTTTGCCTGGCCCTTCTAAACCAATCTTTATCATTTTACTTCCCTCTTTGCCCTTA
NM_001609_4500	NM_001609	ACADSB	280	ATTTAGCAAGCTCTCCTCAGCTGTAACCAGCATGTCAAATGGGGGATCCTTTGGTTTCAT
NM_148676_28	NM_148676	DSCR10	477	GGCTGATCATGCAGATTGTGTAGGGGTCCCCCGCGGATGCACACCGGTGTGCACTGATGT
NM_181607_203	NM_181607	KRTAP19-1	312	CTACGGATATGGCTGCTACCGCCCATCATACTATAGAGGATATGGATTCTCTGGATTCTA
NM_207354_302	NM_207354	LOC338692	64	GCCTGGAGCCCCAGGGATGGTCGGGCAGGGGAGACAGATGGAAATAAAGAGACTGTCGCA
NM_198990_537	NM_198990	NAPE-PLD	629	GATTATTCAAACTAATGAGAGAGGACAAGACAGTTTTAGAATCCACTGCTGCTAAAGCAC
NM_017941_212	NM_017941	HLC-8	91	GGATAGCGTGTCACCCCTCAAGGTTATCAGGAACATTTGTATCACCGCTATAAATGAAGT
NM_014063_871	NM_014063	DBNL	91	TGTTGTCTTCCCCTATTTTCTGTCCCAGCTCATCCATGTCCCTGAAGAACAAATATGCTT
NM_000859_1591	NM_000859	HMGCR	198	TGTTGTGACTTTTTAGCCAGTGACTCTTTTTCTGAGCTTTTCATGGAAGTGGCAGTGAAA
NM_004799_554	NM_004799	ZFYVE9	90	GGGAAATAAAATATGAAGCATCCATTCTTGCACTCTTTGTACAGCATTGGTGTAAAAAGG
NM_170694_178	NM_170694	SERHL	216	ACTGGTCTTGACGCCCAGCCTAGGGTGTAGTCAGGGGAAGGAGTGAGACTCCAACTTCAA
NM_020678_452	NM_020678	HT017	120	AGGATTGGTCATTGCAGGCCAGAAGATAGTGTCTGAGTAGGGCTGATGTGTTTACTGTTA
NM_001012302_74	NM_001012302	TP53I5	593	TGGAGGTGAAGTACCAGAGGCTGCGTGAGAAGATGTGGCATGGAAGGCAGAGGCTGGGCG
NM_014362_77	NM_014362	HIBCH	530	AAATCTTTGCGAAGCAATGATTTGAAATTTTGAGGTGACAGGCTTTCCAGGTATATTCTG
NM_032333_878	NM_032333	C10orf58	134	CATGCTCTGGGATAGTTTGACAAAGGTAAATTATAAAGTGAAATATCTTGTTTCACTGTT
NM_032368_672	NM_032368	LZIC	144	ACACTATTTGTGCAAGTCAGTGTTTTTGAAAATTCAGTGTCCCAATAAAAAGTTGACTGC
NM_145306_727	NM_145306	C10orf35	138	ATTGGCTACCTATTGTTTAGGACAGGTGGTACTGGCATTCTATTTATTGTGACATTTTCA
NM_001005619_339	NM_001005619	ITGB4	70	AGCTGGGAGCAGCACAAGGACCCAGCCTTTGTTCTGCACTTAATAAACAGTTTTGCTACT
NM_016299_151	NM_016299	HSPA14	68	TATTAAAATACTTTTTCAATGAACTGTATAAACTATGTTTTATTAAACTACAATATATCA
NM_012476_614	NM_012476	VAX2	73	CGTGAGTGGTGTGCGTGTGTGTGTCTCTCACTGAAATAAAAGGAAAACAATGACAAGAAG
NM_018145_163	NM_018145	FLJ10579	546	TCCTGGGTCTGACTGCTACCCAGTACCATTCCCCATTAGTTAATTTATTCTAACCTCTAA
NM_013240_277	NM_013240	C21orf127	4040	CAGGTAAATATGTGTATTATATTTATAATTTGCATTTTAAATATAAAAGTTATGTATGAA
NM_012161_1036	NM_012161	FBXL5	231	CCCAGAAAGGCACATACTAGTGCCTTTTAGTACAATTTTATGTCATGCAGAAGAAAATGG
NM_020373_634	NM_020373	TMEM16B	105	TCCAGTTCACATCACAAAAACATTTGGAGCTAAATGCAAGTAACTGTCATTTTACGAAAG
NM_022128_303	NM_022128	RBKS	70	TCCTCAAGCTTCATTTGTAACGATGATTCTTTTGCTTTCCTTGCATTTGCACAAACCAAC
NM_021269_2834	NM_021269	ZNF15L1	776	AAGAGTAGAAAATTTTTTGGAAGTTTGTAATTACATTCAAACTATACTTCCCCCTCCCCC
NM_003357_75	NM_003357	SCGB1A1	110	GCTGCCGTGCTTTGAGTCCACGCCTACCGGCCTTGCTCCCTTCAATAAACCACAGGCATC
NM_144581_316	NM_144581	C14orf149	91	TCACTTATGTCTAGCATACAAAATGCCAGAAATGCAGTCTTTTTCTCGTGATTAACACAT
NM_020357_1015	NM_020357	PCNP	806	AAACAACATTGTATGAAGATGGAAAACAAGAAGATGCACTTTCTGTAGCCTTGTCTAAGG
NM_030938_1151	NM_030938	VMP1	187	CTAGCCTGTACTCTGGTTTCAACAGACACAAATTTATATGTAACCTAGTTTTCTTGCCTT
NM_001270_828	NM_001270	CHD1	695	GACCACCTTGCCGCTTTTCATCACAAGCTTGAATATTTAAATTCTGTACTTATATCTGTA
NM_020748_2300	NM_020748	KIAA1287	93	TTTTTTATTCAAGTGAAAACAGATGTGTGCAGCTATTTTGAATATTGGTTTATAAACATT
NM_032149_279	NM_032149	C4orf17	132	TTTGGTATTGAGGAATCAAGTGGTCCTCTTTATGGTAGCACATGTAAATCTAAAAATACC
NM_080833_212	NM_080833	C20orf151	410	CCCGCACAGCCAGTGGTGGGCACATCCTGGCCCACTTCAAGAAGGGCTAAAGGACCAAGA
NM_016824_2143	NM_016824	ADD3	111	CCTCTGTGTCCTGTGGAAAAATGTATAAATGTTATCTGATATTGCTCTTAGATGTAATGC
NM_207366_2114	NM_207366	FLJ44060	442	TTGTCTCTTTCAGCTCCAGTTTTATGTGAAATAGAATTTCCAGATTTATGTAGCATGGAA
NM_199229_1513	NM_199229	RPE	529	CTTGCTGTGTTATAAATATGGCAAGAAATATCAGTACCAGTATCAATAGACTTCTTGAGG
NM_004951_1140	NM_004951	EBI2	506	GTATGACAAACTTTGCAGGACTTCTTATAAAGCAAAATAATTGTTCAGCTTCCAATGAGG
NM_003334_250	NM_003334	UBE1	85	TCATCATCCCCCTACCTGAACTCCTCTTGCCACTGCCTTCTACCTTGTTTGAAACCTGAA
NM_174873_419	NM_174873	P2RX2	63	TCGAATCTGCCCAGACTCTTCCCTTACAAGTCACAACATACTCAGTCCAATAAACCTGTG
NM_006297_48	NM_006297	XRCC1	139	AGTTGCAACGAGAAACAGAAGTTACTTCCTCACCAGCTCTATGGAGTGGTGCCACAGGCC
NM_004270_922	NM_004270	CRSP9	95	TTTAAAAAGCAAAGTGTTCACCGCTGTTGTATGGGACATTCCTATGTTTTGGAGTTGCAG
NM_005035_23	NM_005035	POLRMT		GAAGCATTCCACCTACTTTTTCAGCTGACCCCCGGCGGGCCTTGTGCCAGTATGTAAATA
NM_001001586_292	NM_001001586	ATP1A1	81	CCGGAAAGACTGAAAGAATACATTTTATATCTGGATTTTTACAAATAAAGATGGCTATTA
NM_005578_901	NM_005578	LPP	4398	TGTCCCACAATATTACCTTAAGATTTTTCTTTTCTACACTACCTGGACATGGTAATACAG
NM_012140_765	NM_012140	SLC25A10	345	AACAGTTTTGCCAAAGCCTCTCCACTCACCAGCAGGCGGTCTCGTCTTCAGGGATTGTGC
NM_001983_38	NM_001983	ERCC1	1132	TGAAAGTACCCGGATGACCCCAGCTGCCAAGGAGACCCCCGGGGTAAAAATAAAGCATCC
NM_032311_1534	NM_032311	POLDIP3	723	TTCCCGAGACTTGCTTGAGGCTGACCCAGTGAAGAAAAACCCAGAGACTCATGTTTCCAG
NM_001916_224	NM_001916	CYC1	174	ACAGGAGACCAGGCCCTAGCTCTGGGCCCTCCTTCAGCCCCCATCATGGGAATAAATTAA
NM_015275_2153	NM_015275	KIAA1033	128	TTTTGTAAAAGATGGCAAGTTTGTTACCTCACTTGAGTGGGGTTTCCCTCTTCCCCCAAT
NM_002522_4054	NM_002522	NPTX1	144	ATGGGACCTGCCACCTCCCATCAGCAATTCTGGAAATGCACTATTTCTACTGGTATTCTT
NM_152665_1093	NM_152665	FLJ40873	445	TAATACTAAAGTGACCCAGTGAGGATTTGAATAGATGGGCGCTAAAATTTACAAGGCTGA
NM_152682_1042	NM_152682	MGC10198	786	ATAGTAGAGGAAACTATTGTCTACTTGTACCAGGAAAGGTTTCTGATGTTTATGTGTTTG
NM_014021_3512	NM_014021	SSX2IP	210	TGATTTTCTCTCCTCAAGAACATGTATTATCTAGTAGAAAAGCATTCCCAAAGATTTGGC
NM_005183_191	NM_005183	CACNA1F	113	ACGAGATGGCCTGCGTCCATGCCCTCTGAATTCTCACCCTTCCCCAACTGCTCAATAAAC
NM_020439_720	NM_020439	CAMK1G	226	ACCCAATTGAGTTAACCTTGGAAGTTGACTATTTTAATGTCTGCCAGGAGTTCTAATCCT
NM_003580_584	NM_003580	NSMAF	114	GAACCTGGAGGATTAGCAGTTCTTATAACAGTAAGTTTACTGTGTATAGGAACGGTTTGT
NM_017673_842	NM_017673	C1orf26	183	TGCCTCTAGCTAAAACCAACTGTTAAGTTGACTTTTTAGTTATGGGATAAGTTGGAAATC
NM_194309_433	NM_194309	C21orf125	340	TGACAGCAGGTGGCCATGCCGGTGAGTGCACGTGTTCTCAGTTAATTTATCCTAAATATT
NM_021111_1472	NM_021111	RECK	141	TGAAAAATGGGCACTTAAAGCTTTCAGAATATGTCAGTGCTGATGTAGCATGTCTGTTGC
NM_018153_660	NM_018153	ANTXR1	392	TCCTCATTTTGTGAGTTGGGAGTAGAGGGAATTAAAGAAAGCCGTGATGCACGGATTTGG
NM_004485_1310	NM_004485	GNG4	88	CTGTGTGCCCCCTAGTCATCTGAGCATTGGTGTGCATTAAGGTACTTAATCTTCCAACAA
NM_020816_161	NM_020816	KIF17	584	CAGTGAGCCTCTGTGAGCACAGCTGCCTGCCGCTGTCTGCCTTATAGGCATCTAATGACT
NM_149379_100	NM_149379	WBSCR20C	437	TGGCTTCTTCATAGCCGTAATTGAACGGGTCGAGGCGCCAAGGTGAGTGAGTGGGAGCAT
NM_017613_461	NM_017613	DONSON	106	ATCAGGGCAAAAATATGTTACTTTACCATTTACCTAAGACTGTTAGCAGGTTCTTGTTTC
NM_003404_1974	NM_003404	YWHAB	173	TAGCAAGCACACCCGTGGTTGTGAAAATAGTATAGCAAAAAAGAAAAATCCCTGGTTATT
NM_003276_1664	NM_003276	TMPO	60	AGTAATTGCCTGTGTAGAACTGCTTTTCTTTTTTAAAGATTTGCATAGGTAGGAAACCTG
NM_005022_179	NM_005022	PFN1	203	TTTAGGCCATTACCCCATACCCCTTATTGCTGCCAAAACCACATGGGCTGGGGACCAGGG
NM_012377_1	NM_012377	OR7C2	960	ATGGAAAGAGAAACCAAACAGAAGTTGAAACTTTCTCCTCCTGGGATCGCAGAGAACTCT
NM_178815_1781	NM_178815	ARL8	142	CAGGGGACCCACCTACATTACCTTCAGGAGACTGTTCTACCTTTTATTTTTAATTTGAAA
NM_001001523_1466	NM_001001523	RORC	104	GATTGTGTCCTCTAAGGGGACAGGTTCATCTGAGTAAACATAAACCCCAACTTGTGCCAT
NM_198709_332	NM_198709	ARSB	78	TTTCCCCAAAAGTAAATTCCTTTCCCTTTATTCATTCTTTGTGGAAATAAAATGCAAGTC
NM_004647_22	NM_004647	DPF1	403	GTCTTCGGCACCTGAAGGAAAAGGCTTCTGCTTACATCACCCTCACCTAGGCCGGCTCGG
NM_015953_48	NM_015953	NOSIP	79	ATCGCGGCCGGTGATGCAGGCCTGAGTGTATGCGGGAGACCAAATAAACCGGCTTGGGTG
NM_005655_273	NM_005655	KLF10	70	AAATTCCTTGTGACTTACAATTTGCACAATATTTCTTTTGTTGTACTTTATATCTTGTTT
NM_152401_110	NM_152401	PDCL2	90	TCATGATGACAGTGATAGCTCCAACAGTGATAATGATACCAAATAGAGAGAAATATTCAG
NM_005050_1236	NM_005050	ABCD4	203	CTCCAGTTCAGTTGTCTACGTATTACCTCCCTCACTTTCATGATTTTTGCCAGGCTTCTG
NM_005061_96	NM_005061	RPL3L	238	GTCTGCCCCAATGTCTAATAAAGGCCGGAGGCGACTCTTCCTAAGGTGTCTGGGAGCGAT
NM_153340_52	NM_153340	ATXN7L2	192	CACCTCCTCCCCTCCAGATCCGGGCCCCAGGCTGCTGCCGCTTTTTATAACTTTATATTA
NM_001890_235	NM_001890	CSN1S1	134	AAAGTCCTTACTAAGTTTCTCTAGTGGACTTTTTGTTTAAAAGGTCTTTGAATTGTCAAT
NM_033507_950	NM_033507	GCK	72	TCTCCATGCCCAACCTGAGACTGTGTGAGTTTTTTAATTAAAAATGTTAAAAGTTTTAAA
NM_003041_374	NM_003041	SLC5A2	88	TGCATCTGATTGGCAGTCACTTCCCATGAGGGCCTGGCCCACCCGCTGCAGTTGCCCTAA
NM_002143_583	NM_002143	HPCA	336	TTCCAGGATACTAGCCCCGCCAGCTGTGGGTCCCAGAAAGCCCGCCTGCCTTTTAGCACT
NM_022122_261	NM_022122	MMP27	67	ATAAACCTCAACAGGTCTTTTAATATAAATTCTGCTTCAAAATAGAATAGAACCATTCTT
NM_002281_514	NM_002281	KRTHB1	84	ACTGCCTTCCTTCCTCTCCCCTTCTTCCTCTGCCCTTGATCTGTGTTTCAATAAATTAAT
NM_020971_985	NM_020971	SPTBN4	103	GGGGTGTGGGGCGGTGTGGCGGGCGCACACTGTATGTACCTATAATAAACCATTTGGCTT
NM_020128_1648	NM_020128	MDM1	248	GAGTTGCAAGAAATTAGGTACTTAAGTAGCCTGGAGGTAGGTTCTAGAAAACCAAAGTGA
NM_152657_117	NM_152657	GGN	76	GAGTGCAGTCGGCTCAACACTCTCCACCTTCCTCTCCATGACAATAAAATAACCAATCCA
NM_023068_1	NM_023068	SN	60	CTCATTGATCCTGATGCAGCCACATGTGAGACCTCATCCTGTGCCCCACCCCTGGGCTGA
NM_015226_3982	NM_015226	KIAA0350	95	TGACTCATGCTTCATGGGTACTGAACACGAGGGTGGAAATGAAAACTGGAACTTCCTTGT
NM_017666_1166	NM_017666	SUHW3	1493	TGGGAACCAAGGTTACTTTCTTGTTTTTGGAAAAACAAAATTTCTACAGTTACGGTTCAC
NM_033453_421	NM_033453	ITPA	149	TAAATGCAATAAATAACACTTCTGGATGAGACTTGTTTCCAAAATAAACCAGCTATATCT
NM_138788_915	NM_138788	TMEM45B		GTAATGTAAAGTGCTGAAACCCTCATCTTGCTCCTGGATCTGGTCTTTTTAAAAAACTTC
NM_003124_341	NM_003124	SPR	489	TGTGAGCTCCCAGATCTTGGCCTTACCTGTTGTCAGGAGTCTGTGCTGTGCACCCTGGAT
NM_018035_990	NM_018035	FLJ10241	96	AGTCAATTCAGAAGCATTTCACCAGTGAAGCCCTCATTCCAGTTCACTGTTAAAGCCAGT
NM_138320_407	NM_138320	PCSK6	71	TGCCCATGTCACACTCAGCATGCATCCTTTGCAGTGTCGATAATCAGAGAAACCATGTTT
NM_003534_396	NM_003534	HIST1H3G	72	TGGGGAGAGAGCGTAGAGGTTTCTGGGTAATAATTCTCTCCAACCCAAAGGCTCTTTTAA
NM_033542_1840	NM_033542	C20orf35	450	TTCCCTGGGTTGATCAGTTTCCCTCTAAACAACACAAACTGTACAGGCATGTGACTGACT
NM_006530_581	NM_006530	YEATS4	94	TTCTTACCTGCCCCCACCCTATCTTTTTTCTATATGATGTGTCCAGTAAGTAGTCAATAA
NM_001524_328	NM_001524	HCRT	96	GAGTCTTTCTTCGGGCCCTGTCCTGGCCCAGGCCTCTGCCCTCTGCCCACCCAGCGTCAG
NM_017566_176	NM_017566	KLHDC4	102	GCTGGGCCAGAAGCTCAACTGAGTGCAGTGCGGGTGGATTCCCTCAGCAGCCTGTGTGTT
NM_032853_907	NM_032853	MUM1		CTGAGGGTAGGACATGTCACCATGGTTTTGTGGGAACCACGCCTCCCCCTGCTGGAATTT
NM_145251_1002	NM_145251	STYX	755	TGAAGCCCCAAAAAAGAAAAGTGCCTTGCATCGTTTTTAAAAAACTTAAATCCTCATGAC
NM_015328_1550	NM_015328	KIAA0828	975	TGACCTCTCTTCTTTGTAGGGACATTGTGCCATCAACATTAAGAAGAAAGAACCACAAGC
NM_018403_232	NM_018403	DCP1A	86	CATTCTCAGTGATAATGGAGGTTTCACTGTGAAGCATCACCAGCAGACCTTTGTTTTGAC
NM_152415_498	NM_152415	FLJ32642	59	ATTAGGAAACACCAAACCTGCCTATGTGCCATCTCACAAAAGAAACTTTTAATACCTACA
NM_015518_562	NM_015518	ULK3		AAGTTGTATCTTTCAGGGTGGGGCAAATTTAAGAAGACCATTTCTTGTTCCTGCCCTGGC
NM_152310_666	NM_152310	ELOVL3	133	GTGGGACGGAGGAGGGTCCCAAGAGCTGAGTTGTTTAATTTCTATCCAGAAATCTTTCTT
NM_020170_1713	NM_020170	NCLN	265	CACTTGTGCTGCGGACTCTGGGACCCCCGCAGCTGCCACCTTGTCACCATGAGAGAATCT
NM_014299_706	NM_014299	BRD4	65	GCCTGGCGGGCATTTCCCCAGTTTCTTTGGCCTCCCTCTTCTCAAGTCACATAGGGAAAG
NM_031283_1170	NM_031283	TCF7L1	202	TCTGGCTCCTGTCACCTGGGTCCGTGCCAGCACAATCTGCCAAAGTTCTAGAGACCTTGT
NM_001005738_1306	NM_001005738	FPRL1	561	GAGAAAGAGTGGTGGGGATTTGTAAGACTTAGATGAGATAGCTCATAATAAGGGGAAGAC
NM_144582_2461	NM_144582	TEX261	327	GATGCAGTGGCTCTCCGTTGCCACTCTGATTCCTCCTTTCTTTTGGCCACAGAGAAAGGG
NM_017939_190	NM_017939	FLJ20718	60	TAATTTGATATGGAATCAGAATTGGGAGAAGGTATTTTTAAATAAACAACTTTTTGATGG
NM_005712_165	NM_005712	HHLA1	104	AATTGAAAGTGGTTATTCTTGGAAGTAGCATTTTCCCCCTCCTGTGAATATGTGCAAAAC
NM_176875_802	NM_176875	CCKBR	295	AACTCCGACAAGTGCTGACCTGCCTCTCACACACAGATTAATGGCACTGATTGTTTTAGA
NM_198904_2340	NM_198904	GABRG2	87	CTGCTCCCTGTCTATGTATTTGGAAACCTTTTCACAAAGGGAATTGCCTAACATGTGGAC
NM_005779_1934	NM_005779	LHFPL2	101	CATTGATTCGGTTCCTGTGCATATGTATTTTCACAATGTGCTCCCCTCCCCAGATCTTAA
NM_144998_396	NM_144998	STRA13	252	GACATCAAAGACTGGCGTGTGACCTTTCCAGCCATGCGATATTCCCCTTGGAAGATGCTT
NM_000545_1341	NM_000545	TCF1	106	TGGGGTGACCCAGCACCCCTGCAGCTTGTAGCCAGCTCGGGTGAGCGGCACGTTTATTTA
NM_033060_383	NM_033060	KRTAP4-10	147	TCCAGTATTCAGACCTCAGATGCATGATGCAGCTGGACTAAACCTCTAAGTCTCTGATTT
NM_013340_2425	NM_013340	PCDHB1	110	CCACTGGGGAGATAAAAATGGAGGCTGGCTCCAGTTTGCCTCTAAATTCTGAAAGGAATA
NM_014316_317	NM_014316	CARHSP1	104	AGGCGTGGGGTGTTCCGGCCACCAGCACAGCCTCTGACCATCACAACAACCTCTCACCAT
NM_003145_538	NM_003145	SSR2	63	GTCTATTCTGGGTTAGAGAAGTGCTTACTAAGGGGTTTTCTAATAAAAACAAATGCCACA
NM_203347_89	NM_203347	UNQ2541	62	CCGCCTGTGGGACGGCTTGTGAGACGCCTCTTTCTATTCAATAAACAGATGCTGCAGCCT
NM_005919_374	NM_005919	MEF2B	71	ACTCCTTTCCTTCTTCCTCTTTGTGTGTATACCTAAAAATAAAACGCGCGTGGCGTCCGT
NM_001009571_837	NM_001009571	CADPS2	90	GTGGGGTAGCAAGTGTGCTTCCGTCAAGATATTATATTCTCCTACTCCAGTATAACAGCT
NM_006745_508	NM_006745	SC4MOL	890	ACCATAGGCCTGAAGTTGACATTGGTCTTTAAATCTTTTAGATACATCCTGGTCATTTCA
NM_198698_1	NM_198698	KRTAP12-4	447	AGACCAGCCCTGTCCTCTGTGCCCCCACCTGTCCACACCCCATCATGTGCCACACCAGCT
NM_005207_3021	NM_005207	CRKL	916	ACAAATTACATACTAGAGGGCATTGACTGTTTGGTTATAAACTTGTGTATTCTGGGAAGG
NM_176793_105	NM_176793	MRPL43	63	CACATCTTGAATGTGTTTCCTAGTTTATAATTCATTTGGGCAGTAAATGTTTGTTGAGCA
NM_001241_2360	NM_001241	CCNT2	198	TCTTCATTGGTGCTAATGATGGACAGTTAAAAAGATAGCTAGTGTATATTGTTATGGGTC
NM_004594_410	NM_004594	SLC9A5	125	TGGCTAAGCAGGGGCTGACAGCAGGTGACTTTCCAAGGGTCAGCACCTGCCTTGTGTTTT
NM_003155_2534	NM_003155	STC1	274	ATGATATTTAGGTTTTTGGCTGAGTACTGGAATAAACAGTGAGCATATCTGGTATATGTC
NM_016943_813	NM_016943	TAS2R3	227	AATGACAATGTTTTATCCTGCTGGCCACTCGTTTGTTGTCATTCTGGGGAACAGCAAACT
NM_015173_1772	NM_015173	TBC1D1	63	CATTGACTCTGCATCAAGTAAGAAACACGAAAGCAATAAAACAAGAAATAATTCATGCCC
NM_007003_63	NM_007003	PAGE4	60	ATTGAAAATGTGACTGAAAATTTGAAAATTCTCTCAATAAAGTTTGAATTTTCTCTGAAG
NM_006241_1196	NM_006241	PPP1R2	180	CATAATGGTATACATGGATTGTTAAAGGTAGCTTTCAGTTGAAGATTAAAGCAAGATGCC
NM_152558_228	NM_152558	IQCE	631	TCTCAACATCTGCATCGTCTCTCTGTGCTTTTGTTTGTGGAAGGAAACCCAAATGCCTTT
NM_005520_267	NM_005520	HNRPH1	516	AAGGCCCAGTATTTTTGAATACAATACTCAATCTAGGATGTAACAGTGAAGCTGAGTAAA
NM_003874_1311	NM_003874	CD84	1021	ATAATCAGCTAACTCGTAAGTCCCCATGAACAGTCCTAGGCTGGACAGCAGAAACGGGCT
NM_005973_298	NM_005973	PRCC	169	TTGTGTGATGCCTCTGAAGGGGCTCTGAGTTCTGGGATGGGAGTTTTGCTCCCTGTCAGG
NM_004649_619	NM_004649	C21orf33	222	ATTAGTCTCAGTTCTCTTAATTTTCAGGAAGAAAGGGAAATTGCAGCACCTCAGCCTCCG
NM_183061_70	NM_183061	SLC9A10	323	AGAAACACACTTCCCTACATCAAGGAGCAACATCAAGTTGGATCCTATGTGGACGATCTT
NM_004113_1951	NM_004113	FGF12	84	AGCTGTATTTCTTCTTGTCACTCTTGATTCAACTTGATTATAAATACACCTGTCACTACC
NM_006852_1177	NM_006852	TLK2	111	ACTCCAGGGATCAGTAGTTCCTACCCACAGTCTTTGTGTGCTTGCTAAATGGTGTACATT
NM_000657_847	NM_000657	BCL2		ATCAGGGTTGTTGCTTCCCGGCGTCCCTACCTCTTCCTCTGGATAAAGCGTTCCCTCCCC
NM_000029_685	NM_000029	AGT	103	AGATGCAAGCATCTGAATTTCTGTTTGAATGTGGAAACCATAGCTGGTTATTTCTCCTTT
NM_174907_261	NM_174907	PPP4R2	239	GAATCATCCATGGAAAATGATGATGAAGCCACAGAAGTCACCGATGAACCAATGGAACAA
NM_000962_3089	NM_000962	PTGS1	417	CAGAGTAAATAATCTTAATGCTTGTAATTTGAACATTTGTTCCTGGAGTTTTGATTTGGT
NM_019111_311	NM_019111	HLA-DRA	101	CACGGGGACATCTCTTGTGTACTTTTTGTTTAAGGTTTCCTCAAACTGTGATTTTTTCTG
NM_000456_1361	NM_000456	SUOX	650	GTGTCCTCAGCAATGCCTGGCATCGTGTCCATGTCTTTGTCGCCCCATGAGCATGGAAAA
NM_016404_175	NM_016404	HSPC152	132	TTCTGCCGTGTATATCCCCAACCCTTGACCCAATGACACCAAACACACAGTGTTCTTGAG
NM_013230_1756	NM_013230	CD24	184	TGAACACATCTGAAGCTACGGTGTGTGTGAATGAACACTCTTTTGCTTTATTCCAGAATG
NM_003856_1117	NM_003856	IL1RL1	378	TAAGGTATATGGAACACATGGGAAGTCTGGTAGCTCAACCCATTTCTTTATTGCCTCTGT
NM_002253_1267	NM_002253	KDR		ATTTGGCCTCTACACTCCAGTAAACCTCTACACTCCAGTAAACAAACTCCAGAGAGTTTG
NM_177925_33	NM_177925	H2AFJ	691	AGGCGGTACGTTGCATTCTGGTACCGGACGCCGAGAGCGGTTTGTCTCCGTCTCTGGAGT
NM_173353_450	NM_173353	TPH2	96	AGTACTTTCAGAAAGGACATTAGGAAAGACTAAACAGTGGACAATCAATCTTGGGACTAT
NM_198572_350	NM_198572	SPATC1	161	TCACTCAACCCCACAGTCTTCTGCACAGCCATTAAAGCTTCCCACAGACGCTGGTCGCTG
NM_013978_236	NM_013978	BNIP1	353	TTTCAGGATCCTGGTTCCTGAGCTCTAGGCTGCCAAGCTGAGCCACACACCCCTCCATTT
NM_020403_377	NM_020403	PCDH9	1826	AAAGGCTATATGGGACCTAATAACTTTAATCTAAATAGACATGCTAATACCGTGTGTGTC
NM_017442_2904	NM_017442	TLR9	178	CTTCTATAACCGGAACTTCTGCCAGGGACCCACGGCTGAATAGCCCTGAGCTGGAATCCT
NM_001004298_510	NM_001004298	C10orf90	399	TTTTTAAACTTTCTGAACACGTATACCACCAATGCTAGAGGCTGACTTGGAAACCAGTGG
NM_014588_980	NM_014588	VSX1	130	TTTTGATTGAAAGCACTTTAGTGACTTGGATTTTGTAAATGTTTCCTTTCCTGCGTTTCC
NM_001005175_906	NM_001005175	OR52N4	60	CGAGACTGTGTCATAAGGATCCTTTCAGGTTCTAAGGATGCCAAATCTTATAGCATGTGA
NM_006320_1171	NM_006320	PGRMC2	104	TGTGTCTGAATGTGTGTGTGAGCGCCTTGGAAGGGACTCTTTCTGCAGATACTGTAAATA
NM_031492_483	NM_031492	RBM30	196	ACCTGTGATCGTGGTACAGCATTAGCTGAAATTTACCCTTGTTTTATTCCACGCCTCCCT
NM_001443_54	NM_001443	FABP1	61	AAGTCTGCATTTCATATTATCTTAGTATGTAAAATTAACGTAATAAAGTGAACTTTGTTT
NM_005581_11	NM_005581	LU	282	CTCCCAGGCCCCAGAATAGCTCCTGGACCCCAAGCCCAGGGCCAGGCCTGGGACAAGGCT
NM_173850_150	NM_173850	SERPINA12	89	CGTGCTCTTCCTGGGAAAGATTGTTAACCCTATTGGAAAATAAAGGAGAATTCCTGCTTG
NM_006886_106	NM_006886	ATP5E	60	TGTCTTGTTCATAAATTGACAATGTCAATAAATTGAAGTATGGTTCACTGTTACTCTTGA
NM_182489_14	NM_182489	LOC346673	60	CTGTTGACGAAGAGATGATCATGTTGCAGTGCACAGAGACCTTTGATGATGAAGATTTGT
NM_020903_2348	NM_020903	USP29	917	GCTGACCTGAACCACCTCGAGGCATTGGGTTGTGATAACCCAGGAAACAAAAACATTTTA
NM_002813_655	NM_002813	PSMD9		TCTTTAGGAGGAAGCAAGCTCTCCAGAGGGCAGGAAGCTCCTTTCAATTTGGTAATAAGA
NM_032721_295	NM_032721	TA-NFKBH	76	GTTTGTTTCTGTGAAACACCCTGCACCCTTAGTCCTTTCCCCGCTGAGATCCTTCGGGTT
NM_003162_1230	NM_003162	STRN	61	GGTTAACTTCACACAGCTGCTTTTGCAGAAGTACTAATAAAAACGAATGTTTTTTACCCT
NM_002214_706	NM_002214	ITGB8	217	ATGCATGTGTCTTTATGGTTTGCTTCTTTTTACAAGATGGATACTAATTCCAGCATTCTC
NM_181701_2116	NM_181701	QSCN6L1		ATAAGACCCCTGTAATATTGATGTGATTGTTGCCACTTAAAAAGTCAACAGCTGATTCCT
NM_152340_1696	NM_152340	FLJ39075		AAGCCATCTCTGCACAAAAGAAGCCAACGCAGGAAGCAATTCCAAGATACTGAACTACCT
NM_003768_944	NM_003768	PEA15	1024	GTGAAGAACATCCCAAGCCAGAAAGAAGAGAAGTTAACTACAGTGTTTTCCTTTGCACTG
NM_001096_892	NM_001096	ACLY	178	CACAAAGATTCTGGGCAGCTGCCACCTCAGTCTCTTCTCTGTATTATCATAGTCTGGTTT
NM_000486_1850	NM_000486	AQP2	274	CCATACTCCCACTTTGTGCCAAATGACGTTGCACCTGCAAATGGTGCTTCAATGTTGTTT
NM_021093_667	NM_021093	PYY2	78	TCGGTGCCCTCGCCTCTTGAGCTGCAGGGCTGTGTGTGGTCCTTCCCTGGTCCCAAAATA
NM_199005_2254	NM_199005	ZNF322B	145	GTAGACCTGATGGTTAACTCAGGTAAAGATGCTTTTCTTTTATCTGAACCACTTAATGAT
NM_001004330_1858	NM_001004330	FLJ46688	139	CATGTCTAATATACAACATATTAGATGCTTGAGGATATGCACATTAAACTCTTCAGAGGG
NM_001010913_2893	NM_001010913	LOC400804	1214	AGTATACATAGGGTTTGATACTATATTTGGGATGTTGGAACATACCCAATTGATAAAGGA
NM_015836_2162	NM_015836	WARS2	188	TTGGAATGGGATGTCTATAAATCCTAGAACCTCTTTGAGCTATTTCTTACAGGCCTCTTT
NM_032573_1	NM_032573	TSP-NY	126	GAGTAAAATAAGGAAGGTTCATCGCGTTTAAACTGAACCTGGCAAGTTAATTTCCTCAGG
NM_145161_199	NM_145161	MAP2K5	64	CTCTGTAAAGGGTCAGGCCCATCAGCATCACTGATGGGAATAAAAGTATTACTGCTTTGT
NM_145325_530	NM_145325	POLR2J2	195	GGTGGCCCATGCCTGTTCCCGGCAGGGCGCCTGGGAGTCTATAACAGTTTAGAGGGGAAA
NM_020834_2758	NM_020834	KIAA1443	794	TAGAACTGTGTTACAAAGGGGTGAAAGAGGGAATAGTTTCCCCTTGTTGAAGGACAGTGG
NM_015251_3799	NM_015251	KIAA0431	339	AGTCCTCCTAATAAAGGAGAAATGCATGTGTATGGCTGTTTTGTAAATATAAATGGAGTG
NM_015060_296	NM_015060	KIAA0241	81	AGGGATGGCTTTCCAGGTTGGGGTTTCAATTGACTACTATTATTTCAGTCTGAGCCTGAT
NM_032920_1404	NM_032920	C21orf124	493	AGCCGCCTGGTTGCAGTCCTTCCCGATGCCACCCTGTATTAGTCCATTGTCACACTGCTA
NM_002696_149	NM_002696	POLR2G	65	CTTTTAGCTTAGCTACTGCCTCCTGATTTTTCAGTATGTGTTCTAAGTATAAAAAGTCCT
NM_020747_846	NM_020747	ZNF608	149	AGAGGAGAGAGACTTTAACGCCATTGCCTGGTTACTTGTTTTATGCTGTAATCTAGTTTA
NM_014795_1797	NM_014795	ZFHX1B	244	TGGGAACTTTTGATACGATCTTGTGAAAACACTGTATTTTCGACTGAAAATTCCACTTTC
NM_199186_848	NM_199186	BPGM	125	CTATGGCTGTTGAGGTTCTCATTTTGGTTTGTTTTAATTTTTCGAACTTCAATGTTTGGG
NM_153687_2304	NM_153687	IKIP		CCAAACTCGTTCTCCATCGGAATTAAGAGGGCCTATGGTAGGCAGCCATGAATCATAAAA
NM_018265_1127	NM_018265	FLJ10901	512	GAAGGTTCAACCTCTGGTGTCTGACCTAAAAGAGGCACAGTTCTTCCTACTGGAAAGAAA
NM_001005327_710	NM_001005327	OR6K3	68	AGGACATGAACAATGCGATTAAAAAACTGTTCTGTTTTCAAAAAGTGTTGAACAAGTCCG
NM_001001707_1729	NM_001001707	FLJ45974		TTATTGTCTTCAATTGCATATTTGCCATTTTATAGCTTTTATTTTATTTTTCATTTCCGT
NM_181506_1936	NM_181506	SLRN		TCAGTGCCGTGGACATGATTTAAACTGAAACCTCCTTTTAGAATTATATACTTTACATGG
NM_001012715_1777	NM_001012715	C9orf106	513	AACCTGGACCCTTTGGAAGTTGGTTTCCAAATATCCTGAATTCCTGTTCCTCACTATGTG
NM_016276_683	NM_016276	SGK2	104	ATTTTGATCTCAATGTGTAAAATGACAGAGATGTAACAAGCTTATCGGGTATCAATATCT
NM_181726_61	NM_181726	ANKRD37	166	TCCTGCTTTTGGCTTTACCATATGTGTGTCTAAACTCCTTCTGAGAAGGAGGAAAAACTT
NM_182689_472	NM_182689	EFNA4	82	ATTTTTATAAGTATCTAGACCAAACCTTCAATAAACCACCCATCTTTTTGTTGCTCTCCC
NM_024688_102	NM_024688	C10orf68	62	CCAGTGTCCCTGTAGTGCTTTCTGGTGTGATGTAAAATCAATTAAACAAAACTTGTGCTC
NM_014997_3009	NM_014997	KIAA0265	217	GGATTTTCAAGTCTATGTTTTCTTACTCCAAGATGGAACTCTTAGAGACTCATTGTTCCT
NM_018417_124	NM_018417	SAC	76	ATGAGAGCTAATACCGTGGACAATCATTTCTAACATGTCAAAGAAAAAAGATTTTAGTAA
NM_144585_789	NM_144585	SLC22A12	65	AGCTCCCACACAGCGCTGGGCCAGTGGGGCATTGGTGCGAGGGATTGAATAAAGGAAAAA
NM_145258_571	NM_145258	MGC22773	309	AAAGCGCATTGGAAGAATTTTTGATGATAAAGAGGATGTCGCATCTTTGGAATTTCAGTA
NM_001674_1248	NM_001674	ATF3	173	ACAAGGATGCTGGCTGCTGTCTGTTAAAATTCTGATGTTTCTGTGAAATTCTCAGAGTGT
NM_052882_54	NM_052882	ZIM3	725	TGTGTTTGAAGGTAGCGAGGCTTTATTATGCACAGTGTCCTTTGAACACCGATTTGGCAT
NM_014730_2492	NM_014730	KIAA0152	1923	TCTTCCTTCTTATCCTGCCTCTAGCCTCTCCTAGAAAGGCCTGGCTATGGTTTCTAAAAT
NM_144996_1566	NM_144996	ARL2L1	548	TGTACATCAGACTTACCAAGCACACTGAGTGAGTTAAAAGCATTTGACTTCAGATCTAAA
NM_203453_2857	NM_203453	LOC403313	166	TGAAGCATCCTAAGTACTGTAGAGTAGAAAACTGATTTCTTTGTTAATTGTACACTGAGG
NM_022839_317	NM_022839	MRPS11	79	AAGAGGGGAGCTACAGGGGCAGCCGTGGCCTAGACCCAACCTGTGCTCAGAGAAAATAAA
NM_033421_2257	NM_033421	C20orf161	350	TCAGGGTTCTGAAGCTAGACATTGATGAATGAGTCTTGTTTCTCTATCTCCCCTGCAAGG
NM_172004_195	NM_172004	DCAL1	140	ACAGCATCCCCCACATTGGCAGTGAATTTTTTGTGCTACGAACTTGGCGAAAGTATGTGA
NM_001004353_286	NM_001004353	LOC441476	100	TTCCGGCTGGTCAATCCTTCTATGGGCTGTGGACAAGGCTGGCCCAGCCTGGATGCCTCA
NM_030967_779	NM_030967	KRTAP1-1	155	TACAATGGAAGACCAAAATTTTTTCCTAGACCTGGATGTCAGCCAAAGTCCTACAATGTG
NM_006992_291	NM_006992	B7	91	GAGACTTGCGGAGGCGGCTGGGGTGTTCGGATTTCCAATAAAGAGACAGTGTGATGCTCC
NM_014830_5602	NM_014830	KIAA0352	522	CCTTTCCCCAAGCCCCAGACTACTTCCAAAGCAAATTCTAGATGGACACTGTATTTGTTG
NM_007312_534	NM_007312	HYAL1	416	ATATGCATCCACTTGGCAAGGTCATAGACAATTCCTCCAGAGACACTGAGCCAGTCTTTA
NM_033213_1821	NM_033213	MGC12466		CTTGTTAATTGTTGGAAATTTCTTACTGATCTTATGTGGCAAGTTTTGGTTATTCCTCCC
NM_003759_1516	NM_003759	SLC4A4	372	TTTTAGCCATTTTCATGGCTGGTACATATTCGTACACATTACTTTTCAGAATCAATACGC
NM_016264_393	NM_016264	ZNF44	273	AACCCTATCAATGTAAAGAATGTGGAAAAGCATTCCGATATCACCAGTCCGCTCAAAGAC
NM_194318_7	NM_194318	B3GTL	125	CGGCGCACCTCCTCTGGTACTTTTAAGTGTTTTGTTAATTATGTTTACTTTTTGGAACCG
NM_207412_1030	NM_207412	FLJ43582	1089	ACAAAATAACCCCAGGAGACACAAAGAAAATCTAGAAAGTTGCTGCTAAAAACAGTTATG
NM_153010_1312	NM_153010	C18orf16	96	ATTTCTTCCCCTTCCCAGAAATTTGTTTTCTGGGAAAAACAAGTGCTACTTTGTCAAACA
NM_178433_101	NM_178433	LCE3B	188	CCTCCTGCTGTGCTCCAAGCCCTGGGGGCTGCGGTGGCCCCAGCTCTGAGGGCGGCTGCT
NM_002993_575	NM_002993	CXCL6	86	TTCACTGTGTGTCACGTTGGTTTTTGGTAGTTGTACTGTCATTTGGAGAAACAATAAAAG
NM_175910_3424	NM_175910	ZNF493	448	ACTTTTACTTGTATCGGATCTTATTGTCCACATTTTGTACTAGAGAAAAACTCTGAAGGG
NM_015511_1276	NM_015511	C20orf4	114	AGACTTTTGCTTCCACTTGTTTCCTTGGAGATGTTTTTCCAAGAGCATAATGTACATTAA
NM_000929_505	NM_000929	PLA2G5	88	CACCCTCCAGAGAATTTTTACACAGGAAGAGCCAAATTGACTCTCTAAATCTGGTGTATG
NM_024667_2263	NM_024667	FLJ12750	70	CTGTTCAGGGCTGTGTACGGTGCTGTGGCTGTAAAGCTGTAGGACCCTTTTTAATAAATA
NM_207172_216	NM_207172	GPR154	199	CACAAGACAAATGTTCTAATGAGTGCATGCACTGCGTTAAGTATTGGCCAACACGAACTC
NM_001129_152	NM_001129	AEBP1	351	ACTTCTGAGATCAGGGTCCTACCAAGGCCCCAGCCCAGCTCAAGCTACAGCAGTAGTACT
NM_032795_1084	NM_032795	RPUSD4	127	TGAAAATTCTGGATCAGTGGTTGGCATTTTAGCGTGTAGTATGTGTCCTTTCTAGACTTG
NM_182554_159	NM_182554	C10orf53	118	ATCCTGCCAGCCCTGGACACAACACCCAACAGTTGCTTGAGGGCCAGTGTGGCATTCTTA
NM_014433_226	NM_014433	RTDR1	107	TTGCCGTCAGTGTCATCGAGTTCAAACCCTAAGCCCCTCATCCACCTCTGTGTGTGAATA
NM_005147_1032	NM_005147	DNAJA3	220	ATGTCGCAGTTTCCATGTGTTTCAGGATCCTTGGGCTGTTGTCAGACAGGTTAATGAAGA
NM_014678_686	NM_014678	KIAA0685	84	TTACGTTGAGTCCATTTTTAATGTTCTGATCACCTGACAGGGCACCCAAAACCCCCAACT
NM_001012714_294	NM_001012714	C10orf108	543	TGACACTGATTCCTACCAACAATTTCCAAATCTTCGCATGTCCAGCACGATAAACAGAAT
NM_002811_899	NM_002811	PSMD7	113	ATGTTTTGGACCCATAGCTCTGGCATTCTCAGGGGTTGTGATCCAGCTCCATATATTGTT
NM_052870_788	NM_052870	SNAG1	1100	GGCCCTACGGCCCCGAGTGGCAGGAGAACCCCTACCCGTTCCAGTGCACCATCGACGACC
NM_000840_282	NM_000840	GRM3	314	AGAACATGGAAATAACCATTGTTTACAGAGCTGAGCATTGGTGACAGGGTCTGACAGGGT
NM_018238_602	NM_018238	MULK	1034	AGCTTTTAATTCAGTTGTATCCTCAGTCCAGAAATGTAGGCGAGGTTGGTTTCCTCTTCA
NM_004108_288	NM_004108	FCN2	61	GTGGGGGGTAGGGTTGGGAGCTTGGCCCTAGGGTTTGTAAAAGAAACACATGTCGTGATT
NM_003010_2519	NM_003010	MAP2K4	78	AGTGTTTATGTAATAGTTCTATCCTTTTGCCTGCAGGTCAGTTGTAATAAATCTAGGATG
NM_015701_794	NM_015701	C2orf30	103	TGCTGTCTATCCCTTGTACTTGCCTACTGTAATATAGATTTCACTTCTGAACAGTTTACA
NM_138499_435	NM_138499	PWWP2	106	AGGAAAAGAAACTTGCTCTGTTTTGTAAGAGCGTGTTCCTTTTCCTCCTTTTTGTCACTT
NM_032680_577	NM_032680	MGC4266	111	TGTTGAATGAGTAAATGAATCGCAAACAGAGCACCAAGAAAAAGCTTCCTCAGCCTTCAG
NM_017785_339	NM_017785	FLJ20364	406	GACCCTTCATGGAGCTTCTGTGGCAGTGAATAAACTGTTAACTGAAGGCAAATGTTATAA
NM_182398_371	NM_182398	RPS6KA5	286	TGCCAGCGGATCATCTTGAGGTTATATTTGTAAGTGGGAGAGCCTTTTATGGAAAAAATA
NM_197965_154	NM_197965	SOAT	62	CAGGGCCAATGGATTGCCACAGGGCTCTCGAGCCAGTTGGCCACATCACTTCATGTGAAT
NM_052931_1243	NM_052931	SLAMF6	523	TCTTTTAGTCTCTCTATTAAAGGAAAAGGTCTTTATGTTAATTATTTACATATTCCTGCA
NM_002657_5038	NM_002657	PLAGL2	116	AATGCACAGGGCATATCTTTGTTAAAGTAGATTTTTCAATGTTTTACAGAATTACATTTT
NM_003986_378	NM_003986	BBOX1	152	CTGTTGCATGCCTACTCTAATTTCTTTTGCCCATATATGAGTATCTCCAGAATGTCTACA
NM_145057_457	NM_145057	CDC42EP5	109	ATTCCCTGCGCCTTTCCCGCCCGGCACCCCACTTCTGTATACATAAACGTCCAAGGCGTG
NM_052966_5108	NM_052966	C1orf24	63	ACACTTTGTAACCATGTATTTACTCTGCCAAGTGCCTATATTCCAATAAAATGTTCATCC
NM_138814_301	NM_138814	PNPLA5	970	AAGGAGGATAGCCACAGAGACATGTCTTATTTCCAGAATTTCCATGGGGGGCTAGGAGGA
NM_017633_766	NM_017633	FAM46A	84	CCCTGCAATTAAGAATCATTTAAAAATGTCCTATGGGGAAGCCATTTCAGACAAGACAGT
NM_018668_203	NM_018668	VPS33B	199	AACGGGTTGGGATTTAGAGAACATATCTGAGAAGAGAGTTCACTTCCTGCTCCCAGGATA
NM_001012975_353	NM_001012975	RNASE10	299	AATGCAATGAAATGATGGCACACAAGATGAAGGAGCCCAATCAGAGTTGCATAGCCCAGT
NM_024780_629	NM_024780	TMC5	211	GATGGAGGAGGTTCTGCCCCTATGAGGTGTTATACATGACCATCAAAGTCCTACATCAAA
NM_198215_1506	NM_198215	FAM13C1	1134	CGTGACATGTACACAATTGCTATTAAAATGTAACTCTATATATTCTATATGATTGTAAAT
NM_017956_1766	NM_017956	FLJ20772	294	TTGCAAAAGGAGAGTTTCTTTGAATTGTCTCACATCGCTATTTATTAAGCAGCTATACAC
NM_018263_3750	NM_018263	ASXL2	81	TATCAGTTTGTTTCAACACAGAAGTTTCAAGTGGAAAGCCATTCATCTTAAAAGCTGAAC
NM_178828_3332	NM_178828	C9orf79		CTGGAACTGAGGTCTACACAGGGGTCTTGCCTCCTGAACCAGAGAAGGCTTCTTGCACGT
NM_020831_1192	NM_020831	MKL1	462	TGGAAGGCCATGGCTCCTAGGGACTGGATGCAAGGTTACCCTTGAGCTATGTGCCACCAT
NM_152402_914	NM_152402	TRAM1L1	1170	TGAAAAGTACCAGAAAGGCATATCTCTGTGGGCCATTGTGTTTATCTTGGGTAGACTTAT
NM_016831_1768	NM_016831	PER3	829	TAGTTAAGTGATTTCTGAAGCCTTTGTGTGTTGTTCAGGTTGTGTGATATTTTTGCTTGA
NM_017672_1355	NM_017672	TRPM7	165	AGATACAGACAAGGCAAGAGATGATAAGCTGTTTAAATAGTGTTTAATATTGATTGGGGG
NM_172138_117	NM_172138	IL28A	58	CAATCTGAGATTTTATTTATAAATTAACCGCTTGTCTTAATTTATTGCCACCCAATCGCT
NM_052854_140	NM_052854	CREB3L1	601	CGTTCCAGGAGAAAAGGCTCTACTTCCCAGCCTTTCCTTGCCCCTGACATCTGGACTCTT
NM_198559_201	NM_198559	MGC50811	264	CTCCCTGGAGCCGGAGGGAGACGCCCGCTCGGGGGCGGGCTAGGCTGGGCCCAAGCCGGG
NM_173178_386	NM_173178	IL1F8	142	CCAGATTGAAACCTAAGAATCATTTTCCATTCTTTCTTGATTTTTACCCCACCATCCACT
NM_000530_494	NM_000530	MPZ	92	TTCTGTATATTTCTTCTCAAACCTCCAAATGTCCTTAAATGTTTAATAAACACTGACATT
NM_020207_1283	NM_020207	C9orf102	1067	CCCTGTGAGCATTGTTTCCCAGTATGAAAGATGAAGGGTCTGAACCAAAACAGCATGAGT
NM_003474_2040	NM_003474	ADAM12	510	TTTATGGTGCATTATGGGGGCATTGTCTTTTTAGATGCCCAAATCCTTAGATCTGGCATG
NM_032849_585	NM_032849	FLJ14834	68	CTTCCATTTATATTTTAAATATTATGTACTGCATTTTCACAATTAAAACTTTTCTTAGCA
NM_002309_3461	NM_002309	LIF	173	ACTTGGCCTTGGGTGACAAATTCCTCTTGATGAATGTACCCTGTGGGGATGTTTCATACT
NM_018667_2186	NM_018667	SMPD3	556	GCCAGGCCCTTCCACTGATTAAGTGAAACATTGCTGAATCTCAGATTCTGTGGCATCTAA
NM_002754_108	NM_002754	MAPK13	665	CAGACACTGCCCAAGGACCAGTATTTATTTGTCACTACCAAACTCAGCCCTTCTTGGAAT
NM_001006639_657	NM_001006639	TCEAL1	420	CGCTTAAAGTTGGGGTTTCCCCCTAAAATTTACAAGTTTCCCTCTTTCAATCATAAGTCC
NM_145045_265	NM_145045	MGC20983	93	CAGACGTTCCCACAGTAAATCTCCCCAGCCGAGTCTGCCCCGGCCTCAGAGTTGCGCAAT
NM_012321_572	NM_012321	LSM4	96	GGATGCCTTGGGCCCTGGCCCATCGCTTCCTCTCTTGTGTTACAAAAATAAAAACAAATA
NM_201412_291	NM_201412	LUC7L	77	TGCTCCTGTGTTCTGGGGTCGTGTTGAGTAGGAATAAATAAATCTGACGACTGCCTCCTG
NM_182919_2397	NM_182919	TRIF	69	GTGGTCAGAACTGGATACCGTGTTTCCAATTCCAATCTCTATTTTTGGGTGAGGGGTCTT
NM_173807_99	NM_173807	MGC33370	348	GACAATATATTTATAAACCACTTCACAACCCTCGAAAACATAAGAAGAATTAGGAAAACT
NM_020706_962	NM_020706	SFRS15	200	AGCAGAGGCTCCTCGTTAAGAGACTGGAATTTGTGAAAATGTGACAGTGACACTTCTGGA
NM_020315_1299	NM_020315	PDXP	128	CCACCTCCACCCCTGTTGTGACCTGTCCTTCCGTACTTAATAAAGTGCGCGTGGGAGTGT
NM_139266_182	NM_139266	STAT1	169	TGTCGCCATCACAGCTGAACTTGTTGAGATCCCCATGTTACTGCCTATCAGCATTTTACT
NM_030965_938	NM_030965	ST6GALNAC5	156	GTATTTTTTGAACCCCTAGGCTTCAGGAAAACTGTTCTTTTATAGAAAGAATAGCAATGG
NM_005686_1776	NM_005686	SOX13	123	GTTAATAATAAGATAATGATGAGTAACTTAACCAGCACATTTCTCCTGTTTACACTCGGG
NM_001203_314	NM_001203	BMPR1B	63	ATTGATCTGTGTCTGTTTGTAGGAGGGAGAAACCGCTTGGGTAACTTGTTCAAGATATGA
NM_152562_1282	NM_152562	CDCA2	135	CTGAAATGATCTGTCTAGTTCCCATCCTCTGTTCAACCTCCGTGTTTCAAAAGTTGCTAA
NM_020178_1162	NM_020178	CA10	102	AAGTACAAACGAATGCCTTTCTTTTCTTGTTTATAATGGTCACTCACTGTGTTTGGTTAC
NM_015163_1890	NM_015163	TRIM9	219	TCCAATGAGACTCGATGGCTGGGCCGTGGTAGACTCATAGTTCCTCTTGTTCTTTATTAA
NM_016481_342	NM_016481	C9orf156	179	CCGAGAAGCAACACTTTGTGATCTCATGGCTTTTGTTGATTTGGGCTATTCAAAATGTTT
NM_017450_1355	NM_017450	BAIAP2	176	TCAAATCCAGGGGATTCCATGCTCAATGGATGAATGTAGACACAAAACAGCAACACTTGT
NM_001011703_1999	NM_001011703	C9orf28	89	GTCAGCCAGTATGCAGCAGGATAATTGAATGTACATTAATGCTTCCAAGTAAAAACGACT
NM_016327_440	NM_016327	UPB1	536	TGTACACCAGTGGGAAGAGGTTGAAGGCTGATCCAGAGACCCTGAGCCTACAGCAAGGCT
NM_144597_981	NM_144597	MGC29937	59	AGACTATTGACCATTTTGTGGAAAAAGTAAAGAAAAATCATGACTTGTAATTAAATGTGA
NM_002956_191	NM_002956	RSN		TGCCATTACATTTATTGTCCCTAGACCTCATAGAAAAATCCCTACCCTTATAATACCTTA
NM_006025_1093	NM_006025	P11	83	CACTGAGAACTAAATGCTGTACCACAGAGCCGGGTGTGAACTACAGTTTAGAAGGTTCAA
NM_017996_555	NM_017996	DET1	104	TTAAATCTTGTTTACTCATGAGAACGATGTACATCCTTTCCATTTAACCCATAAGCACGA
NM_015493_1899	NM_015493	ANKRD25	414	AAACAAAACCAAAGCTGATTGGAAACAATGAGTTGCTGGTGTCTGAGGGGAAAGGACGCA
NM_014869_1426	NM_014869	IQSEC1	139	GAGATGCTGAGGGAAACAGCTGGCAATGTGACAAAAGTCTTTCCTGGGACAACAATCAAA
NM_014781_1150	NM_014781	RB1CC1	242	GTTGCCATTGAGCAAAGTTATTTAAATGAGTTAGTTGAGTTGGATGAGAATTGTTTGAGG
NM_003733_444	NM_003733	OASL	330	TGACACTCTCATCCTCTCTAAGAAGAAAGAGGGAGAGGCTCTGTTTCCATCCAGTTAGTT
NM_001012512_274	NM_001012512	GRP	90	TAGGCTACCTGTTGGTTAGATTCAAGGCCCCGAGCTGTTACCATTGACAATAAAAGCTTA
NM_181654_256	NM_181654	CPLX4	1244	CAGTCATCCTTGGAAAAGACCACTCTCCTGTGGGACGTTTCGAGCAGTACATGTTTTAAT
NM_001007026_375	NM_001007026	DRPLA	215	AGATGTGGCTGTTTTGCGTAGCATCGTGTGCCACCCCTGCCCCTCCCTGATCCCTGTGTG
NM_024560_627	NM_024560	FLJ21963	329	GAAAGCAGAACACCAGGGTTACGGCTATACCTTCAGGTCTTTTGTTTCTTAGGCAAGGAA
NM_173605_402	NM_173605	KCNRG	304	TGCTTGCTGCTCTCTAGACAACTCCATGTACTTGGTGCTTTGGTATATGTTCTACCTTCA
NM_003168_987	NM_003168	SUPT4H1	116	GAGAATGATTACACTCGGCCTGTTTACCTCAGGATTGTTGTGATTGTAGAAACGAGGCTA
NM_002500_2250	NM_002500	NEUROD1	138	TAAGTGCTGTTTGAGATGTGATGCTGGTACCACTGGAATCGAGCTGTACTGTAATTTTGT
NM_001972_100	NM_001972	ELA2	204	GCCCCGGTGGCACTGTTTGTAAACTGGATCAACTCCATCATCCAACGCTCCGAGGACCAC
NM_024548_2716	NM_024548	LRRIQ2	102	TACCTTCAGAAGGATTTTCCTTAGTGAAACGTGTAACATTGAATGCATGTTAAATAAAAA
NM_022735_2047	NM_022735	ACBD3	105	CCTTTGGCTGTTGATTAGTACAGTACAAGTGCGATTTCAGAAAGATCTTGAAAGTAATAT
NM_004723_913	NM_004723	ARHGEF2	267	GACCTATACTGACCTATTCCCCAGCCATTTGGAAACAAATTCTAGGGTGGGTTGGGAAAT
NM_001425_53	NM_001425	EMP3	196	CCTAGCGAAGCACCCGCGAGGCGGCAGCTTCGGATACTGCTTCGCCTTGGCCTGGGTGGC
NM_198527_544	NM_198527	MGC45386	106	GTGGGATCTCTGGCCCCTCAGGGACTTGAGATTATATAAGTACTAGTTCCTAAGACGTTA
NM_020228_2679	NM_020228	PRDM10	139	GTGAACATTTATTGTACATTCAGTGAGTTATAGTGTTAATAGTCTTGTGCTATGCAGCAG
NM_006302_1765	NM_006302	GCS1	192	CACTCATACCATTCTGGCTCTAGAGGGACAAAGGCTTCTGGCTTCTGCCCCCAGTCCCTT
NM_001433_707	NM_001433	ERN1	110	GTGTCGTCCTGCGGTATGAGATGCCTCATTGATCACAGATGTGCCCAGAGTAGCCCAGGT
NM_032328_536	NM_032328	MGC12458	113	GAAGGCTTCCTTTTTCAACAATAACAAATGCTTCATCAATCTGAGTGTGGAAGGAGATTT
NM_018049_669	NM_018049	PLEKHJ1	63	TGGGGAACTGGTTGCCCTGGGGTCAGGGTGCTTGTGTTCAAATAAAGGTACCTCTTTTCC
NM_002242_2237	NM_002242	KCNJ13	151	ACAGATTTTCCCAACCCAAGACTACTGTAACACATAAAGACAGCAAGAATTCTTATTTCT
NM_000119_168	NM_000119	EPB42	63	TCTATCACCACTCTCCTGCCAACCCTTGCTCTACAATCTAAACCAAACATGTGCTAGGAA
NM_080738_2145	NM_080738	EDARADD	299	GAGCTTGGCAGCAAGGCTAAGTTTGCTGGCAGGAACTTCAGAAACCCCCCGGCCAACTAA
NM_173563_925	NM_173563	C6orf146	661	ATGCCAAGAACTTTCATCCAAGCCTACTACTGGCCAAACAACTCAATCACTGCTTAAAAT
NM_144705_208	NM_144705	MGC27019		CTACCAGTGAGCCGCTGCCACGGTGCTTCCCCGCCAAGTCCCCAAACAAACAGCACGTTA
NM_018847_3889	NM_018847	KLHL9	465	TCAGAGTGTAAATCAGGAACAACTTTATTGACAATCCCATAATAAAACTCAGGAACCAAG
NM_031305_1664	NM_031305	ARHGAP24	564	GTTACAAAAGTCAAAATAAGAAATAAAGACTGCATACTCGAGTTTATGGGGTTTGCGTTG
NM_152622_2840	NM_152622	FLJ35954	132	CCATTTTTGTGCATGCTTGATGTGACATTCATAAATTGTACCACTATGACTTTATCCATG
NM_144706_484	NM_144706	C2orf15	510	GCACTGCATTTTTTGATTATGCCTATTCAAAAGGCAGTTGATTTAGAGTGAAAAAGCCTT
NM_207355_1	NM_207355	POTE15	234	TTTCTCTTAGCCATAAGCAAGAAAAAGATCTCTTGCATGAAAATTGCATGTTGCAGGAAG
NM_203458_753	NM_203458	NOTCH2NL	172	TGGGAATCTTAGATTCTGGTATTGTGGATATGGTTCACATATAATGGGATTGTGTGTTTT
NM_014265_623	NM_014265	ADAM28	203	GGAGAAAATTTTAGTTAAATTAATCGATAAACCAGAAGTTGCAAACTGGTGACCTGTAGG
NM_022466_2201	NM_022466	ZNFN1A5	96	GGAGGCTATTGTTTTTTATATTGTGTAATAACTCATACTCTGAAGAGAGCTTGGTCAAAC
NM_004124_3597	NM_004124	GMFB	87	TCTCTGCTAATTCATATTGCATGTTTATTTTGGACAGTGTTTTGTTAAGCATGGTGCTTG
NM_022089_321	NM_022089	ATP13A2	81	ATCCCGAGTAGGAATGGCAGCCCCCAACTCCTCTCAGCGCTGCTGTCAGTGTAGCAAATA
NM_024580_242	NM_024580	EFTUD1	109	AAGGGTTTAATATTGGGAAAATTTCTTTTTGCCACATTATCTCTGTTTATTCACTTTCAA
NM_031453_2250	NM_031453	C10orf45	519	AAAGGAGACTTGTAAATAGCGTAAAAGTGGTGTTTTATGCTAAACGGTGGAATGTATAGG
NM_018202_66	NM_018202	FLJ10747	2681	CATACAGTGGCTTTTTTTTGCTGCTAGCACATATGTGTGGGTTCAGTACGTATGGCACAC
NM_177404_942	NM_177404	MAGEB1	165	AACCTCACACAACATAATTGGAGTCTTAAAATAGAGGAAGAGTAAGCAAAGCATGTCAAG
NM_018482_2547	NM_018482	DDEF1	153	CCGAATTTTCATCTGGATGTTATCATCAAACATCAGTACACTTGTCATTTCACATGTGTT
NM_005057_1896	NM_005057	RBBP5	68	TTTGTTTTGCAGACGTTATATCCATTCCAGTCCTCTGCACTATACACTGCAGCAGTGTGC
NM_023003_305	NM_023003	TM6SF1	158	TGCTCTGCACTGTATGTGTGAGCTATATGGTACTGTGTAAATTTTTGAAGCAAAATGGAA
NM_002340_1001	NM_002340	LSS	133	GCCATGGTCAGATCATTGTACAAAACAGTTTTCCAGAAATTAAATGTAAATCCATTTTCA
NM_078483_4150	NM_078483	SLC36A1	289	AAATTGGTAACTCTATTGTAAAACAATGGTGTGTGAAGAAAATCAACCAATCCGTAGGTG
NM_004037_1051	NM_004037	AMPD2	90	AGTGTTTCATACGACCCATCTTTCCTAGTGCATGAGAAATAAAGATTATTTAATTAATGA
NM_033412_55	NM_033412	MCART1	89	GTTATGGGCAAAGCTGTTTTCCTTAAGCATCAACAAAATAGAATAAAAGGTTCCAATAGG
NM_022461_1585	NM_022461	AZI2	288	GGAGGACTTTATCCTTTTTGATAGACAGTTTCATATATCTTGAACTCAAAAGAGCATCTC
NM_020929_1171	NM_020929	NGL-1	959	GCTTCCACATCGCTGACATCTGTATCTTGGATTACTCCAAACGGAACAGTCATGACACAT
NM_152319_87	NM_152319	MGC35033	133	GGGAACTTGGAAATCAAGTGAGACCCAAGCACATTCCAACTGCCAAAGCAAGGAAACCAG
NM_012443_889	NM_012443	SPAG6	108	AACATGCATTTTCACTTAGGAAGCGGTAAACGGGTGAAAGAGGGTTTCAATAAAATTTTA
NM_182603_523	NM_182603	FLJ37874	77	AATCACTTCCTCAGTTTCTCTGGGTTTTGTTGTCTCACCAGTGGTTGATTTTCCAAGAAA
NM_080678_670	NM_080678	NCE2	96	TCTCATTTAGTTTGTATTTTCATTGTATAGAGCAGACAGAAAGATGTTGGGTCAAGCAAC
NM_007062_261	NM_007062	PWP1	105	CACAAACAGAGCCGGTCTTTGTGCTTGCTCTTCAAATGGATGGTTTGTAAGGCTCTTGTT
NM_025227_283	NM_025227	BPIL1	77	AACCCCCAGGGGGAGCAGACTGCTCCTACAGGCTGTATAGACCTGCCCTCTTGCATTAAA
NM_003239_534	NM_003239	TGFB3	708	ACTGGAAGACACTTCAGATCTGAGGCTGGATTTGCTCATTGCTGTACCAAATCTGCTCTA
NM_015983_818	NM_015983	UBE2D4	91	TAAGTCCAGGTGTGAGCCATTCACAGACTAGAACACAAGGAGGGAGAGAGACTCTTAAAT
NM_017686_1129	NM_017686	GDAP2	99	GTTAGTTTTTAAATGGGAATAAATATATATGACGGAATGCTACACAGCACTCCTCTTGTC
NM_016350_61	NM_016350	NIN	193	CTGAAACTAGTGAAAAGGCTTCTTCAAGAGAAAGTGAATCAGCTCAAGGAACAAGTGAGC
NM_032017_1151	NM_032017	MGC4796		GGTATGCTCCCCTACCCTACTCTTGGGTTTAGAGGATGGTAGGGACATCTCCTGTGCCCT
NM_024592_1659	NM_024592	SRD5A2L	86	TTGGATTAATGTCTGTGTGAGTTTACTTGAACTAGCAGAATGCATCTGAAAATATTCAGG
NM_017723_1429	NM_017723	FLJ20245	2578	TTCGGGTCAGCTCGGAGCTCTGCTTCCAGGTCCACAACCACCTCAGAGCCCTGAGTCTGT
NM_003511_387	NM_003511	HIST1H2AL	71	ACAAGGCCAAGAGCAAATAATGTCTCCATAGCGTCACTTTACAATACAACGGCTCTTTTC
NM_106552_595	NM_106552	FLJ14249	523	CTGATGCAAGTCTCTCCTGAGCCTCCTCTTGATACGGCTCTAAAGGGAGAAGTGAGGCCC
NM_020920_569	NM_020920	CHD8	142	CCAGCATGGGCCCCATTGCTTGGGCGGCTGCTGTATTTTTCATTTACTCTGGCCCTTGGA
NM_012444_105	NM_012444	SPO11	558	TGGAGGATGGATATAAAAATAAATCAGAAGAACTTCTGATTGCCAGAGGCTTTTCATTAG
NM_003827_445	NM_003827	NAPA	316	TGACCAGCTGATTCATGAGGCCGGTTTCTGTCTCCCACTTTTGTCCCCCAGCCAAGCTCT
NM_017873_3431	NM_017873	ASB6	421	CCAGAATTTAACTTGACGGGGTGACTTCCAAGTCCTGCCTGATACCTACACACCATGATG
NM_004281_1263	NM_004281	BAG3	134	AGTAAAATGTGCCAGAGGCCATAGGAATATCTGTATGTTGGATGATTTTAATGCTACATT
NM_006331_174	NM_006331	C2F	131	CTGAGCCGACTGCTGGAAGATGATCTTTCTGCACTGAGACTGTGGAGTTTGGGGAAGCCA
NM_198478_71	NM_198478	NKPD1	80	CTCCAGGAGTGGGGCGGCGAGCCGGTGGCAGCATGAGAGCAGGCACATAAGGACCAATGA
NM_017565_417	NM_017565	FAM20A		CACAGAACTTGATCTTTACTCCAGTGCACTGCTTCTGTTGTGCATTGCCTTGCTCCATTT
NM_005137_1438	NM_005137	DGCR2	88	TAGTTTCTGGTTGGGTTGACACTAACTTTTCTTAAGATGCTGTGAGAACCATTTCATCCA
NM_001297_523	NM_001297	CNGB1	338	CTCAGTATCAGTTGAGAGCCCTGCCTTTTCCTGACTGTTCCTTTTTTAAAGAACAAAATG
NM_199180_889	NM_199180	KIRREL2	102	GAGTGGGCATATGGTGAGAATTAGCACTGTTGGGGCAAAAGGGAATCTTGGGATAAAAAT
NM_001012665_538	NM_001012665	D2LIC	220	TTACTGTTAAAATTATTTAAGTAGTACATCTATTTAAATAACACGCTAATAGTATACTGT
NM_000266_1148	NM_000266	NDP	117	GCCTGGCTTGTCTTCTGAACATTTGGTTCAAATGCGTTTTGGTCCTGGAGGCTCAAATTT
NM_001005369_137	NM_001005369	MTIF2	79	TTCAAGCCAAGACTTCTTGGGATCCAGGATTTTAAAATACATTAAAGATGTAAATAACTC
NM_001884_715	NM_001884	HAPLN1	154	TTGAAATACAGGCTTCTTTACATAAACTGAGAGGTTATACAAAACTCAGTTTCACAAGGG
NM_001012337_51	NM_001012337	ROPN1B	168	GGGTTTGGCTGGAGTAACAGCACAATTTTGGCAATTTTAAAGGAAGATACAGAGATGATT
NM_001008485_136	NM_001008485	SLC41A3	69	AGCAAAAACCTCTATTTAGATTTCAGTAATCACAGAAGTGTAAAATAAAACATTATATTG
NM_006753_564	NM_006753	SURF6	1104	ATCTCCACAGACCGCGGCCTCTGCGTGTGAGGGGGACACTGTCATGCTCTGCTGAGTTGT
NM_003059_71	NM_003059	SLC22A4	85	ATTATACAAATGCTATCCAAATAAAAATAACATCATTTTATTATGCAAATATTAGGTGAC
NM_015523_298	NM_015523	DKFZP566E144	160	TGTTTCCATTATGACACAGCAGCTCCTTTGTAAGTACCAGGTCATGTCCATCCCTTGGTA
NM_020201_783	NM_020201	NT5M	121	GCCCAGCAGAGAGTCCATAGGCTTGAACGTGTGTTGAGTGCATGAAAAATAAATGCTGTT
NM_007358_378	NM_007358	M96	604	GTTCACTGCACTCTGATTTTCTGTAGGTACAGTTCAAAGCCCTAAAGGAGTCTGGCTTTT
NM_001008221_115	NM_001008221	AMY1A	104	GCAAAGCTCAATTTTCTATTAGTAACTCTGCTGAAGATCCATTTATTGCAATTCATGTTG
NM_021973_1	NM_021973	HAND2	59	GAGAAAGCCATCAGGTCCTAGACTTGGAAGAAAGGAGCCTGCCAAAGTGTTGGAGTAAAC
NM_019069_4347	NM_019069	WDR5B	89	ACACAAAGGAGAAATGACTGTGTAAATTCCTGATGCATAGTAACAGTTGTGAGCTTTAGT
NM_024772_2379	NM_024772	ZMYM1	543	ACAGTGAAGTTTTCTTCCCTCCTTTAGAACTCATTTTCTCATCCCAGAAAGTGTTATCTT
NM_025228_168	NM_025228	T3JAM	98	ATTACAGCTTGGGCTTTCCAACTGACTTAGGATTTCTGACTTTTTGTTATTTTCTTAACC
NM_144773_548	NM_144773	GPR73L1	150	GTCAAGAACAACACCATGAAGTACTTCAAGAAGATGATGCTGCTGCACTGGCGTCCCTCC
NM_198525_526	NM_198525	KIF7	285	AAAGAACTGGACCCTCATTATAAAAAATATGCAAATTCCCACCACTTACTTCCTTAAAGC
NM_014840_3694	NM_014840	ARK5	936	TAGGTGTGATGTTGACTGTCTTTTCAAGGAAAAACTTGCAATAGAGGGAAAAGCCGTTAA
NM_080604_1298	NM_080604	TJP4	499	TGGTTTTCCCCTTTTCTTAGAATATTTTATTCTCCACAGATAACATGCAGTTGGGTCTCA
NM_032118_102	NM_032118	WDR54	189	TGCGGAGATCCGGAGATTCAGCAGTGTGTGAGAAGAGCAGCCTTCCTTTGTCCCTGTGGT
NM_016133_1013	NM_016133	INSIG2	729	GGGTTCGGTCATATGACTCACTGTTAGTGGAATGCCTAGTTTTTCATCTTATATGCAGTC
NM_003564_743	NM_003564	TAGLN2	74	GAGGGCTGCCTACCATGGTCTGGGGCTTGAGGAAGATGAGTTTGTTGATTTAAATAAAGA
NM_032823_316	NM_032823	C9orf3		CTAGATGTGGATATTTCTGTAATTCAGGACGTCACACCACTCCTGTGTACCAAGACCAGT
NM_007171_760	NM_007171	POMT1	139	AGCCTGCCGAGACGGGGCTGAGTGAAATCTTCCTCAGTGGTCAAGGTGTGTGTCATCCAT
NM_005422_42	NM_005422	TECTA	56	CTCGTCATGATCCAGATTTCATTATGGCATTTTGTCTATAAATCAGGCACGATCTCATAA
NM_153244_1057	NM_153244	C10orf111	480	GCTTGCATGTCCAAAAACAAATAGAGACACACGGGTCTCATTAAAATGCTAAAGTAATAG
NM_005364_1146	NM_005364	MAGEA8	145	TTGCCTTCTTTGTACCTCTTGGTGTACCCTATGTATCTGGATTTGCTTGGCTTCTTTGAG
NM_012081_1398	NM_012081	ELL2	199	TTATGTGGTCAAAAATACAAGGATTTTGAACTAATGTTGATTCAAGTTGTATTGTCTTAT
NM_153002_1270	NM_153002	GPR156	84	GGGCTGGCTTCCTGGGAAAAGCTGTGGGCCCGCTCCAAGCCTATTGTGAACTTCAAAGAT
NM_018639_1389	NM_018639	WSB2	314	CACCTTTGTTGCTTGAAGAAAAACATGTCTTTTCAAAATGAGAGGCTTTCATTGAAGGAA
NM_174945_712	NM_174945	ZNF575	406	GTGGGATTTCTAAAACCGACCGTATGAGCTCCCTCTTCCAGATAGCTGGCAGAGGGCAAG
NM_012193_6611	NM_012193	FZD4	147	AAATGGACCCTGCTTTTAAGGATGTACAAAAGTATGTCTGCTTCGATGTCTGTACTGTAA
NM_173479_206	NM_173479	LOC126248	1795	TTGGCGGAATCAGCGGGGAAAGAAGACCCTGTTGAGCTTGACTCTAGTCTGGCACGGTGA
NM_001001521_347	NM_001001521	UGP2	114	TTAAAACTGGGGCAACTCTGGAAGATCTTTTAACAGAAGCCTCAGTGATGGTCACATTGA
NM_032498_134	NM_032498	PEPP-2	436	CCATCAGCAGGATGAGAGATGGTTACTTCTGGGGCTACAGCCATCCCAGCACCCTGTGTT
NM_198965_415	NM_198965	PTHLH	69	CATGTAAAAATAGCAGTATTTTAAATTTGTAAAGAATGTCTAATAAAATATAATCTAATT
NM_006693_854	NM_006693	CPSF4	102	TGGAAAATGTGAAACTGTCTCCTGTCTCCTGCTGGGCCTGTGGGCCTGGCCACGTTCAAT
NM_173673_490	NM_173673	FLJ34503	690	ACAAAATCACAACCAAGGTGGGGGTCTCAAAACTATAGAACAAATGGCAGCAGCCATGCA
NM_001045_265	NM_001045	SLC6A4	313	GTGAATGGAGGTGATGAAAAGCACCCTATCAGTTAGGATTAGGTTTAGAATCAAGTCTGT
NM_007080_191	NM_007080	LSM6	113	ATTGTGAAATGTTCTGTCACATTTAAGTTTCAGTCATTATACCTCGTTGTCAGTGTACAG
NM_003915_280	NM_003915	CPNE1	82	TGCTGCTCTTGATCCCACCTGCTTGCTCCTGACAACCTTCATTCAATAAAGACCAGTGAA
NM_012215_1925	NM_012215	MGEA5	200	GTCTGGTCACAGGTAACTGTGAAACAGATGTCCTGGTCTTTGCTTTCATCACTCTAGGAT
NM_018841_3958	NM_018841	GNG12	174	AAAGGATTTACTTCACAGCTAGCATGTTCACAGATTTGAAAGAAGTTTCATTAAAAGCGC
NM_016000_143	NM_016000	TRNT1	111	AACTGCAACCCTCCAAGTAATGTTGTGTTTACTTAGATATGTATCAGACGCAATAATTTC
NM_014350_1031	NM_014350	TNFAIP8	763	TTTCATGTCTACAGCTTACAGCTGACTGTTTTGTTAAAGATTGAGTCATTGACATTCAAG
NM_153336_154	NM_153336	C10orf89	109	ATGAGAAAGATAATATTGTACAGAAGTATTTTTCAAAGCAGCATTAAAATTTCTGAATTG
NM_030968_2208	NM_030968	C1QTNF1	95	CACACTTGCTGCTTAAGCTCCCCCAGCTCTTTCCAGAAAACATTAAACTCAGAATTGTGT
NM_016326_117	NM_016326	CKLF	93	AGTTTTGTAATTTTATATTACTTTTTAGTTTGATACTAAGTATTAAACATATTTCTGTAT
NM_001029_44	NM_001029	RPS26	79	AGTTCTTAAAGAGTGAAGACAGGCTATTCTCTGGAGAAAAATAAAATGGAAATTGTACTT
NM_173846_184	NM_173846	C14orf8	200	TAAGGAGGAGCTTCATCTTAGCTCACTAGCCCCCTGACCCTGCATGTTTAACACCAGGGA
NM_001011548_977	NM_001011548	MAGEA4	644	CCTTCGTGAAGCAGCTTTGAGAGAGGAGGAAGAGGGAGTCTGAGCATGAGTTGCAGCCAG
NM_181787_1971	NM_181787	LOC286148	137	ATGTCACCTGTGCTGAATTAGGTTTGGTACTTGTGTTTTGTTTGACATATTAGTAAGTTG
NM_019896_239	NM_019896	POLE4	100	TGCTTAGAGCAGGGATGAAGAAAGTGTTCTGCATAAGTGGCTTCCTGAATGATGACCAGA
NM_030569_3140	NM_030569	ITIH5	715	CATGTATCCTCATAGGTGGATTAGGAACAGGATTCATTCCTTTACATTTATGTTTTGGCT
NM_138288_2179	NM_138288	C14orf147	171	GTTTATGCTCACTGTCTGATGCAAATGTCTAGTCTATTTGTTAGTAAATAACAAACAGGG
NM_001005410_50	NM_001005410	FCGR2C	303	TAGCGGCCATTGTTGCTGCTGTAGTGGCCTTGATCTACTGCAGGAAAAAGCGGATTTCAG
NM_002523_480	NM_002523	NPTX2	1024	TTTGCCCTCCTGCTACAAGTGGAGGCAGTTCCAGCAGCCCCTCTTCAGAGCCCATGTAAA
NM_182523_160	NM_182523	MGC61571	102	GGAAGTCATTTTATAGTATAAATCACCTTAAATAATGAACTCAAGCATGTATGTTTGCTT
NM_052876_535	NM_052876	BTBD14B	128	GCAAATGTGAACCATGAGAATATCAGTGATACTGATGAGAATAAACTAAACGCCTTTGTA
NM_001012970_76	NM_001012970	LOC200159	66	AAGAGAGAGGCGGCTTTGAAAGAAATGCTTTTAAACTAAAATAACCATGGCATTTGAACA
NM_001012979_654	NM_001012979	TCEAL5	247	TTGGCCTTTAATTCTGATTTCTCTGATGGGAATATTGCCAGTCCTGCTTTTCCTGGCAGG
NM_004223_252	NM_004223	UBE2L6	596	TTTTTCTTTCTTAGGTTGTTAGTCATTCGTTTGTGTGTGTGGGGTAGAGGGAAGGGAGCT
NM_203424_358	NM_203424	IQCF2	110	ATTGAGATCATCAACTCCTAAAGGCTGGCAAGAAGGGCACTGTGTCTACTGTCCCTATTA
NM_007249_9564	NM_007249	KLF12	84	GGAACAAAACTCCCTAACTGACTCAGACGCCTTGGAAATCATAGTTATTAACCATTCTAA
NM_015317_2831	NM_015317	PUM2	191	TTTCCTTTTGATAGGGATTGTTTTTGGACCAGTTTGTTTAAGTCCTGGGTTTTATTGGTT
NM_004236_674	NM_004236	COPS2	77	GAAACCCCATAATTATAGTGGCATACTGTCACTTAGGTTTCAAGCAGCAAAATAAACAGT
NM_006707_404	NM_006707	BTNL3	618	CATAAATGACCAGTCCCTTATTTATACCCTGACATGTCGGTTTGAAGGCTTATTGAGGCC
NM_015481_1041	NM_015481	ZNF385	322	CCCTTCCGCAGAATTCGCCGAGTCTGTAGCCTCCCCGATCCCAGTTCCTAGACCTCATGG
NM_019590_1946	NM_019590	KIAA1217	104	ACACAGAGTTTCCACCCTCCGTTCCTGGAGGGGCTCTTATTATTTTCTCTCTTTTGCAAA
NM_017974_1300	NM_017974	APG16L	115	TCACGGGCCAGGGCACATCTTTTATTTATTTCGTTATGTTGCCCAACAGAACTTGATTGT
NM_022006_161	NM_022006	FXYD7	249	CGCTGCACCCTGCTGTCCCTCCCCAGGCCTTGGCAATGATGATCCCCCAAAGAGCCCGTC
NM_018970_2670	NM_018970	GPR85	1841	TTTTTTGAATCTGGGCGGCAAGCACAAACTAGGAAGACTAGCTTTATTATGGTTTTGTTT
NM_004587_58	NM_004587	RRBP1	84	GAAGTTACTGTTCAACTTACCAAAATGCCTTACACATTCCTTACAAATACACCGACCAAC
NM_004994_222	NM_004994	MMP9	140	ACAGGGAGGAGTGGAGGTGGGCTGGGCCCTCTTCTCACCTTCCTTTTTTGTTGGAGTGTT
NM_004324_334	NM_004324	BAX	106	TTGACTTGATTAGTGCCTTCTGCCCTCCCTGGAGCCTCCACTGCCTCCGGAATTGCTCAA
NM_022055_943	NM_022055	KCNK12	116	GGGGCCGCCGGGCGTGGTTTGCTTCCCTTCTCTCAGTCACTGCTGGCGCTTTCTTAATGT
NM_152516_124	NM_152516	COMMD1	129	AAGGAGTTGGAGTTGTTGAAACCAAGGTGTTCATGATCCCTCCCCGCTGACCTTTTTTAA
NM_016538_533	NM_016538	SIRT7	132	CACCCTATTTCTACTACTTAACGAAAAAGTGTGAAAACTTTATAGAACCCTCTCTGTACT
NM_000168_2491	NM_000168	GLI3	79	ATTCTAGGGAGAAACTGTCTTCCATTTCAGTTTTGAATCAGTATTGTTACACACAAACCA
NM_020854_297	NM_020854	KIAA1468	276	TTGGAGTTACAACTGTGGTGATAGAAAATTGAGTTGATGGTCTGTACCAAGTCCCTTGTC
NM_012174_1832	NM_012174	FBXW8	1769	AAACAAACTATAAACTCTCTAGACTGGGTTGACAGTAAAAGCACTGAATACAAAACCCAG
NM_007185_837	NM_007185	TNRC4	259	TGTGGGGAGGGGTAAAGGGGTTTATTACCTGATCATTTTCTTTAGGAAGGTTTTAGGGAA
NM_003224_434	NM_003224	ARFRP1		AGATTCCGTGGCTGCATGTCCACCCCATCGAGAAGGAGGCCAGTCAGCTATGGCTGCCCT
NM_001773_1539	NM_001773	CD34	113	TGACGGTTGGAAATAGGACTTTCCAGAGAAGAGAGGATTGGGTAGATATTTTTTCTGAAT
NM_015966_83	NM_015966	SDBCAG84	136	ACCCCTCAGCGCTTCCTCTGTCTCCTGTCTCTCCCTGGCTTGTGGTTGTCCCCCAGCCTC
NM_004154_1925	NM_004154	P2RY6	207	TTGGCCAGATGCTCCAGGCAGTGGGAGGCCAATGGAGGGAGTAATCAGGGGAAGTTTCTT
NM_004100_726	NM_004100	EYA4	73	GTGTTGTGCCTTAAAGACAAGACAGCATTTGTGTGTTACAATGTAACTTTGGTTAAAATC
NM_004458_2413	NM_004458	ACSL4	478	CAAACACTTGTGACTTTTGCTTTAATTCCGTGAATGTTCCTGCCTCCTTGATATTTGTAT
NM_001350_112	NM_001350	DAXX	85	AATGTGGGAAGCAGATGACTGAGGAAGGGATGGACTAAGCTAATCCCCTTTTGGTGGTGT
NM_002029_1082	NM_002029	FPR1	169	ACTTTCGAGCTCCCAGCTCCAGCTTTGTCTCACCTTGGGTTAGGCTGAGCCACAGGCATT
NM_020155_101	NM_020155	C11ORF4	249	CCTAAGCCCCTGTGCCAAGTTTGCCACTTCTTGCCCAGGATCCTGGGGGTCGTGGCTGCC
NM_017849_2433	NM_017849	FLJ20507	1088	TGGAAATGCCAATGGCTGCCTGTCATTTTTGTCACAATTTTCCTGATTTGGTTTGTTCCC
NM_001397_148	NM_001397	ECE1	126	AACCCGCCTCACAAATGCGAAGTCTGGTAAGGACGAAGCGGAGAGAGCCAAGACGGAGGA
NM_005554_703	NM_005554	KRT6A	63	GTACAAAGCCTGTATCTCTGTGATAATTTCTGTGCTGTTCGCTCTTTGCAATCGCTAAAT
NM_145914_1074	NM_145914	ZNF38	197	AGTAAACCATGCCAGCATTACCTTTTGCATAGTTAAACTGATGTGTATCCAGTCTAGTTA
NM_173797_542	NM_173797	PAPD4	549	CTTGAAGCAAAACAAAATCATTTCAGTCAAATCACTGCAGAGTCATGAAATACTGAACAG
NM_016441_2162	NM_016441	CRIM1	83	CTTCAAAACACACAAAGCTGTAAGAGAATTATCTGCAACCTGATTCTTGGCAGGAAATAA
NM_014988_1311	NM_014988	KIAA1102	530	AAAGCATCACAATGTAGATCTCCAGGCTGGGTTTTTTGTTTTTTGTTTTTAAGACTGGGG
NM_003275_1042	NM_003275	TMOD1		TGATCTTACATCTGTATATTAAGCCTCTGCAGGACAACAGTGAAGAAAATCCAGATATCA
NM_020744_202	NM_020744	MTA3	154	TATGCTGCCATTAGGGCAGAATGTAAGATGCTTTTAAATTCTTAACCTTATATGTTGTGC
NM_002291_149	NM_002291	LAMB1	122	ATAAAACGGCTGAGGTGACCAAGGTAAAACAGCTACATTTTAAAAACTGACTTAATGATC
NM_002024_1603	NM_002024	FMR1	829	TTACAGTTACTTTTCCTTGCATACAAGCAAGCATATAAAAATGGCAACAAACTGCACATG
NM_005508_1449	NM_005508	CCR4	87	TGAACTGATGGGTTTCTCCAGAGGGAATTGCAGAGCATTGGCTGATAGAGTAAATCCCTA
NM_207404_503	NM_207404	ZNF662		GTCGCTCTGTCATGGATAATGATGACATTTGAAGCTCTGATTTCTTTTTTCAGAGGGTGT
NM_001004351_1096	NM_001004351	MGC57359	129	GGGAGCACACTTTTTATCTGTGATACTTGGTTAATGTATGTATTACATTTATAGCTATGC
NM_001007238_482	NM_001007238	HRES1	102	CGCGCCGGAAGCACGTGCGCGGGCTGGGTCCCCTGGCTGTGTGCGCCGAGGCTGGGCGAG
NM_018139_694	NM_018139	C14orf104	183	ACCTCTGGAGTTTAAAGTTTCCTTATGGAGATAAGTTTTGTGATTCCTGTAATAGATGTG
NM_024873_75	NM_024873	TNIP3	761	TTTAGCCATTTGACCAGATATCGTTGACCTCAGTGAACCTAAACATAGAATGGAAGAGGT
NM_002239_1690	NM_002239	KCNJ3	87	TGACAATGCAATGAAACAGATGATAAATATTTATGCTTAAAATATGTATGTCTATTTGAG
NM_032349_760	NM_032349	NUDT16L1	106	ACAGTCAGGGCCTCGGGGGCTCAGCTATGTACGACGAAGCTGTCGAAGGAGAAGACAATA
NM_014294_962	NM_014294	TRAM1	614	TCAGGTATTATATTTGGAAACATTAATGCACTAACTTTAAAGAATTGAAATTCAGTGGAT
NM_003660_383	NM_003660	PPFIA3	420	GGCCCAAGTCTTCCTTCTTCGTCCGAAAGGAGGGGAGGGGAGACTCGCTGCTACAAGCCT
NM_024611_956	NM_024611	NARG2	3522	CCTTTAAAAACTTGGTGAAATTCCATTAAAGAAGCCAAAAATAAAAACTCCCTGCCTCTG
NM_032357_228	NM_032357	MGC12981	731	CCACTCTGTCCCTGCTCTGCATGTTTCCTTAGGTGTGAAGTTTGAAGAGGCAAACTAATT
NM_006350_214	NM_006350	FST	192	TGTTGTTGTCCGTATTTAAACAACAGCTCCCCTGTATTCCCCCATCTAGCCATTTCGGAA
NM_012429_659	NM_012429	SEC14L2	897	GCCTGAGTCAGCACAGATCTTTCCACTTAGGGGTAGACAGGCTGGCCTCTCCCTCACTTT
NM_025097_915	NM_025097	FLJ21106	295	TTCAGAATGGCCTGAACATCTGTGGAATAATTTAGCAATGTTTTTCAGTTAGCAAGTGAA
NM_003680_764	NM_003680	YARS	103	AGAGGGTGGGGTACTTCTCCATAAGGCATCTCGGTTCAATCCCCATCATTGTCATAAATT
NM_152302_3512	NM_152302	C20orf158	782	GAGGAGTCCTTGATCTGAATAATCGGAACGTTTTGTTCGTCCAGTTTCACCTTCTGAGCA
NM_058246_997	NM_058246	DNAJB6	375	TCCCTTTCACATGAGGATCTGCTGTTCATGTTCCTTTTTCCTTTGTCCTCTTGGACTTGA
NM_212460_745	NM_212460	ARL4A	2022	AAATAGAAGAGTGTCTACAACCTGGTTTGCCTGTCTGCCCTCCTGGATGCTATTAAAGCT
NM_001517_126	NM_001517	GTF2H4	188	CACAGCGACGTCAAGCGCTTTTGGAAGCGGCAGAAACACAGCTCCTGAGAGCGCGGGACT
NM_003137_2300	NM_003137	SRPK1	147	CTGTCAAATTGCCACGATCTCACTAAAGGATTTCTATTTGCTGTCAGTTAAAAATAAAGC
NM_025180_327	NM_025180	Cep63	63	TGCACTAGTTTGTTTGAAGGACTTCCTCCAGTGATAAGTTGTGAGAATAAACCACTTTGC
NM_138939_416	NM_138939	CD200R1	161	TTTCCTCTCTGCAGTTACACCTGAAGTGACCCTGTTTCAAAGCAGGAATAGAACTGCAGT
NM_013958_435	NM_013958	NRG1	156	ATGACCACATCCTGAAAAGGGTGTTGCTAAGCTGTAACCAATATACATTTGAAATGATGG
NM_198492_454	NM_198492	CLEC4G	88	AACTGTTTGGTTTTCTCGCATTTTCCACCAAACTAGGAGCTGTCTTTGCAGCCTGAGGAA
NM_013379_63	NM_013379	DPP7	198	TCGGCGAGTGGGTAAAGGCAGCCAGGCGTGAGCAGCAGCCAGCTCTGCGTGTGGCGTCCG
NM_020427_268	NM_020427	SLURP1	62	CCAGGGGCACCCTCTGCCTTCCATACCCCACACTTATAAAACATAAATAAGCCAAGAGTG
NM_021151_989	NM_021151	CROT	320	GAACTGTTTCGAACAGACAAATTAGGTAGTAGATGGAGATGTATACCCTCTATCACACAC
NM_013274_425	NM_013274	POLL	537	AGTGGAGTACTCCCTCCAGCCTCAGCTGGCCAAACCTTGCTGCTCCACTACCAGCTTCCT
NM_018712_575	NM_018712	ELMOD1	209	GTTTGGAATTATGATTGTAGTCTGTTGAATAGTATTTACCATGGCATTTCATACCCATGG
NM_000919_735	NM_000919	PAM	112	GTGTGTTTCTGGGATGTCTTATTTTTAGATGGCTACACTGTTAGAACACTATTTTCAGAA
NM_052900_666	NM_052900	CSMD3	324	ACAATTTTCTCAACATTGTACTCTACTGGCAGGATGCAGTTTTAAATTTTATGCCATCAG
NM_152621_498	NM_152621	MGC26963	122	TTCTTTCTCCACCAAAACCCTCTACTTCAGAATTTTTTCAGGATATTTTTCCTCCCAAGG
NM_006508_1310	NM_006508	REGL		TGAACCATCTCTCTCGAAATCAATCCGGACATCTCTTCTCTGCTGAATTTGCATCACTGA
NM_000222_104	NM_000222	KIT	61	TTGGTGTTCCACGTGCTTTATTCCTGTATGTTGTCCAATTGTTGACAGTTCTGAAGAATT
NM_020242_155	NM_020242	KNSL7	436	GTATTAACGGACCTTAATTATTAAATGTGTGTAAGGTGGTGGTGGCTGAACCTCAAGTTT
NM_152549_216	NM_152549	MGC39633	97	CTTCTACCACGAAGGTATTTAATATATGTGTTGGCCTATTATTGATGTAAAAGTTATTTA
NM_001799_222	NM_001799	CDK7	98	TGCAAAAGTGAGAAAAGTCCAATTCTCTTGAAATGTAGAATTGAAAATGCAGTAGGGAAA
NM_182529_193	NM_182529	THAP5		TTATATCAACCCAAAAAGAAACTATGGAAATGGAAGACATCGAAGACTCCTTGTATAAGG
NM_014477_67	NM_014477	C20orf10	80	GGGAGGGATGGGTGGCGAAATTCACGAGTCTACAAATAAAATCTTCCATATGGCACCTAA
NM_018015_1118	NM_018015	FLJ10178	222	TTGCTATACGCTTTAAATGTGTTGGGCAGCCTATGAACCTAAAGACATACTGCAGTTTGT
NM_004180_524	NM_004180	TANK	308	TGCTTGGATTTCTAGTGAGAGCTGTTGAATTTGGTGATGTCAAATGTTTCTAGGGTTTTC
NM_004552_110	NM_004552	NDUFS5	144	AGCAGCTGGTGATGTCTGGAGGCTGATTTTCCCGTTCTCTGTTCTCCACTGGAAAGGTTG
NM_199427_1185	NM_199427	ZFP64	77	GTTTGCCTTACGTTTGTGTGGTTTCTTTTACCTGTTGTCTTACAATAAAAAAGGCAGACT
NM_003317_1507	NM_003317	TITF1	138	AGTTTGGTATTTGCGGCGTCAGTCTTTTTCTGTTGTAACTTATGTAGATATTTGGCTTAA
NM_013403_661	NM_013403	STRN4	197	AGTCAGTCTCTTCCCTGCCTCCACTCTTTCCTCTATTTATTTCACTCTTGTTTGGTTCTA
NM_003360_562	NM_003360	UGT8	108	ACTGATGTAGAGAGTTTTGGCACTGAACCTTTTAGAAGCCTTAATTATTTTAAGTGACTG
NM_001633_79	NM_001633	AMBP	80	TCCTGTAGCAGGCAGCGCCAAGCAACCTGGGTTCAAATAAAAACTAAATTGTGAACTCCT
NM_024572_498	NM_024572	GALNT14	150	GAAAAGCCTTCTTTGTCACTAGGCCAGGACTACATTGAGAGACGAAGAATGGAGGTTGTT
NM_005782_252	NM_005782	THOC4	78	GTTGCTGTTGTGGAGAAGGTGGCGTTTCCACCTTTTCCATAATAAAATAGAAATGTGTGT
NM_182911_264	NM_182911	TSGA10	88	AATCTGCTTACGTCACTATTGAACACTGTTATGTTCACTATCCGGAGTAAATAAAGAAAC
NM_018440_2319	NM_018440	PAG		CATTCCTGACATTGCGAAGTGAGCTATGTTGGTTGTTGTGATTATTTTGCAATCAGCCTG
NM_016351_75	NM_016351	ADAM22	598	AAATCCAGGCTCATGGAATCACTGCAAATCTATCTGCTCTTCAGACAATACGAAGACCCT
NM_016247_460	NM_016247	IMPG2	92	GGGAAACCTTTGAAGTAGTCTTAGTGGGTAGTTTATAGTCAGGCATTCATCTAAATAAAA
NM_000337_5453	NM_000337	SGCD	563	AAGAGATTGTCCTGGATCTGAAGCCTACCCTAAGACATGGGAAGAGTTGCATTCTATTCT
NM_016277_1717	NM_016277	RAB23	128	GTTGAGAAAATCAAATTTCCTGGGTGTGTCCTTGTTAAGTGATCAAAAGTAAATGTTCTC
NM_005880_654	NM_005880	DNAJA2	239	AAATGGGCTTTGCACACAATGGGTTTGGAGCTGACTGGGAACAATGGAAAAAATTACATT
NM_152367_1609	NM_152367	FLJ38716	426	TCTAGGAGTTCTCGGTGAGATCAATGGTTTTTTCTGGCGTTTACGTAATGCTTCTCAACT
NM_001010974_939	NM_001010974	BCAS4	100	GGTGCTGGTTGTGTTGCCTCTAGACCTCGGTGCCCACAGCCTTGAGGATCCTTCCAATAA
NM_006599_4794	NM_006599	NFAT5	1670	GGTGCAGTGTTCTATGTTTAATTGTTATGACATTTAAGTAGCGAATATAATTGACCGGTG
NM_144646_438	NM_144646	IGJ	192	CAAAATCTGCCAATTATCATGCTCACCTGAAAGAGGTATGCTTCCTTAGGAATACAGTTT
NM_018106_415	NM_018106	ZDHHC4	320	AAGGGAGAGAGGGGAAAATGGGTGTTGACTGAGGAATCCCCTTGCTTATCTTCTTTTGAA
NM_006697_1205	NM_006697	CRA	66	CTGTCTCCTCTGTATTTTTGTAGCGGAATTTTCTATTTAAGGGGCTCATTAAAGCATAGT
NM_152480_838	NM_152480	C19orf23	99	GCAACCCATCGCTCCCTGGTTCTGTGAGCCTCTGTCTTTTCCTGGTTTTGTAAAGCGCCG
NM_181756_2311	NM_181756	ZNF233	111	TTAGTGAGCTCAGCCCCAATTCGTCATTATAATTGTACTGGGAAAAGGATTCTTGCAAGA
NM_001005212_786	NM_001005212	OR9Q1	1411	TAACTCGGGCCAGTCTTTGGAGGAGAATCGGGTAGTGTCTGTGCTTTACACAGCAGTCAT
NM_019055_605	NM_019055	ROBO4	192	AAGTGTGAGACCATAGGTCCAAAGCACCGTCCTTGTACTGTTGTCACTATGAGCTTAAGA
NM_024608_208	NM_024608	NEIL1	88	TTGTACCCCACCTTCCACATCTTTAAAGCTCATGTGAAAAATGCTGCATTTTTAATAAAC
NM_203309_256	NM_203309	MGC48595	100	CAGTGGACCTGCTCACGTTGGGTCTTTTTAATTGATACTGTACAATCTTGTTGTCACTAT
NM_024764_108	NM_024764	C14orf161	223	GCATGGCATCCATCCGTGGAAGACATTCCAAAACTGGATTAGAAGAAAACAAGCGAAGCT
NM_031473_593	NM_031473	CDV1	752	TTGCCAATTCAACACATCACCTATTACTAACACAGTTTTTAAAAATGCATAAATGATTAT
NM_018381_747	NM_018381	FLJ11286	185	TATCAAAGAAAAGAAAATTACCTACTTCCTTTCTAGATAAGAGTACTAGCTCTCACCCTC
NM_006584_47	NM_006584	CCT6B	165	GCTGGGATGTCTTCTCTCAAAGGATGATTGAATTCAAAATCAACCCTTCTAGAAGATGAA
NM_144978_142	NM_144978	FLJ32745	163	CCTGGTCTCCAGTGCAAGCCATTAGACTGGCTAATTTTTTAATATAGTATATGTGGTGCT
NM_017709_5111	NM_017709	FAM46C	432	AAATAAAATGCTTGGAGTTTTGCCTGGGCTTAGTGAGACTTGGTGCAAATTCTCGTGTGT
NM_002971_950	NM_002971	SATB1	99	TCACAATTTTCTTTATGCAGAAATGTTCTGACTAGGAGTGGTTATTGACTGTAACTACAC
NM_174939_110	NM_174939	MGC39681	163	AAAGATTAACTGTGCATTAGCAAAGAACTCTAATTTTTTCAAGAGGCCACATGGAAAACG
NM_000798_1619	NM_000798	DRD5	437	TTAGAAACCTCACCCCATGGATTGGTAGTTCAAATAATTGGCCGAAGCAGGTGCAATAAA
NM_019559_64	NM_019559	F11	368	GGGAGCAACCTGGTGTCTACACCAAAGTCGCTGAGTACATGGACTGGATTTTAGAGAAAA
NM_005922_361	NM_005922	MAP3K4	193	TATCAGGCGTCCTATACCTTGTTTTTAATCTCCTGTTTGTTGAGTGCACTGACTGTGAAA
NM_018651_1554	NM_018651	ZNF167	695	ACCGTTTGCTACTTGCTTTGCCTTGGATCACTAAGGTGGGAGAGGAGGAGTAACTTATTT
NM_024015_1452	NM_024015	HOXB4	74	CTTCCTACTTGTGAATATCTGTGTGCTGTACAGAGTGACAATAGAAATAAATGTTTGGTT
NM_001976_91	NM_001976	ENO3	61	TCCACTGGACAGACCCAGGTCTTCCAGACCTGCTTCCTGAAATAAACACTAGTGCCAACC
NM_033407_520	NM_033407	DOCK7	221	GTTCCAAACCTAGCAGAATAAAAATCATAGATAGCCCCAAATTAATGAGTTTGGTAACTG
NM_003171_338	NM_003171	SUPV3L1	174	TGGATGACACAACAGACTGAATGCAGCAAAGAAAGAACGGAGTCTGGGACTCATCCAAAA
NM_002795_9	NM_002795	PSMB3	129	ACAAAATCACCACCAGGACACTGAAGGCCCGAATGGACTAACCCTGTTCCCAGAGCCCAC
NM_014812_1372	NM_014812	KAB	935	TCCTGTCTGTCTTACACATTTATAAGGACCCTGCAAGACGACGACGACAAAGGCCTTTGG
NM_152264_1138	NM_152264	SLC39A13	129	ATAGCAACTTTGCTGTGATTCCGTTTGTATCTGTAAATATTTGTTCTATAGATGATACAA
NM_001299_369	NM_001299	CNN1	419	CTCTACAGGGTTAGAGTTTGGAGAGAGCAGACTGGGAGAATGGGGGGCCCACTGGGGGGA
NM_014679_1399	NM_014679	PIG8		AATTTAGGATCCTGAAGTAGATTTTGGGGTATTTGTGGCTTGTAAACTTGTGCTTGTGTG
NM_016316_130	NM_016316	REV1L	764	TGCTCTCCGATCGCTGTGCCATAAGTGCTTGTGAGGTATTTGCAAAGTGCATGATAGTAA
NM_005273_39	NM_005273	GNB2	1849	GATGATGGCATGGCTGTGGCGACAGGGTCCTGGGATAGCTTCCTCAAGATCTGGAACTAA
NM_178555_153	NM_178555	FLJ25770	85	CTTTTTCTTTTTATGTGAAAATTTAATAAAAGATACCCTGTCTTGTAAACTCTATTTTGA
NM_006215_434	NM_006215	SERPINA4	96	AAGTTTCTGCCTCTGGAAAGGGGGCGGGCCCTTTCTACAACAGGGTGGTTGTTCCGAGTA
NM_052841_631	NM_052841	STK22C	114	TTAGTTGGCATCCATGGCTAGCAAGCACTTGATAAAAGCAATGGCAAGTGCTCCCCAATA
NM_012138_205	NM_012138	AATF	96	ATGCAAGGGCGCTGTCCCGCCCAACCCCGCCTTTAAACACCACAAATAAAGAGCACTGTT
NM_020192_479	NM_020192	C7orf36	163	CCTAACAATCGAAATTTGTACTGGTTTCTGCATCAAACACCTCAACAGTAGGGTTATCCT
NM_145038_225	NM_145038	MGC16372	27	GCATTATGATTAAAGCCTTTTAAAAGTTGTGGCTGAATCCTATTGAAATAAGGAGCCAGA
NM_004822_280	NM_004822	NTN1	115	TGCGCAAGTTCCAGCAGCGTGAGAAGAAGGGCAAGTGCAAGAAGGCCTAGCGCGGAGGCA
NM_203486_86	NM_203486	DLL3	151	GCTTTGGAGTTCAATCTCGAAGGGGTCCCTTGGAGAACTTTACTGCTGCAAGTTGTAAAT
NM_015950_235	NM_015950	MRPL2		TGCCTCCCCCTCCTGTAATCTGTTACTGGTTTTTTGCGGGAGGGGATGGTACAGACTGAA
NM_001004747_49	NM_001004747	OR5T3	975	ACTGAAGTGAACAAGTTGTCATCAGGTTTGGATATATACAAGATTCCATTGAAGAACAAG
NM_016518_844	NM_016518	PIPOX	103	TTTTCCTAAAGCTAAGGCCAGCCTCCGTCACAAATGCCCATAAAATCTGGTTCATCTTCG
NM_031938_72	NM_031938	BCDO2	1111	GCAGATGCCTTATGGATTCCATGGTACCTTCATACCCATCTGATGGGACAACCACAAGGT
NM_133497_246	NM_133497	KCNV2	67	AAGCAACCCACAGCCCACCCCAAGACAAGAGAATTAATATTTTATAGGACATGTGGCTGG
NM_207318_1712	NM_207318	CXorf39	164	AATGGAAACTGGGGATAAAAATTAATACGTTGCAGCTTTGCCAAAGTCCATGGTATGGTT
NM_005952_87	NM_005952	MT1X	216	GCCTGATGCTAGGACAGCCCTGCTCTCAGATGTAAATAGAGCAACCTGTATAAACCTGGA
NM_014008_282	NM_014008	CXorf37	508	TCCAGCATGTGGGGAGCTCGGCTGCAGTTTATTGGGGATGGTACTGTGGGTTGGGGGCCT
NM_001001479_422	NM_001001479	SLC35E4	103	AGCAAGGGTCTTTGAGACCTAGGGGATCTCAGGAGCCACCTGGGATGGCCCTGGCCTGAA
NM_021634_207	NM_021634	LGR7	149	ATGCCACCTGAGTTAATGAAGCCGGACCTTTTCACATACCCCTGTGAAATGTCACTGATT
NM_015964_490	NM_015964	CGI-38	79	AGCTGCTGCTCTGGCCAAGTGCCTAATTTTAACCCAGACCTCAATAAAGACACCTTTTGT
NM_178019_88	NM_178019	CATSPER3	89	GGTGGAGGAGAAGTAGCTGGGCATGGGGACACCCATGTGCTGAGAGCCTTGCAGACTATG
NM_032858_380	NM_032858	FLJ14904	164	AGGGATTGTTCTGCTTCCTGGCTGTATGATGGGTATATCATTAAAGTTTTGAGTCCTATA
NM_015936_69	NM_015936	CGI-04	273	CATCATTTGATTTTCTAAAACCTAAAAGGAACTGGCCATCATTACCAAGTCTTTCTAGAT
NM_000342_405	NM_000342	SLC4A1		GCCCACAGAGAGGCATCCTGGCAAGGGCAAGGTACAGGTGAGGATGATCCAGGGATCGGG
NM_007344_32	NM_007344	TTF1	590	ACCTTTCCTTAAAGAAAAGTTAGAAAAGATGTTGCAGAAAAAAGGCACTGAAATCCAGAC
NM_014861_212	NM_014861	KIAA0703		ACGGACACCGCAGCCTTCTGTCAGTGACTCAGTTTTTCCTCCTGAGAACGCTGCAGGCAT
NM_001004460_822	NM_001004460	OR10A2	91	CATTATCTACAGCCTGAGAAATAACGAGGTGAAGAATGCCTTCAGCAGGATGGTCTGCAA
NM_178439_566	NM_178439	GCL	803	TTCAGTTGGTGCATTTAAAGCTTTCCTTTAATATTTTCACCTGCTCATTATGATGCCTCC
NM_001980_2450	NM_001980	EPIM	104	GCGTAAAGTATTCACTTCCTGCTTTGTCATTTCTGGAAAGATTTTGGGGAGATATTTTAT
NM_020226_817	NM_020226	PRDM8	315	GGGTCGCCATTCAATTTGAGTTTCCAGGGGGAAGTGCATGTATAATGAAATGGTTATGGA
NM_005080_1110	NM_005080	XBP1	79	GCTTCTGAAAGGTGCTTTCCATTTATTTAAAACTACCCATGCAATTAAAAGGTACAATGC
NM_018849_154	NM_018849	ABCB4	105	AAGGCATCTATTTTTCAATGGTCAGTGTCCAGGTTGGGACACAGAACTTATGAACTTTTG
NM_212552_137	NM_212552	LOC388962	122	AGCATTCACCAAAAAATTTATATATTTTGCTCATATACATTTCCATATTATAATTATAGA
NM_022776_1622	NM_022776	OSBPL11	97	CATTTTTGCTGTGAAATGCACTGAAAAAATATCAGAATGAGTTATAGTTCCTGTGTTGGG
NM_001006943_535	NM_001006943	EPHA8	226	CAGAAATCCCAAAAGCTCAGAGGGCAGGCTAGTGTGGCTGTCGAAAGCCTAGGTTCCAGA
NM_021825_271	NM_021825	MDS025	217	ATGGAAGAGCATTTCGTCCTTTTTGATAGTTCATAGAAATCGAACCAGAGTTTTCTTGTG
NM_004535_1866	NM_004535	MYT1	88	AAACGCGTTGAACCCACAGCACTCCATGGTGTGTTTGCAGGGTGATTTCCTAATAAAAGT
NM_014916_537	NM_014916	LMTK2	284	GTTGTACAGAATCTTAAATTATTCAAGGAAAATGAGGCAGGTCAAGCTGATGCTATCCAC
NM_058230_676	NM_058230	ZNF354B	1030	CTGGGCTTTTTATACATCAAAAAATCCATGCTCAAGGAAATCCTAATAAGTATAATCCCG
NM_015009_2305	NM_015009	PDZRN3	124	TAAGTGCTCATTGTAGTAAACTTTTGCTTTGTAGATTTGAAGGTACAGACTTACACAAGC
NM_003903_53	NM_003903	CDC16	60	TTCTGATTCTCTGAACCTACAAAATAGTTATACATAGTGGAATAAAGAAGGTAAACCATC
NM_001001872_471	NM_001001872	C14orf37	245	TCTTAACAAAGAATAACTTCTCATCATTATACTCTACCTACATGAAACCATGGGCTTGTG
NM_138729_219	NM_138729	ST7L	130	CAGCTGAACAGTGGAAGATATTTGTTGTAAATTAAAGGAATTGATTTGTATAGCTGCTGC
NM_006325_857	NM_006325	RAN	96	CAGGAGCTTGGGAATTCTTGCTGTTAAGTACAAATTTTGCACTTTTTGAATGTTAGATGC
NM_004843_401	NM_004843	IL27RA	719	ATGGAAGATGGAGCAAAGGAAAATACATGAAATTGGCTGCCTGCCAAAATCTGTTCCGCT
NM_017758_1426	NM_017758	FLJ20308	132	TTTTTTACAGCTTTTTTCCCAAAAATGATTTGTAGTTGTGTGTGCAGCACTTTGCCCTGA
NM_133509_974	NM_133509	RAD51L1	409	TTAAATTTGTCCTTGTGTTTGGAGCAAGGGTTGTGAAGTCGTCTGGCCCATCAAATGACC
NM_006792_536	NM_006792	MORF4	763	ATTCTGCAACTTTGTGTAGGGCCAGTGATTATCAAGTGGCTCCTCTTGAGTACCATTGTA
NM_032881_657	NM_032881	LSM10	87	GATCATGGAACCTGTCAAGTAGTTTTCAACTCTCCCAGTGAGGATAATTAAACATGCTCA
NM_138341_421	NM_138341	LOC89894	110	GGTTCAGGGAGAGGAAGACACTTTCCATCTCAGAGATAGACTCATGTTACCTTGATGGAT
NM_014947_3231	NM_014947	FOXJ3	97	GTCATTAGGATTGTTGCTGCCAGAACTGATATGCATGAATGGCACTTAAAATAAATATGT
NM_001005527_13	NM_001005527	FAM19A4	102	TGGTTATTTGATTTTATTCTTGCAGAAGGAATGGAAAGATTTGTTGGCTAAATTTTTGAA
NM_002237_346	NM_002237	KCNG1	812	ACCCGCGAGTTCGGGCTCCTGCTGCTCTTCCTCTGCGTGGCCATCGCCCTCTTCGCGCCC
NM_006713_852	NM_006713	PC4	128	GTCTGACTTGCTTTCACTTATTAAACATGTTCACCATGGGATGATGTCTGTAACATCACA
NM_014553_3390	NM_014553	TFCP2L1	57	AAATGTGGGAGGCTAATATTTTACTTCTTAGTTCCAAAAGAAGATGTAATAAAAGTCTGA
NM_000549_193	NM_000549	TSHB	156	GCCATCAAGACAAACTACTGTACCAAACCTCAGAAGTCTTATCTGGTAGGATTTTCTGTC
NM_018246_2832	NM_018246	FLJ10853	359	TTAGAGTGACTGGATGACCTTTTGATTTTAAAGCAGACTAAAACCTAATCAGACTACAAC
NM_024653_459	NM_024653	PRKRIP1	1212	GACCGTGAGTTACAAACACTCTGGAGAAGGCTGTGAGATGCCACCATTCCCATGGGGACT
NM_007237_1	NM_007237	SP140	650	TACAAGGATTTTGGCCAAATGGGACTTAGACTGGAGGCTGAGTTTGAGAAGAATTTCAAG
NM_198529_378	NM_198529	FLJ46247	236	GCGAAGGTAGCCATAGCCAAGTGTTTCAAGTATGTTATAGAATATATTTGAAAGCTTCCT
NM_005240_719	NM_005240	ETV3	354	TTTCCATCACAGCTCCCCACATTCTCTCTTGATGTTGAAAGCAGTCTCTCAAAAGACTTT
NM_004143_477	NM_004143	CITED1	138	GCAGAATGAGTTTGACTTCACTGCGGACTTTCCATCTAGCTGCTGATGCCAAGTGTCCCT
NM_024815_962	NM_024815	FLJ22494	62	CACTGGGGAAGGTGTCCTGAGGGAGGAGCCCCTTGCTGAGTAAAGAGGTGTTACTTACCT
NM_018199_414	NM_018199	C14orf114	1059	GTGGGCAGGGTCTTTTATCCTCTCTTATTTTTGTGGACAAGAGAGGCCTTGGCCTTTATT
NM_001006944_420	NM_001006944	RPS6KA4	81	ACTGCCTCAGCCCATCTAGGCTGTGCCTTTGACTTTAAAATAAAAGTCCACCCAGTGCTG
NM_130847_1197	NM_130847	AMOTL1	97	AGGTCACAAACGGGAAATAAACCAGAAGCAGCGAAATTCCTTTCTTAAAGCTCTGTGTTG
NM_002349_1780	NM_002349	LY75	123	TTAGTCATTAAGACTTTCCTCCAAGAACTAAGCCAAATTGATGTGAAAAGCACAGCTGTA
NM_014720_963	NM_014720	SLK	1067	TGGAAATGTAAAACTCATGAAACTTAGGCAGTGTAGGTTTAGCTGTCTCTGTTTATTTTC
NM_201994_1310	NM_201994	VAMP4	96	TTAGTCCTTTGTGTTAATATCAGAAATGTATTTGTAGCCCCTCCATAGTGAACAGTGAAA
NM_014581_3	NM_014581	OBP2B	95	AGAGTCCACCCTGCTGCCAGACACGGAGCCCGGACTGCCTGGACCTACCCTCCAGCCATG
NM_016542_1152	NM_016542	RP6-213H19.1	676	TTGGTGATGCCTTTTTCTTTTAAGCCCAGTATTATGCCTGCCTAAGTTCTGAACTGGGGC
NM_003419_2710	NM_003419	ZNF345	138	AATATGTTGTTACCATTTTATTGGCTTTATAGTATTCACCTGTCTTTATCAAACCCCAAT
NM_001004715_42	NM_001004715	OR4K17	989	ATTTTCTTTCTCTCTACAGGTTATGTAAGAGCGAGCTGTATGATGGAGTCCATGGAACTA
NM_006386_948	NM_006386	DDX17	113	CAGGCACAGGATGCTGAAAGCTATGTTACTATTCTTAGTTTGTAAATTGTCCTTTTGATA
NM_021034_153	NM_021034	IFITM3	170	GATCAGGAGACATCATTCAGGCCAGGAGCTCTGCCCATAACCTGTATCCCACGTGCTCCA
NM_207503_1333	NM_207503	FLJ42280	1026	AGAATGTAGTTCTGTAAGGTTGGTTGACCATCTGACAGGAAATTCCTGTACCAAATGGTC
NM_015548_961	NM_015548	DST	324	GAACTCATTTTGTATCAGAGCAATTTTGCTTGCAGAAAGCTATGAAATAAAACATGTCCC
NM_001844_480	NM_001844	COL2A1	106	CGCAGGAACTGTGTGTGTCCTACACAATGGTGCTATTCTGTGTCAAACACCTCTGTATTT
NM_017810_1487	NM_017810	ZNF434	158	TATCGCCCTCATCATAGTTCCTGATTGTCTCTTAAAGTGGTTTATAGACATTACTATTTC
NM_006091_403	NM_006091	CORO2B	1571	CACAGACTCTCTGGGGTTGACGGGGACTCTATCTCAGTGGACCAAGAAGCAAAGGGGGAA
NM_145169_131	NM_145169	C6orf83	117	CTGAAGTGACAGTTGAAGACCGTTTTGTACTAAGTCTCATTTTGTATACTGGTAAAAACT
NM_001716_2673	NM_001716	BLR1	85	CACAGAGACCCCCGGAACAAGCCTAAAAATTGTTTCAAAATAAAAACCAAGAAGATGTCT
NM_139017_389	NM_139017	IL31RA	90	AGGCAGCGGCCCCAAATCCCTATTTGAAAAATTCAGTGACAACCAGGGAATTTCTTGTGT
NM_005420_801	NM_005420	SULT1E1	125	ATAAATATTATGTACAACTATAACCTATGGGAATGACGTAGTAACATAGAATATTCATCT
NM_207408_163	NM_207408	FLJ27505	86	CAAAGCACTGTGATTTCCCATGGCTTCAGGAGGCGACTAGTCTGATGAAAGAAGAGTAAA
NM_002541_1140	NM_002541	OGDH	70	AAAGGAACAGAAACAACTTTGCATTGCATTGGCTTGACCCATAAACTAAGTTATATCCGT
NM_000911_350	NM_000911	OPRD1	338	CATGATGTGGAATGGGGCAGTAGAAGGTCGGAGGCTTGGGATCGCCAGATGGGGCCTCTG
NM_015379_331	NM_015379	BRI3	98	AGCACTGCTTTTATTTTCTGCAGTCTTCAATTTGAGAAAGGTGAGAAATAATGTTTTCAA
NM_017541_435	NM_017541	CRYGS	93	GGGCAGTTACACTAAGCAACACATCTACCAGATCACCGATCTAGATCTTTGTGCCAAACA
NM_006167_340	NM_006167	NKX3-1	311	TATTTGGCTTGTGAATCCATCTTGCTTTTTCCCTGTTGGAACTAGTCATTAACCCATCTC
NM_001048_272	NM_001048	SST	134	TCTCTTCCCTAATCCTCCAAATCCTCAGCGAGACCCTTGCATTAGAAATTGAAGACTGTA
NM_080653_859	NM_080653	ATP6V1E2	150	TCCTCCTCTTTGATGCTCTGATATTGTTCTGTTTTTCTTCATGAAATACCCCTTGGATGG
NM_024907_867	NM_024907	FBXO17	482	CTGTCCTTGAGACCAACAGGATCATCCGCTGCTTGGGGAATCTCTGGTGTTGGGAACAGT
NM_012189_26	NM_012189	CABYR	60	AACATTTCAGGGAGGAGTCTGCCACCAGTGTAATGTATCAATAAACTTCATGCAAGCATA
NM_024825_321	NM_024825	FLJ23447	613	GCAACCAGCTGCGGATGCTCGAGCCGGAACCTCTGACCGGCCTGGACCAACTGAAGGAGC
NM_012289_649	NM_012289	KEAP1	76	TAAGTAACCCTGTAATTTTCCAAGGAAAATAAAGAACAGACTAACTAGTGTCTTTCACCC
NM_001993_1001	NM_001993	F3	285	AGACGTCGGTATTCTGGGCACCTTCCTATATGCTTTACAGTCTGCACTTTAACTGACTGA
NM_006612_993	NM_006612	KIF1C	246	ACTTTCTTTTTGAGTAGGGGAAAGGGGGAGAGGACAGAGTGAGGCAAGTTCTCCCCAGCC
NM_001212_285	NM_001212	C1QBP	85	ATGTTTTGCGCTCTCATTATCATTTTTCCTGTACAAATCTATTATTTCTAGATTTTTGTA
NM_000293_778	NM_000293	PHKB	339	TCTTTGAGCTCCTGCTAAAAATAGGACATGTCTATGATTGTTCAGAAATATGTTAAATTT
NM_031942_1140	NM_031942	CDCA7	211	CCATTGCTGTGCCATTCAATGTTTGATGTGTAATTGGACCTTGAATCGATAAGTGTAAAT
NM_145012_903	NM_145012	C10orf9	288	TTTTTTCCTGACCTGAAGTTGTTGTTACAAAATCAGTCAGACTTCGTGGGCTGAAGGACA
NM_022745_828	NM_022745	ATPAF1	218	TGTGGCACCCGCTTCTCTAACTCCACCTGTTAGAAGCTATGTGTTTGAAGGAATAAATCA
NM_012341_471	NM_012341	GTPBP4	237	GAGTTTGGGAGCAAACATGTTTATGAATGTGTCGGAATCCGTGCTTAAAATACCCTCCTA
NM_017632_1727	NM_017632	CARF	101	GGGACCACAGTATTTGAATGTTTGAAAGTCTGTAAAGCTTAAGGTTTTAAAAATGTTGCC
NM_080869_208	NM_080869	WFDC12	310	CGAGCTTGAAGTCCTTTTCCCTAAATAGAGGGAAGAGTCACAGAAAGTCCAGACCCCAGG
NM_022064_51	NM_022064	RNF123	309	AAGCCACCATCGTGTCTGTAGAGGACTGGGCCAATACGAGTACTACCTCCTCAGCTGCCT
NM_002575_385	NM_002575	SERPINB2	601	GGCAAATTTTCCTCACCCTAAAACCAAAACGTGCTATTTCTGCAAAAGATTTTTGTAGAT
NM_080676_449	NM_080676	C20orf133		GTAAGGTACTTCACTTGCATTTTAAAATTCGTTAGTGCTCAAAACCAACCATTGTGGGTT
NM_025208_2544	NM_025208	PDGFD	94	GCAGCTTTTTCCTCTCATAGCATTTTCTATAGCAAATGTAATATGCCTCTTATCTTCATG
NM_030784_1560	NM_030784	GPR63	280	TGGTTCTGTTACCAAGAATAAACAATAGGAAAGTGATTACAAATATTACCTCCAGGGTTC
NM_001012274_555	NM_001012274	LOC339476	82	AGATGGGAGCAGATAAGAAATATCTCTTCCATCAACTTTCAGATATAACCAAATAAATGA
NM_001923_262	NM_001923	DDB1	65	TGGGAGGATGTGAATTGTTAGTTTCTGAGTTTTACCAAATAAAGTAGAATCTAAGAAGAA
NM_145174_2107	NM_145174	DNAJB7	473	TTTTTTAAGGCCAGTCTTACCCTGAACTCAGAGCAGTCTGTATGGTAGGCCATCACTGAA
NM_018951_1082	NM_018951	HOXA10	576	TTGGAATTAGTGGATTTTTTGTCATTAAAATTGTTACCACTGGTAACATGCGACAAGCAC
NM_013313_3614	NM_013313	YPEL1	343	GCTGCCAGCCCTTGGTCCTTATCTGTGTGAGGTTTACAAATAAAGCTTCTGATGTCAGAT
NM_032324_105	NM_032324	MGC13186	231	CCAGTTCAAGAGGAGCCCAATGGAGCCCTCCTGTCGAGGCTGTATGCCTATGGGGTTATA
NM_022819_115	NM_022819	PLA2G2F	2065	CCCACGCCCAACTGCAGCATCTATGAACCACCCCCTGAGGAGGTCACCTAGAGTCACCAA
NM_003116_109	NM_003116	SPAG4	60	TCAGAGGGGGCAGAGGGCAGTGCCACAGGGGGGCCCCATTAAACATGCTGATTGTTGGAG
NM_022164_201	NM_022164	LCN7	662	CCCCTATGGGGCGGTGACCCCAGCCTCCCCCAACAGAGCCGGGGCGCAGGCCGGCGCCAG
NM_014564_1399	NM_014564	LHX3	95	GTTCTGTGAATGTTCTGTGTCTTTTATTTATTCTCGGGTGATCAGTTCTTTCCAAGACTT
NM_003810_604	NM_003810	TNFSF10	657	TTCTGAAAGTGACTCACTCATCCCAAGAAAATGAAATTGCCAGATCTTTCAGGACTCTAC
NM_016504_373	NM_016504	MRPL27	86	ACCTGACCTGGGGCCAAAAATAAAGTGAGCCAGAGTCATGAACGCATGCTATTTAGGGAC
NM_003712_419	NM_003712	PPAP2C	83	TAGTTGCTGTTTTGTAAAATGTAATGTACATGTGGTTTTTAGTAAAATAGGACACCTGTT
NM_005363_1480	NM_005363	MAGEA6	122	CTGTAAAATCAAACAGATATGCATACCTGAATTTTCTTGGCTTCTTTGAGAATGCAAGAG
NM_007285_477	NM_007285	GABARAPL2	156	TAGCAGTCAGAACACTTGCTTCACTAGAATATGCCAACTGCCAATCATGTTGGACTGAGC
NM_017969_300	NM_017969	FLJ10006	67	GTGTACTTCGTACAGAGGAATACTAGTCATACTTCTATAAACTTTACACAATAAAATTTC
NM_003047_1091	NM_003047	SLC9A1	736	TGATTGTTTGCACGGAGGGCACTCCTGTTTTTTAAAACATTTTGAAAACCCCTGGCTGAA
NM_032548_582	NM_032548	ABTB1	114	TGTTCCCATGCACAGGGCCATTCAGGAAGGGCTGGGGGAGTGTGTGTGGCAATAAAGCTT
NM_003057_141	NM_003057	SLC22A1	78	CTTCACTTCTCTGTATTCTTCCTCATACTTGCCTACCCCCAAATTAACATCAATCCTAAA
NM_019029_102	NM_019029	CPVL	151	TGTTGGATAAACTACCTTCCCAAAAGAGAACATCAGAGGTTTTCATTGCTGAAAAGAAAA
NM_007167_82	NM_007167	ZNF258	694	GTGGGCTTTCTGGAACTGCTGGCTGGGCTGCTGCTGGCCACGGGCCCACCGATGCTGCAA
NM_033173_3066	NM_033173	B3GALT5	65	TACTTTGTACTCAGAGAAGAGGCCTCACATGGCTGTGTCACATATAAATGTTGGACTCAA
NM_000370_421	NM_000370	TTPA	126	GTACTTGGAAGAGAACACGAAAGTTATTACTAAAGTAGCCGTTCATGTGCATCTTTGTAT
NM_031301_175	NM_031301	APH1B	122	CAGCACTTCCCAAACTGCAGACTCCATCTTTAGAGGAAGCACAACTGTGCCTTTTTCTAA
NM_021824_248	NM_021824	NIF3L1	206	ATGAGTCAGTGGGACTAGTGTGCTTCTAGAAGAGTGTCTTAGAGGGTATGATCATTTCCG
NM_153231_102	NM_153231	ZNF550	944	AAACTGAGAGAAAAGCATGGAACGTGTTCTAGTAAGAAGTGTCTGGGTTGTTTGGGGTTT
NM_006170_630	NM_006170	NOL1	142	GGCCAGCTGCTCCTGTCTTAGATGGTTGAAAACTAGACTGGGGTGGCTCACTGCCATTGT
NM_006806_545	NM_006806	BTG3	163	CTGTTCTAGCACCTTTGAGCATTTACTTTATGGAGCGTATGTAAGTTATTTATACACAAG
NM_001004312_340	NM_001004312	RTP2	432	CGAGAAGCTGCTGGAGGAGGAGGCGACCGCCTACACATTTTCTGAAGCCTCCAAGCCGAG
NM_176887_817	NM_176887	TAS2R46	80	GCCCACGCATTCATACTGATTTGGGGAAACAAGAAGCTAAAGCAGACTCTTCTTTCAGTT
NM_003344_1722	NM_003344	UBE2H	183	TTCTTTTTGACGTGTGTTTTTAGTTTAGAAGTGCTGTATTCCACAAGGTTTAAGTCAGTG
NM_001011655_836	NM_001011655	TMEM44	146	GTGTTCAAGCACAGCAGTCCCATTTGGAGGTTATTTTGATACTGCGATGAATGAGGGGAA
NM_022477_1858	NM_022477	NDRG3	93	GCTTTCTGCTGAGATAAGGAATGCATCACTCTGCCAGAGTATGACTTTTTACAGATTATT
NM_001883_514	NM_001883	CRHR2	511	CCCCTGCCCTACTCACGGTGCCAGCAGTCAGGTGACGGTGTGGCCCTGCGCCAGCCCTTG
NM_014954_422	NM_014954	RPH3A	385	GTTTGGGTAAATTACAAAGGTTCTTCGTCATTTAGGACTGTTTGTAGACCCTTCTAGCCT
NM_002280_440	NM_002280	KRTHA5	69	AGTAGAGGGCTTTTGTTGGCAGAACAATAAAGTGCATTTGCTAAGGCCCCTGATGCCTAA
NM_012245_519	NM_012245	SKIIP	189	GCATATGAGTAAAGTTACCCCAACCACAGTGAGGAGGATGTTCACATACTGGAACTATCC
NM_022779_642	NM_022779	DDX31	175	TGACTTCAGCCTACCTATCAGTGCATACATTGGCATGAATTTTGTGAATTAGGGTGTTAA
NM_033409_638	NM_033409	C20orf54	516	CACAGAGACAAAAGGAAGAAGACAAAAGGAGGGCATAAAGCAAGCCCTCCTGGGCCACCT
NM_022453_440	NM_022453	RNF25	112	TGAGGATGGTTCCTAGCAGGACTTGTGGGGGACAGGGAATTGGGGATGGGAGGGGGGTAA
NM_000861_2898	NM_000861	HRH1	814	TGGCAGCTCAAAATGATATGTTGAGTAGACGAACAGCTGACATGGATTCCTGTGCACCTA
NM_201521_410	NM_201521	KNSL8	84	CTCTGCTGTCTCACTTCAGGTCCATGTATTTCACTTTTCTTAAATAAAAGAATCAGGTAA
NM_003970_702	NM_003970	MYOM2	108	CAGCTCTGAAATCTTGGCTGTGGAGCCTTTGAAGCATGTGTTACCTGGTTAAGCTTGTTT
NM_002338_59	NM_002338	LSAMP	163	GCTGGCAGCATCTCTGCTCTGCCTTCTCAGCAAATGTTAATAGAATAAAAATTTAAAAAT
NM_032968_3384	NM_032968	PCDH11X	1613	ACCTGTAACTTCTAGGGCTTCAGATCTGATGATACCTTTTTCATCACATTACAAGTTATT
NM_003000_141	NM_003000	SDHB	61	TGAGTTCCTTTAAAGATCTTGGTTTTCCATGAATACAGCATGTATAATAAAAATTTTAAG
NM_022365_112	NM_022365	DNAJC1	67	TATCTTAAAAATCTTTTGCAGAAATTTGCATTTTTGTACCTCAATATTTCTACGTCATGT
NM_004851_143	NM_004851	NAPSA	208	GCGCCCGGGTGGGCCTAGCGCGCGCTCACACTCGCCGAGCGGCCCTGGGACTGGGCGAGA
NM_138993_102	NM_138993	MAPK11	96	CCCAGGGAAGCCTGGGTGTCAAGTGCCTGCACCAGGGGTGCACAATAAAGGGGGTTCTCT
NM_014003_325	NM_014003	DHX38		TGGACCCATTGCATCCAAATAAACTGACCCAGGACGCTTGGCGTATGTGTGACTTGGTTG
NM_012320_849	NM_012320	LYPLA3	1105	CTTTTCATACTTGCCTACTGGGCCCTGGCCCCGCTGCCTTCCTATGAGGGATGTTACTGT
NM_015076_2153	NM_015076	CDC2L6	2545	TGATCTGTTCTGTGACAGTAAGCCCTCCTGGGATGTCTGTGCCATGTGATTGACTTATAA
NM_001009877_195	NM_001009877	BRD9	633	CCTTTGGCATGCGGGAAGCAACCCTGGGGAGGTAACGAATTGTCTGTGGTATCATGTCAG
NM_198721_55	NM_198721	COL25A1	60	TATTTATAGTTGAAAACTGAATTGCAGATTTTACAAGTCTGAGATATGTTTACATAGGGC
NM_018031_1032	NM_018031	WDR6	105	CAGGAACTTGCACATCTAGAGACAGAGACTGAGTCACTGGCCCATCTCTTTGCTCTTGTG
NM_001004725_236	NM_001004725	OR4S1	695	TGATTGCTGACACTTTTGTGGAGCATAAGATGCTTCACATCCTTCAATGGCTGCATGACC
NM_006590_403	NM_006590	USP39	149	ATTCTTGGAGCAAGCAGAAAGCCAGTAACCTCACTCTTGTCTGTTAGAGGTGGAGGATTT
NM_006929_142	NM_006929	SKIV2L	117	ACAGCGGCTACCTTGCTACGGCGGGACATCGTATTTGCGGCCAGCCTCTACACCCAGTGA
NM_006980_616	NM_006980	MTERF	1439	TTTTTTGCAGGCAACCTGTTTGTCATTGGGTCACAATGATCCCACAGATTTTGTCAGGAA
NM_007318_1196	NM_007318	PSEN1	65	CCACAGCAAATGAGATGTATGCCCAAAGACAGTAGAATTAAAGAAGAGTAAAATGGCTGT
NM_022157_266	NM_022157	RRAGC	107	TAGAGACAAGGGGTAGAGTTTCTCATTTGGATGAAAACCCCTTCAGCTGGTGGTGTACAA
NM_006604_619	NM_006604	RFPL3	291	TGGGTGGGTAGACTTAGGAACTTTCTACTTGGTAAAAGCATTATACAAAGTCATAGGAGA
NM_018146_895	NM_018146	RNMTL1		CAGTTACAGGTCATAGCCACGTCACTCACAGATGATTGTTGGTCGGTGGAGAATAAACTA
NM_024704_1067	NM_024704	C20orf23	259	GCATTGCACTTCTGTGTACAGTAAAAGTGCTTTGTTTTACTAAAGAGAAAAATGTGAGTG
NM_031439_1210	NM_031439	SOX7	1693	TCACCGACCTCTTTTCTTTGTAGCCATCATCGAAACTAATGGTGGGACAGACTTGATAGC
NM_021871_1175	NM_021871	FGA		AAACATTTCCAGGTTTCTTTCCATCTACGTTCAGAGAGTTTGCCAGTGAGGCTGAGTCAA
NM_015278_1588	NM_015278	SASH1	597	TACTATTTACGTACCCAGATAACTAAGATATTGTTTCATGGCCTTGCCTTAGTTAGAGGC
NM_002399_1306	NM_002399	MEIS2	184	TGCTGTTACCTTTAAGCTTTGTCAAATTTACATGAAAATACTTGTATGAGGACTGTGACG
NM_032445_2399	NM_032445	MEGF11	419	TATAATACAAGTCAAACCAGGCAATACAGAGAAGGGAAAGGCAGAAGGTGTGATTATGGT
NM_033446_3721	NM_033446	C9orf28	161	TGTGTGACTGTGTCAGGCCTGGACAAGGCCCTTAGGGATGACGTCCCCGCTGCATATTTA
NM_058238_598	NM_058238	WNT7B	378	ACCAGGCCTTGGAGGAGAGCCATGGACAGGCTCCTCCAGGCCATCTTTCCTTCTTTTGAA
NM_018140_432	NM_018140	Cep72	146	CCAGTATCCTGAGATGAAGTAAATGCAGTGTTTTACTGCCTGATGTGAGAGAGAGCTATG
NM_003240_577	NM_003240	LEFTY2	657	TAGTAGGAAATGCTGGCATGCCGATTACAAGATACAAATTTTCAGCTGGGAGTTTCTGTT
NM_152771_331	NM_152771	C19orf34		TTGTATTCACTTCAGCTTTTATTAAGGACTTTCAGGGATTGGCTTTTTTAAATCATCGTC
NM_012091_562	NM_012091	ADAT1	686	TCCTTCGGGGAGCCATTCTTTTCCCATTCTTGAGTGATCCTGCTCTGTGCCTCAGGCTTG
NM_014810_1246	NM_014810	CAP350	1143	GTTAAACCTCCATCTTGAAGCTTCTGTGGTTCAGTCTTTGCACAGGAACCTATGGTTTTA
NM_001010925_283	NM_001010925	ANKRD19		GATCAGTTGTATCTTACTAGGAAATCACCCATTTACTCTAGTATTCTCTTCTGATCCTAC
NM_006020_1042	NM_006020	ALKBH	782	GAATTTAGTTTCTCCACATGTCATTTCGGTCTCTAAACTCCCTGTTGGCTTTTTAATGCA
NM_003808_800	NM_003808	TNFSF13	105	TGTTGGTGTTGCCTCACTCCTCTGAGCTCTTCTTTCTGATCAGCCCTGCTTAAGTTAATA
NM_001010860_174	NM_001010860	C14orf174	64	GGATTATGCACCAGAAATAACTGCCCCTGAAGAGAATGAGGAATTACCTTGCACTGAACC
NM_014339_636	NM_014339	IL17R	1574	CGGGACTGGCAGGCCCGCTGCCCCGACTGGTTCGAGCGTGAGAACCTCTACCCGGCCGAT
NM_183238_5448	NM_183238	ZNF605		AGTCATTCTCTCCGGCTGGGACACAAACCTTTGAAAGGAAGTAATTGCCATTAGGCTTCA
NM_007231_1905	NM_007231	SLC6A14	348	GGCATTTTTAATGAAAGAATATCTAACTGGGGGAAGTGTGAGGGGAAAGAAATCCTTTTC
NM_030808_414	NM_030808	NDEL1	831	TAGCCCCCACTCTGCTGTGCTGATAGGGTTTAGTTGTGTTTAGGACATTGCAAATCTTCT
NM_022047_421	NM_022047	DEF6	187	TGTCTGGGGTGTTGATCCTTGAGAACTTGCCCTGTGCTTTAGACCCAAGGACCCAACCCC
NM_002484_239	NM_002484	NUBP1	67	CCTTAGAACATATATAAAGGGCATTCTCTACAAATATGCCGTTTTAAGAATAAAACCCCC
NM_152503_129	NM_152503	C20orf132	80	CTTGAGAAGCAGGTCAAGGACAGCTTGAAAAGAGATTCTAAATAAATGTTAATGTTACAA
NM_138699_1305	NM_138699	LOC93622	348	TTGCTGACTTTGGGGTAAACTTTGTTAAAATACAGTCTCTGCCACAAATGCATGTGAACT
NM_014384_316	NM_014384	ACAD8	641	CCAGTGAAGATTCACCATCAAACCAAAGTCCTTTCTTGGATCCACTTCATCTTGATTAGT
NM_012207_1108	NM_012207	HNRPH3	131	TCCAAATTGGCTAATGGATCAAAATGAAACCTGTTGATGTGAAATCAGTTCTTGAACTTG
NM_002651_763	NM_002651	PIK4CB	321	AGTGTTCTGAGGGTACTGGCCTAGCCATGGGGAATTCCCTACCCTGACTCCTTCCCCAAA
NM_033085_466	NM_033085	FATE1	99	GGGGTGTGGCTTTGTTTTCCTCCCTCGTTTGCTTCCACCTCGTGCACAACGCTCTGCGCA
NM_001005336_533	NM_001005336	DNM1	61	CTACCAGTCCTGCTGTCCCTCGGCTGAGAATAAAACCTATTTCTGGATGACGGGGAATGT
NM_005981_926	NM_005981	SAS	109	GTTTTGCAGGAAAGTCCCTTCTTCCAAGTGGTTATTCCAAATCGCACAATGGCAAAGCCA
NM_130776_52	NM_130776	XAGE3	68	GTTTTTATCTAAGATATTTGACTTAAAAATATCGAAATAAACTTTTGCAGCTTTCTCCAA
NM_138335_721	NM_138335	GNPDA2	263	AGTATCTTGACAATTATGAGCTTTATACCTAGCAATCCACTTCAAGAAATTCTTGTGGAG
NM_014287_590	NM_014287	NOMO1	64	ATTAGGAGGCTATGTTAGGAGGTAAAAATCAATAAAATGGCCCATTCATTTGTGTTGTAG
NM_014487_861	NM_014487	ZNF330	147	AATGCCTTAAATGTAGTGATAAGGTGACTAGTTAGCCATTTTTCAGAGATACAGTATCAG
NM_003469_1347	NM_003469	SCG2	373	AGGTCACTGGGGAGTCTGCTTCATTTCCTCTGAGCTGTTCTCTTGTGTATGGATATATGT
NM_015594_1	NM_015594	DKFZP434O047	309	GGCCCTCAAGGGCACTAGACGAGCCAGACCCATTCCTGAGAGCCTCCGCCCCTCCCTGCA
NM_032273_119	NM_032273	DKFZp586C1924	164	TACCTTGGGTCTAAACAATATAAACTACTTATAAAGGCCCTTCAGTTATCTGAACCTGGC
NM_006000_917	NM_006000	TUBA1	165	ATTACGAGGAGGTGGGCATCGACTCCTATGAGGACGAGGATGAGGGAGAAGAATAAACCA
NM_005477_2063	NM_005477	HCN4	286	GCCATGTAGATAGCCACTCGTGCGCACACGTGTGTGGTCTAGTTTATTCCCATGTTGCCA
NM_001645_110	NM_001645	APOC1	67	AGCACCTGTGCTGAGGACTCCCTCCATGTGGCCCCAGGTGCCACCAATAAAAAGCCTATA
NM_032781_1	NM_032781	PTPN5	158	TGCATGACTCTGGCAACGTGTGTTATCTTGGAGCCACGTGTTTTTATTGCTGACTTTAAA
NM_022899_1334	NM_022899	ACTR8	82	GCTCTTATAACTGGTAGAGCTGATTCAAAGGAAGTTGGTTTCTGGTCCAAGTTTGACCTC
NM_004487_446	NM_004487	GOLGB1	85	ATACTGAGGAATGTCAGCTAAGCCAAGAGGATGGTTTCAATAAACCTAATAATCTGAAGT
NM_018685_546	NM_018685	ANLN	781	TGATGATGATATGTCTTGTTACTAGGGTACTGAAAAAATGTCTAAGGCCTTTACAGAAAC
NM_001010890_801	NM_001010890	LOC343070	81	TAGAGTGGAATTCAGGCTTGAGAATACATGAGGGAGTTCCCCTTCCATGGATGGTTGTAA
NM_004966_1305	NM_004966	HNRPF	1016	GTTAGGAACATTTGAGTTATTTCAATCAAATTTTCACAGGCAGCCAACAAGCAGTTAAGA
NM_014783_2137	NM_014783	ARHGAP11A		TGTACCATGTGTTCACTTGAACAAAGAACAAATGGCTAAGATGGAGTAATGACTAAAGTA
NM_002027_520	NM_002027	FNTA	123	GTGGTTCCATCAGAGCTGGTCTGCACACTCACATTATCTTGCTATCACTGTAACCAACTA
NM_015996_85	NM_015996	SIDT2	354	CTGAGTTTCCGTCCAGTCTTCAGCCAAGTTCTGTTAGTCACGCACACACATGCCTACGAA
NM_014266_1	NM_014266	HCST	169	AAGATGGCAAAGTCTACATCAACATGCCGGGCAGGGGCTGACCCTCCTGCACCTTGGACC
NM_007145_2156	NM_007145	ZNF146	935	AAAGTGGACGTAATTTGTTCTCCAAGAGGGAAAAAATAGACCATGAACTATACACAAAAG
NM_001004733_866	NM_001004733	OR5B12	80	GCCTGAGGAACAAAGAGGTTAAGAGTGCCTTTAAAAAGACTGTAGGGAAGGCAAAGTCCT
NM_058216_143	NM_058216	RAD51C	83	GCTGTGAAACCAGTGTGTACAAGTGGACTTGTTACTTTAAAGTATAAATAAACACTATGG
NM_000784_226	NM_000784	CYP27A1	156	AGACTTGAGAGGTGGGAGGAACTCCCTGCACTTCCCACAGACCCTGAGCTTTTGCCACTT
NM_199243_1071	NM_199243	GPR150	234	GGCTGGCGAGTGCCGGCTGTGGCGACGGCTGCGGAGGCGCCTGGGCTCTCTCTGCTGCGC
NM_014935_1144	NM_014935	PLEKHA6	144	CAGCAGCATTCTTTTTAGATTTAGGTACCGAAGAATTCCAGTGAGTTCTGCATTTGTATC
NM_138336_299	NM_138336	LOC150678	78	AAGAGTGATGAATAACCATCCATTGCTGATGGAGAAGGGAAGAAGACAACACAGCCGTGT
NM_020645_652	NM_020645	NRIP3	77	CCATGCTGCCTCATTTGTATTCAAGCCTTTAACAGGAGGGCAAAGAGGTGAGAATGTGTT
NM_007277_355	NM_007277	SEC6L1	226	CCTCATTGTGCTCTCAAAGCCCTGTGTGCGCAGGGCTCTGCCACATAGCCTCTCTGGGGT
NM_016080_387	NM_016080	C17orf25	529	TTGCAGATGGTTAGGGTTAACTCTGAATCATGCGGAATTTATGAGAGCAGCTGTTCAAGT
NM_058193_109	NM_058193	TRIM29	63	AGGGGTCGGGGAGGGAGACATCCAGCTTGGGCTTTCCCCTTTGGAATAAACCATTGATCT
NM_014321_732	NM_014321	ORC6L		CTGAAAGACATCTTACAGATTTTTACTTCAGGTTTTGTGCAAGGTATTTATTGTACAGCC
NM_030895_1478	NM_030895	FLJ14129		TGGTCAAGGCGGGGTGGGGGGGGTGCAGTTAGGAAGGGGGCCTCACGCCCTCCCCCCGTA
NM_020438_718	NM_020438	DOLPP1	796	CCAAAAGGGCTTTCTCTGGTCCCCTGTCCCTAAGACAGTAATCCCTTTCTGACGAAGGAG
NM_001003674_7410	NM_001003674	C18orf1	66	TCTGCTTGTTCTTAATGCTGTGGTCAAACCATAGCACAAAATCATTAAAAATAATCAGCG
NM_184042_134	NM_184042	COH1	192	AGGCTGCAGAGGTAACTGTTACCTGATTTTGATCAGGCTTACTGCACTTGTTCCAACTTT
NM_016308_1877	NM_016308	UMP-CMPK	286	GAGGCTTTGCTTTTTGTTTGCTTTTAAGTAGAAAAACATGTTGGCAACATTGAGTTTTGG
NM_004153_496	NM_004153	ORC1L	90	GTATATTGAATGGAAATGACTCTCATGTATTTTGGAATTTTCCATTAAATAATTTGCTTT
NM_001001827_1030	NM_001001827	OR2T35	32	AAATACGGTATTGGTTCTGAAGCTCAGGGTGGCGACTGTGACCAGGAAGGACTAGCGGGG
NM_007272_10	NM_007272	CTRC	85	CTGTGACCTGTTGCTGGGAGCGGCGACAGGGAGTCCCTGCAAGAGCAATAAACTTCCTTC
NM_004498_609	NM_004498	ONECUT1	87	AGCCATTGAGCGGACATCTTTTAAGATCGAACTTTCTCATCTGTTCTACCATGCCACGAA
NM_031904_891	NM_031904	FKSG44		AGAAAAGCCTGGGCTACACAAGACAGTCTCTTTCTCGAGGACACTTGGAAAGATGACTTT
NM_005838_155	NM_005838	GLYAT	532	TGGCAAACCCAAGGCCATGTGAGTTTGATAAAATCCACTGTATACCACTCACAGCTCTCA
NM_016373_995	NM_016373	WWOX	85	CTACTTAAAGTTCCTGCTGTGACTCCCATCCTATGCTTAATAAAAGAACATGCTTGAATA
NM_017988_1427	NM_017988	SCYL2	206	TTGACAAAGCACTCTGATGTGACTTCCCTGACTACTACCTTCATATTTAATTTCAAATTC
NM_058172_807	NM_058172	ANTXR2		GCCTTGTGCTTTGCAAACTTGTCCCTGTAACTGGTAGATTCCTCTTTTCCTATGCTTAGG
NM_003629_969	NM_003629	PIK3R3		TTTAGCAAACACTAAAATTGGTCAGTGTAACCCCTTCTGTCCTGCCTGTTTCTCTGAGAT
NM_031292_1649	NM_031292	DKFZP434G1415	466	GTCCCCAAAAGTAGAACACATATATTGCAACTGCAATAATACTCTGAATTCATCTTTCAC
NM_005794_410	NM_005794	DHRS2	106	TAGAAGCTCAGGCCTCTGAAGGATCTCAGCTCCTCCTCTCTGTAATTTGTGCTTTAAGCA
NM_006440_217	NM_006440	TXNRD2	73	CTGTGGGCACACATGTCCGAGCCCCCTGGCATTTCTGCAGTGCAAATAAAGAGGGTGCTT
NM_019596_734	NM_019596	C21orf62	3088	TGCGTCCAGCTGCCTGGAACTTTGGCAAATGATGGATAATTTGCAGAAGGAATCTGGAAA
NM_001389_807	NM_001389	DSCAM	173	ATTAGAAACCGGGTTCTCAATTTGGTCTTCTTTTGTTAATTAGGATGAGTGCCGTCAGTG
NM_145025_846	NM_145025	C6orf199	569	AGAAGTTGTTCAGAGTGCTGCTGCATTCTTTTAAGCACAGGAGTATTATTTTCTATTTGC
NM_001384_898	NM_001384	DPH2L2	81	GTCTATACTGACTCTTATTTCTCAGGGAGATCACAGCAACCTGAATAAATCAGATACCTT
NM_022717_784	NM_022717	U1SNRNPBP	83	ATGAGTGGAGGGGGATTGTCTTTCAATGCAGCTCGAGTCTAATGGTTGAATAAAACTTCT
NM_005555_615	NM_005555	KRT6B	133	CATCTGACAAATCAGTTGTCCTGATCTTCTCTTGCAGTGTCCCTGAATGGCGTGTGATAT
NM_016541_401	NM_016541	GNG13	131	TCCCGGCCCCACTCCCACCATCCTGAGTCCCACTCCCGGCCCCACTCACGCCATCCTGTG
NM_182494_822	NM_182494	FAM26A	83	AAAGTCTAAATAGATCTGCCATGGGTTCTGGGTTCTGGAAGTCAATTCTAAATAATAATA
NM_022166_1482	NM_022166	XYLT1		TTTTTAATTTCATGCCCTTCCTAATCCAAGGGGCCAACAGGCTCAATGGGACATGCAACA
NM_018462_723	NM_018462	C3orf10	201	ATGGGATTATTATTCCAACAAAACTTTCAGATGTAGCTATTTGATTCAAAGCCTAGGTGG
NM_031901_201	NM_031901	MRPS21	118	CAGTGCGAAACCCTCATCCAGTTTTGTCTCCATCTCTTTTCTTTGTACAATCCCATTTCC
NM_020361_276	NM_020361	CPA6	290	AGCTGCTTAGAGCGAACATATCTATGGACTTTAAAAAGACCCCACACAATTTGACTTTAT
NM_005526_531	NM_005526	HSF1	91	AGATATACAGATATATACACACAGGTGGATGGACGGACGGACGGACAAGACAGGCAGAGA
NM_014459_1186	NM_014459	PCDH17	236	GTCCAAGCTACACCAAACATTAACACGTATTTGTGGTAAACATTTCTGTATAAAGTTACC
NM_016426_1	NM_016426	GTSE1	605	GCACCTCCTCCTGGCACCAGTGCCCAGGGCTCTCCTGTTGGTAGTTCCTGCTTTTCTTCT
NM_001011552_1068	NM_001011552	SLC9A4	604	TTTAATAGCAATGACATCAACAACACGTATTTATTAGGGGTGCATTTGTAGGGTGTGACA
NM_003566_184	NM_003566	EEA1	413	AATAGAGGTCTTGGACTACTATTTGGTTTGGACATTGGTTGCAATACTAGACCAAATAGG
NM_018084_3113	NM_018084	KIAA1212	172	CAATACCTGATGTCAGTCACCGGCATCCAGCTCATGACAAGAGATACCACTGTTTGTTTT
NM_001011716_6	NM_001011716	LOC126520		ACAAGGGAGGTGGGTTCTTGTCTTGTGGCATGACTGGTCAAGCCAGACTTTGCTGGGATC
NM_152355_1720	NM_152355	ZNF441	391	GAGGAATATGAAAAAGACTTTCTTTCGCTAGCAAACTTTCAAAGGTGGATATTATGACAC
NM_023944_191	NM_023944	CYP4F12	66	TCCACCTTATTTTGCAGATTCTCATGAATAAAACGGTGCTGTCACCTCTGCCTGGGCCTC
NM_024023_11	NM_024023	UNKL		GGCCCGCGTCGATGCGGGAGGCGGCCCGGCGGCCAGACCCGCGATGACTCCTGCCCAAGA
NM_207501_725	NM_207501	FLJ27255	278	TTCAGTAGATTAACTGAAAAAGAGGAAGATCACCATGGAGGTCTGGTCAGCCCTCTGGAA
NM_021164_90	NM_021164	SF4	105	TGCCCACCCCTCCCGTTGTCACGAGTGCCGTGCCGTGTAATAAAGTCCCAGTGCTCATCC
NM_181716_278	NM_181716	PRR6	148	TACCAGTTTCTTTAGGCAGCTCTTTGTCCTCCCTCTGCCCAGATTTTGATGTAGTCTAGT
NM_001324_58	NM_001324	CSTF1	535	CGTTTCTTTTGATCTCTTGATTGAAGAAGGATAGGGTATTAAAGTGCTTTTGTCATGAGG
NM_007243_492	NM_007243	NRM	408	AGAGCGGGGTATGGAACTCATCTGTCCCCTCACTGTTTAGGGCATGACACTTTCGCCCTC
NM_006098_31	NM_006098	GNB2L1	98	GTACGAGTATGGCAGGTGACCATCGGCACGCGCTAGAAGTTTATGGCAGAGCTTTACAAA
NM_004790_204	NM_004790	SLC22A6	82	CAGGAAAGCACCTTCCCAGGGGTCCACCTCCCTTTATAATCCCCACCAAAACCACATCAT
NM_001005739_626	NM_001005739	VPS54	382	TTTGATTGCTTGGATTTAGGAATTCAATTTTTGTTTCAGTGACCAATGTCAAGTTGCAGG
NM_178167_744	NM_178167	ZNF598	86	TGTCACAGGTGTGTGTTGTGTAAACAGTTGGCTGTTTCGTGCTTCAAGAATATTCAGGAT
NM_152403_647	NM_152403	FLJ39155	105	TTCCACTCCTCACTGGCTGGCTCACTGTGTTCTGACTAGTCCATGAAAATAAAGATGGAA
NM_001326_551	NM_001326	CSTF3	178	AGCATTTTATCACATTTTCTGAAAACAATTGTTCTTGGTTTGCTTATGTAGAGTCCTGCC
NM_020782_4194	NM_020782	KLHDC5	1112	TTCACTGTAATTGTCTTCACCAGGGCATCATCTCAAAAATGCCCACTTTTGTCTGGCACA
NM_005184_550	NM_005184	CALM3	1127	CAAGAGAGGCATTCCAGAAGGACTGAGGGGCGTTGAGGAATTGCGGCGTTGACTGGATGT
NM_001007214_402	NM_001007214	CACYBP	1705	TGCATTCTCATGTGAAATATAAAAAGCAAGTCTTGCCCAATAAAAACGCTACATTGTGTG
NM_014956_272	NM_014956	Cep164	1001	TATAACCTATCTCGGGCTAAAATGTGCGGACTTGTAACGAGCTCCTGTCATTGACAGGGC
NM_014631_6731	NM_014631	SH3MD1	147	GTCTGCAGAAAATGCTCTGTCTTGGCATGCTTCTAGACTAAGATTTGGGTTTTGTTTTGT
NM_005187_363	NM_005187	CBFA2T3		CCGGATGCTGTGGCCTCTGACGCCCGGCCGGCCAGACGCTGTGCCCCGCCTGGCCTGGGG
NM_014860_2298	NM_014860	STAF65(gamma)	608	CAGATGGTCAAGACAAGGGTGATGTGAGGATTAGTATCTGAGATTCACCTGGTCTGGAAT
NM_001001698_71	NM_001001698	FLJ43879		GCGCTGGGAGCTTGTCCCGGGAGAAGCGACTGAACCCAGAAGGGCCCTGTGGGAAAACTG
NM_004489_52	NM_004489	GPS2	154	CACAGCCAGAACCTGCGATTCTACCACAAGTGACCATCAGATTATATCTTCAACACCATG
NM_021200_810	NM_021200	PLEKHB1	557	GTTTTGTGAATATTGACATATGTCCATACCCAAAACACCCCTGCCCACAACCAGCTTCCT
NM_152773_86	NM_152773	MGC33212	84	AAGAAATCTGAACTTTTTAATATTGTTAAATATCTTGACAAAATAAAGATGTTACTAGTT
NM_004763_217	NM_004763	ITGB1BP1	118	AGGATTACCGCTCATGCTAAAAGTAGTATGTGAAGGATCTCATGTACAGTATGATAGTGT
NM_198569_1981	NM_198569	GPR126	927	TAACAGGCTGCTTATTTTGGCAGAGGTTACAACATATAGATGAAAATGAATCTTAGTCAC
NM_001009611_801	NM_001009611	RP5-845O24.6	81	TAGAGTGGAATTCAGGCTTGAGAATACATGAGGGAGTTCCCCTTCCATGGATGGTTGTAA
NM_201626_116	NM_201626	USP33	101	AAATGATGCTTTTTAAATTGATCTAGGATAAAGATGAAGACCTGACAATTATCAGAGCTA
NM_002397_1768	NM_002397	MEF2C	811	AGAATAGAGAAGCTATGTTGGGGCACATGTCCTGCAAATATGGCCCTAGAAACAAGTGAT
NM_004411_858	NM_004411	DNCI1	72	CTTGTCATTGAAGCTAACACAGTCTGACAAAAGTCTATGGTTCCTAAATATGACATCAGT
NM_002176_658	NM_002176	IFNB1	183	CTCTGGGACTGGACAATTACTTCAAGCATTCTTCAACCGGCAGATGCTGTTTAAGTGACT
NM_012398_2401	NM_012398	PIP5K1C	549	TGTAATGACTAAAAGGCGTTTTCTCTGAGACTGACAAGGCAGAAACTTCCATGTGTCTCC
NM_006063_571	NM_006063	KBTBD10	102	CAGAAATGGTACTTCAGAAGTTTAATAAATGGATGGGGAATTATTTGATGGGGAAAAGTC
NM_019015_1365	NM_019015	CSGlcA-T	82	GGGCAAGGCAAGATGGTGGACAGATAGAGAATTGTCACTGTATTTTTAAAATATGAAAAT
NM_207440_507	NM_207440	FLJ26443	726	CTCAAAGGTGCAGAATTCAAGAAGCATGGCGTCTCAGGATGGGTGTGAAAGTGACAAATA
NM_198194_2247	NM_198194	STOM	95	ACAGTGCCAGTGCAGGAGTTTTTCCAGGTGGCCTCCCTTTCCAACAATGTACATAATAAA
NM_198446_347	NM_198446	FLJ45459	135	AGTGCTCGCCAGAGTGGTCTGGCCTGCTATGGGGGATCCAGGTGATGTTACATGTCCATT
NM_031291_776	NM_031291	SLC25A31	132	CTGCTAATGTTTATCTTTAAAATAAAATCTTGCTAGTGTGAATATATCTTAGAACAAAAA
NM_002663_348	NM_002663	PLD2	457	ACGGGATTAGAGGTGTCACAGAGGACCCTTACATGAGAAATAGCCGAAGAGGACACTCGC
NM_000774_344	NM_000774	CYP2F1	126	GGTCTGCAGGGCAGAGGCAGATGTGGGGAAGGGGCATGTCTTTTTGTATCCACAGAGCTT
NM_017770_2974	NM_017770	ELOVL2	109	AATGGAGTGGACAGGGAGGCTAGAGAAGCCATTTTTCTTTGTAGATAAAAAGCATTCTTT
NM_003914_190	NM_003914	CCNA1	79	TCCCTTAGACTTTAGTAGATTGTAATATAGTCCAACATTTTTTAAACAATAAACTGCTTG
NM_152348_1124	NM_152348	FLJ33817	94	ACCTTCTAGACGGAGATGAGGTCCAGGGGTTGGCCCTTGCTGCCTCCTCACAATTTGCAA
NM_004957_537	NM_004957	FPGS	545	TCTGGGATGGGAGGCCAGGAGAGGATGTCCTCTTTTCTAAGGCTCTGTGCCTTGGTCTCT
NM_000909_1432	NM_000909	NPY1R	374	CCATCTTTCAAAGGAGATAACACCAAGTACAATGTTAAAAGAATATTCACTTCACCTAGC
NM_018836_106	NM_018836	SHREW1	73	ACGTGTGTGTCATACAAGCATAGACTGGATTAAGAAGTTTTCCAGTTCCAAATATTAAAG
NM_020342_2374	NM_020342	SLC39A10	281	CACATTGCATTCAATCAGCTGTGATTATGCTTAGAAATACTATAGTAACTAGATGCAGTG
NM_183244_356	NM_183244	PHACTR3	234	CAGGCCTCTGACATGAGGGACATGTGACAATGTCATTCAGTATTATGTTTAAAAGACATT
NM_153710_755	NM_153710	C9orf96	84	TTCCAGACCATTCTAGATGAGAGTCAACACTGAGCCTCCACAGGTTCCATTCGAAGTAAA
NM_006698_1490	NM_006698	BLCAP	335	AATACCCAGGAAGACTGTGTGACTGTCACTTGCTGCTTTTTCTGCGCTTCAGTAACAAGT
NM_133476_1301	NM_133476	ZNF384	156	TATACCCACTCATCACGGCCATCTTTGTTGTAACCATTTCTGTGTTTATAAATGCATTAT
NM_025150_270	NM_025150	TARSL1	80	TTGGCGACCCCACAAAGGGAGGGAAGCTGTAGCTGTTTGGATGTGAGGAGAACGAAACTA
NM_016362_74	NM_016362	GHRL	79	TCTGGCCTTTCACTTGCTTCTGCCGCAACTCCCACGACTGTTGTACAAGCTCATGAGGTG
NM_006874_1782	NM_006874	ELF2	88	GCCAGCATAGACATGTTTTAGTTAAGAAGTGATAAAATATCTCTATTTCTCCTTCCCAAC
NM_000067_395	NM_000067	CA2	423	ACAGCATGTAGGGTGATGAGCACTCAATTGTTCACTAAAATGCTGCTTTTAAAACATAGG
NM_020856_3679	NM_020856	ZNF537	734	TCTGAATAAACGAGACCGGGAAAAACATCCCTGGCAGGCATCATAACTATTTTGCACATG
NM_015323_1893	NM_015323	KIAA0776	112	AATTTCCTTAATAAAAATTATTATATGTTTACTGTGATCTTAATAGACAGGGTTAAGAAA
NM_004265_1638	NM_004265	FADS2	72	CTGATTGTAATGTTTATCATGTTGCTTCCCCACCCCTAAATTTTTTGAAATAAAATAAGT
NM_207578_743	NM_207578	PRKACB	97	GCCATTAAAAGGCGCTGTATTATGTGACGTTAGATTGTATTAACCATTTCCCAATAAATC
NM_001555_357	NM_001555	IGSF1	126	TGGCGCATGAAATTCTATTAAAAATGCATTCTTCTGAATAAAAAGAGCATTCACTATTTA
NM_005980_204	NM_005980	S100P	72	TGTTTGTTGGCAATTATTCCCCTAGACTGAGCCTGCTCATCTACCTCAGATGAATAAATG
NM_201566_133	NM_201566	SLC16A13	69	CAGGACCTTGTAACAGAAGCACCGGATATTAAAGTTTCCCTACCGAAGGAGGGGCTGGAA
NM_016263_2627	NM_016263	FZR1	884	AACCTGGAACGTAGCTGGTGCAGTGAGAGGGAAAGAGAATTGAAAAGCTCAGGCTGCCGC
NM_203282_3138	NM_203282	ZNF539	450	CATCTCTAGGAATCTTTTTTGCCAGTGACTTTAAATTGCCAATAAGTTAAAGAATATTGT
NM_176810_101	NM_176810	NALP13	67	TTGGATCATGATGGTGTCAAGATGCTATGTAAGGCTTTGAGAAAGTCGACATGCAGGCTG
NM_005724_876	NM_005724	TM4SF8	82	TCAATAAACTCTGTATCAGCCCCCAACATGTCATTTTTCATTATTTTGGGGATATTTCAG
NM_152754_1438	NM_152754	SEMA3D	2890	CTGCTAGCAAAAGTCTGAGGAAAAAATAAATTTTTCTGAAGAATCATAGGAAGGGTAGAC
NM_006232_333	NM_006232	POLR2H	65	TTTTTAAATTAAACTTTACTTTTTCAGACTGCCCCTCCCCTTTTTGTAAAAAGTTCATTT
NM_001012446_16	NM_001012446	C9orf128	60	GCAACTGGCACAGGCCTTTGTGAGTCTGGCCCAGATCAGCAATAAAAGAGGAGTCACTGG
NM_021072_844	NM_021072	HCN1	97	ACACAGACCCAGACGCAGAAAAGCCACGATTTGCTTCAAATTTATGATCCCTGCTGATTG
NM_020914_2658	NM_020914	C17orf27	257	GGTGGTGATTTACCTAAAAATCTTCACAACTGATTATATCCTCTTCAAGACCTGACTGTG
NM_052947_720	NM_052947	HAK		GTGAAGCCTCTTCCCATCATTCACACAGCCACTTACAATTTTCTGTTTAATTAAATTCAT
NM_032814_222	NM_032814	FLJ14627	63	CAATGGTTTCTCCAATTATGCCCATGCCACCAAAACAATAAAATAAAATTCTCTAACACT
NM_021140_1130	NM_021140	UTX	99	TGGTATGTATCCTCAAGACCTAAAATGTCAGACTGGTTTATTGTTAAGTTGCAATTACTG
NM_030781_612	NM_030781	COLEC12	101	AACTCCTAGGGTTTCCTGTCAGATTTAATTCTACCCAGTGGCAAAGAATTTTTTCAATTG
NM_006271_264	NM_006271	S100A1	83	ACACACACACCAAGGGCGCAAGAGTAGCGGTCCAAGCCTGCAACTCATCTTTCATTAAAG
NM_001003681_2180	NM_001003681	HMG2L1	85	TCCCATTACAGTTGTATAAAGAAATAAAATTTTGTACTTATATTATTAAAAATCACATTT
NM_001010848_665	NM_001010848	NRG3		TTTTTTAAGGGAAAGAAATGTTTCAGGAGGGATAAAGCTTACCATTAAAGCTTTGGGGTA
NM_176822_241	NM_176822	NALP14	78	ATTGTGAACTTGGCAGCTGTCAGATACCCACTTCTCTGTAAAATATCTGTTCTACTTCAC
NM_001001961_977	NM_001001961	OR13C3	65	GCTTGAGAAATAAGGATGTAAAAGCTGCTGTAAAATATCTGCTGAACAAAAAACCAGTTC
NM_006231_61	NM_006231	POLE	1008	CTCCTGGAAACCCTGGAGTGGCTGCTGCAGAAGAACCCACAGCGGGGCCGTTAGCCAGCC
NM_004235_648	NM_004235	KLF4	426	GCCTAAATGATGGTGCTTGGTGAGTCTTGGTTCTAAAGGTACCAAACAAGGAAGCCAAAG
NM_022373_1017	NM_022373	FLJ22313	162	AGCTCTTCAATGGAATTAACGTGATATAAAATGTTTGATATAGGCAGTACTTTTATAAAA
NM_183005_577	NM_183005	RPP38	99	TTGCATAAACTTGTCATGTCATACAGTTTGTGAAAGGACACCTTGTAAAGAAGCCTTGAA
NM_002644_608	NM_002644	PIGR	1251	TTCTGAGGACACAGTGATAGAGCACAGCTCCTCTTGGCGTATTATACTCACTGAGTCTTA
NM_006468_89	NM_006468	POLR3C	86	AGCATCTTCCTCAAAAGATCTGGGGGGGGATGGAAAGCAAAATAAAGGAAGTACCTGGAT
NM_024803_1250	NM_024803	TUBAL3	128	CTTTCCCTTTCTGGTACCTGAAGTAGAAAAGAGCACATATTGATTACGAATGTTTTTTCC
NM_005649_2038	NM_005649	ZNF354A	69	TCAGTCTCTGGGGTTCGTCCTTTTCCTACCCTCATGTCAAACTTGTGCATGGATTTCATT
NM_022748_1892	NM_022748	TENS1	1164	AAAGCAGGTGGACCATTCCACTTTTTAGCTCCTATTGATGCACCAAACCAAGTGCCTCAT
NM_030754_192	NM_030754	SAA2	82	GGATACAAAGTTAGTGAGGTCTGTGTCCACAGAGGCTGAGATATGGCATACAATAGGCAT
NM_053053_915	NM_053053	STAF42	325	GGATATATGTTTGATAATTCCTCTATTTCTAGGAGGTACCTATTTCTACCCTTTCAAGTG
NM_014569_2207	NM_014569	ZFP95		TGAGTGGGAAAGAGATGACATGCACGAAGAGAGTTCCCCTGAGCCTGTTTGCCAGGGACA
NM_174936_1164	NM_174936	PCSK9		TGCCTGCAGGCACGGAACTTTTCCCGAATCATCTAGGCCTGATTCACTGTGGCCTGATGG
NM_020999_931	NM_020999	NEUROG3	79	TCTCATTCTAAGAGTACGAGAATGGTAGCACTACCCGGCCGGAGCGGCCTACCGTCTCGG
NM_033496_826	NM_033496	HK1	63	CACTGGAATTTCCCACCGCTTTGTGAGCCATGTCATATGACCTAGTAAACTTTGTACCGA
NM_181356_935	NM_181356	SUPT3H	305	ACCGTAACTCTTCGGAACAAACCAAAATATAGCAGATGTAAGTGTATAGTTCCTGATTAA
NM_018161_101	NM_018161	NADSYN1	152	GTCACCAGCATTGCTGGAGCCAAGGGTAGGAGCCCAGAACGGCACGGCACATCAGCCGAG
NM_024632_251	NM_024632	SAP30L	169	TTGTAAATCTTTTTGGTCAGGAGGATTCTCATGATTCAGCATGTGTATAGAAAGACTTTC
NM_182903_100	NM_182903	KIF9	254	CCTGCAAGTCAGATGCATCATCTCACTCACAGAAGGTGCATTTTACTCATTTATTTCTCA
NM_004620_1361	NM_004620	TRAF6	141	TTCTTCCTCCAGGTTGTTACTAAGGATATTCAGGGATGAGTTTAAACCCTAAATATAACC
NM_032168_239	NM_032168	FLJ12519	186	GTGTCTGATTGTATGTTGATATTCCAAAAACATCTATTTTAATGTTATTTCTGTTCTAAA
NM_002118_285	NM_002118	HLA-DMB	60	CCTCAGCGTGCCATAGAGGACAGCAAGTCACTGGTGATTGTTTCGGAGAAATAAACTTTA
NM_001008723_578	NM_001008723	C10orf80	92	TCTATGTGGAATTTCTTTTCAGGCCTGGAGTAGGAAAATCTATTCCAAAGAGACACACTA
NM_138434_1809	NM_138434	C7orf29	927	TTGCAGTGTAGGGAGAAGGAAATCCCAAGGTAGAATAGCCATTTCCAGAGTGCTCACATA
NM_015391_675	NM_015391	ANAPC13	374	AAGATATCTGACAGTTACCTCTGTTCTCTCTACAACTTCCTTTTGTGCTGCTGGAAAGGA
NM_152782_161	NM_152782	SUNC1	147	TCAAGAACATTTATTCTCTTAGATGATACTGCACACATAGGAATTGAGAATTAGGAGTGG
NM_018416_1139	NM_018416	FOXJ2	130	TTTGCATTGCTGCATCCTGGGAAGGGGGTATATGGTCTCACAAGTTGTCGTCATTGTTTT
NM_006981_1611	NM_006981	NR4A3	1672	CTCCTGGAAGCTGAGTTACAAAGTAATTAAATGGGGTGTTCACAGTGACTTGGATACACC
NM_176072_1287	NM_176072	P2RY2	1066	AGCCTGCGCAGGTTTATATTGGGAAGCTGCAGGGACCAGGGCTTGTGCAGATTGTACGGT
NM_145298_1070	NM_145298	APOBEC3F	285	CTCAACCTAAATGGGCGTGAATATATGTAAATTGAATACCAGAAGTTTTGAGAAACATCC
NM_001638_1001	NM_001638	APOF	648	ATCCTGACAAGCTGTATACATGTCTTCAAAATTTTAAACTCCGATTTATTCAGGAGGAAG
NM_024663_590	NM_024663	NPEPL1	113	GACCCGATTTTATAGGGCAAGAGAAGTCACTCTGGCCTCTTAGAATTCACTTGAGGTTCA
NM_144982_763	NM_144982	MGC23401	207	TTAAAGAAACTATTGCAAATGCCAGTGCATCAGAACCTAAGAGTGGTCAAATATTATGTG
NM_007183_213	NM_007183	PKP3	202	TAGCTGGGGACTTGGCTTCCGCAGGGCAGGGGTGGGGCAGGGCTCGAGGCTGCTCTGGGG
NM_024721_2689	NM_024721	ZFHX4	129	TGCCATTTAGTGGATAGGTTATTGTACTTCCATTCATACTCTGGGCACTTGTGTTGTATT
NM_198474_1881	NM_198474	OLFML1	77	TTGTCTTGCTGTCCTCTGTTTCTCTCTTTTTGCTTTAAATTCAATAAAAGTGACACTGAG
NM_001936_637	NM_001936	DPP6	1319	TCCTGTCATTAGGACATCCAACATCGTGAGGGGCTACAAGGAAACCCTTTTCTGTACAAA
NM_022076_639	NM_022076	DUSP21	248	GCCGGTAGGTGACATCCCTGACATCTATGAGAAGGACATACTTGCAGTGATATCAATGTA
NM_017860_632	NM_017860	FLJ20519	358	TCCCATCACTTTATTAGTGATGGTAGCATACATATTAGAGAAGTAGCTAAAGGCAAGAGA
NM_001005174_737	NM_001005174	OR52N2	221	GTGCCATTGTGATCACCTATGTTCCTCTTTTGTCACTTTTTTCACTCATCATTTTGGAGG
NM_001001928_6334	NM_001001928	PPARA	3501	TGTCTGAAGGGTTAAGAGCAAATCAGCCTCCATTTTAAAATGAAAGCACCAGCCTCCAGA
NM_152379_1493	NM_152379	DKFZp547B1713	331	TTTAATGTTCTCCAGCAGACTTCACTCCTGTTTCATGTTCACTGGTATTTGGTGCATTTG
NM_018209_2098	NM_018209	ARFGAP1	77	TCTCCTGGCTGTATGTGAGGGCCCATGTGGAAGGCGCGGACCTGACAGCATTCCAATAAA
NM_000744_75	NM_000744	CHRNA4		CTGAGAGTGGCGTTGGTTCAGGAAGGCAGTCAGGAAACCTCCCACTGAGTGGTCCACATT
NM_145271_653	NM_145271	LOC146542	99	TCCAACTTGTAAAAAGAAAAGTGCCTGTAAAGATTCGAATAGATTAGACTTGCCACCCCT
NM_006498_83	NM_006498	LGALS2	100	ACAGCCACCTGAGCTACCTGAGCGTGAGGGGCGGGTTCAACACGTCCTCTTTCAAGTTAA
NM_032842_835	NM_032842	FLJ14803	268	TCTGTCTTTCAAAAAGTTGTTCGTGTTTTTAAAAGTTGATGTCCAAAGGAAAGGAGCTTC
NM_001001917_856	NM_001001917	OR56A1	100	TCATCACCTTATTCCTCCTGCATTGAACCGTATTGTGTATGGGGTTCGGACCAAAGAGAT
NM_033375_599	NM_033375	MYO1C	404	TCCCTGCCTGCCCATCTGCACCTTTTGCAGCCCACTCTGACTTCCATCTGCGGGCTGAGA
NM_006602_862	NM_006602	TCFL5	108	ATTGGAGATGCAAGTTTGTACACAAAACATCAGACTACACCTTTGTATGGGAGAGAATTT
NM_033033_164	NM_033033	KRTHB2		GTAACTCCAGCACGAAACTAGGGGCTGGGGGTAGCTCCTCCAGTCACAAGTGTTAGCACA
NM_002036_22	NM_002036	FY	1034	CAGAACTCAAGTCAGCTGAACAGTGAAGATTTATGGAATTTTTCCTATGACGGGAATGAT
NM_025008_177	NM_025008	TSRC1	103	GGTGAGCCCCGAACCCCCAGCCATGTCCTGCATCCTGGGTGACCATGCCCAGGACACCTC
NM_006848_1110	NM_006848	DIPA	150	AAGGGCCCCTCGCTCTTGCTGGCAGGGCAGCAGGGGGACTGAAGGCTGGAGCGGAGGGAC
NM_003576_708	NM_003576	STK24	351	TATTTGTACCTCAACAAATGCAAATTTTCCTCTTGTTTGCCCTACGCCCCTTTTGGTACA
NM_001003845_1601	NM_001003845	SP5	73	TGTAAAGTGATCAGCAGTTGCACCGTGAAAATAAATACGTTAACTCAGGGGTCACTACAG
NM_002016_2429	NM_002016	FLG	82	TTCTATTACTCTGTATTCAAATAAATAATCTTGGACATAATTAGTATTTTAGTAAACTGC
NM_020813_3459	NM_020813	ZNF471	1137	AGACGAAATGCACACCTTGCTCATCAGTGAGTTCATTTCAGGCATCCAGCTCTCCCTCAC
NM_139208_80	NM_139208	MASP2	94	CGGGTCGGGCTGAGATGGCTGTGCCCCAACTCTCATTCACCCCCCACGGACCCAATAATA
NM_003203_2520	NM_003203	C2orf3	101	GCAATATCTATCATGAATGTAGAAATAAGTCCTCAAAATAATTAGCAAATCAAATCTAGC
NM_032153_2746	NM_032153	ZIC4	61	ATGGCACTCCATTTGGCTATTTTCTTTGGAAATAAATGATGTGATGTTCCCCTTCCTCTT
NM_024871_514	NM_024871	FLJ12748	1044	GAGACCCTTGGCTCTTCCTACAAATGGCCCCTGCAGTTGAAGCTGTAGGAATCTTGGGCC
NM_001179_181	NM_001179	ART3	246	AGGGATCCCACAGGAGATCAAAAGGAATGATGTATTTTTCACTTGTTGGCCAAAGTCACT
NM_006357_566	NM_006357	UBE2E3	84	TTTTACCCTTTGTAGCTCAGAGAGCACCTGATGTATCATCTCAAACACAATAAACATGCT
NM_003502_724	NM_003502	AXIN1	106	GCGATGACACTTGTACAATTATCTTTTCAAAGGTACTTGGATAATAAATAAAACTGTTTT
NM_032298_435	NM_032298	SYT3	87	GTCTGGCCGGTCCCCCCACTGCTGCTGCTATCAACGCCAGAATAAACACACTCCGTGGGT
NM_153705_2530	NM_153705	KDELC2	331	AAATGTATCTATGTGGTTGAAAGTTTGAGAGGAGATTCACCAATATCTGAGGAGAAGATG
NM_178832_995	NM_178832	C10orf83	138	ACACTAAATGTCTCCTCAACAGCAGATGGTGGTGGAAGTTATAGCCGTGTGCCTCTATTT
NM_000696_368	NM_000696	ALDH9A1	578	AGCAGGAAACGGGACTGGGATAATACATCTTCCACACATTTGGCCCACTGACAATGTTAA
NM_021167_1314	NM_021167	ODAG	754	CCCACATAGTTATGGTTTGTGAGTTGGAAAGAAACAACTGTAGGTAGCTACACATACATA
NM_022098_581	NM_022098	LOC63929	1031	CCCTGTATTTTTAGGTAATTACCAAGGTCTCTGCCTATGCGAAAATTCATCTGTTGGTGA
NM_032563_348	NM_032563	LCE3D	234	CCAAGGGCCCAGGAAAACCCCATCTTGATGCACGAGTTCCCAGATACCCTCTTCTGGCTT
NM_018527_323	NM_018527	NARG1L	139	GTGTAATTAGATGTGTAATCATTTGAGCTCTTAGTAAGTGTGAACTGTAATTTTGATTTC
NM_173527_871	NM_173527	FLJ38964	206	TGGAAGCCCTTGATTCACTTGACTTACTAGTCCACCACGGCACTTCCCCTTTAAAAGTAT
NM_003383_550	NM_003383	VLDLR	113	ATGAAATCTTTGACCTCAATGGAGGTTTGCAAAGACTGAGTATTCAAACTACTGTACATT
NM_173572_356	NM_173572	C10orf93		CCACTTTACAGACGGTGTAAAATGTCATGATGCTAATGATCCGGAACATTCTCCAGCAGT
NM_022126_716	NM_022126	LHPP	64	TTAAAGGTGTCATGCCTGGTGTGTGCAGGAGGAAACTAACAGTTCAATAAACTCCGCCTT
NM_015429_878	NM_015429	ABI3BP	451	TGTACAGACTGAATGTGAAGTCTGAGCACAAAAATAATGCACGATGAGATCGCCTACCAT
NM_021230_266	NM_021230	MLL3	76	GGAAGCTGGCAGAGGCAGTGCTCCTGAAGTGGCCGAGGTGAAACAGAATTACAGAACAGT
NM_014961_1533	NM_014961	RIPX	840	GGTCCCTGCACAGATTGGACTTGAACCAAAATCAAGTCAAAGAACATATGTTTAAACCAA
NM_001005210_1169	NM_001005210	FLJ45686	1684	GGACAAAGGCAGCACAGTTACGACCATATGAGGCTTTGCGTTTTCTTCTAAGCAACTTAC
NM_001004694_297	NM_001004694	OR2T29	634	GTTCCTCTATGTGACACTAGTAGGTTCGGAATTTTTCCTTTTAGCTGCCATGGCCTATGA
NM_052849_898	NM_052849	MGC20481	95	TGAGCCCGAGGTTCCCTCCCTGTTTATCGTGTTCATGATCAGTATATGTTGTCCATGTAA
NM_012100_85	NM_012100	DNPEP	84	GCACCTGAGAGGGGAAGTTCTTAGCTGAGCTGAAGCTGGATTATTAAAGTGGATTTTCAC
NM_139054_138	NM_139054	ADAMTS18	176	CCCTAAGAACAACCGGCTCCAGTGGGTCGCTTCTTCATGGAGCGAGGTATGGTTTAGAAG
NM_000379_142	NM_000379	XDH		CACAGAAGGACAGTGACTAATTCTGTGACTTTTCATCCTAATTCATCAGGATGGCATTTG
NM_016015_107	NM_016015	LCMT1	128	GGCCTCGTCTGCAGGTCTCATCCCACACCCTGAGAAGCCTCGATCACTACAGTGGTCGCA
NM_002153_381	NM_002153	HSD17B2	72	AGTGGGAATGTCATAGTCTTGAAATGAAAAGGAAACTGGGTTTCTCATTAAAGTTGTTTC
NM_194071_5177	NM_194071	CREB3L2	409	CACTACTTAGAAAATCACCTTTTCGGATAAAACACTTTCTGAGTTCATGGAGAACACCGG
NM_007175_3804	NM_007175	SPFH2	76	TGAAACATCCCCAACTAGTGAGTTAAGTACAAGATCTCTCTGAAAATATACTCAGATGAA
NM_006887_487	NM_006887	ZFP36L2	1683	CACGAGCTGCCCCAGCCCTGACTCGCCACCCGGAAAGTACAAGACCGAGCTGTGCCCGCA
NM_006049_16	NM_006049	SNAPC5	102	GACAATGAAGCATCAATCAACCAAACGACCCTGGAGTTGAGCACAAAGAGTCATGTGACG
NM_003655_1130	NM_003655	CBX4	1114	CCGAGGTCATCCTGCTGGACTCGGACCTGGATGAGCCCATAGACTTGCGCTGCGTCAAGA
NM_001004348_156	NM_001004348	FLJ16171	489	TTTCATATTTGAGGCTTCGGTGCTAGTGCTGAAGTATTACACTCACCATCCAAGGTTTAC
NM_021061_1468	NM_021061	ZNF250	239	TTAGCATGCTGTTCCTGTGGAAAAACTTCAGAGACTGCCTGTTTTATTTTCCTCAACATC
NM_080660_742	NM_080660	MGC14289	146	TGAATTTTTCCAGCTATTTTTTACTTTTGCTTAGCTTATAGATGCTAAGGGATACTGTCA
NM_005253_2648	NM_005253	FOSL2	118	ACTCAGCTCTCACAGGGGTAATCATCTCAAGTGGTATTTGTAGCCAAGTGGGAGCTATTT
NM_006873_1767	NM_006873	SBLF	1499	TCTGAGTGTGTTTTATGGCATCCTGCGACAAAGAACTCACAGTCTGATTAGGATGAACTT
NM_173540_543	NM_173540	FUT11	145	ACGTTTCCCAATAATCTCTTCTTCTCATCTCTTGCTTTATAAATTGTTATGTTGGTGGAG
NM_004930_280	NM_004930	CAPZB	64	TTCCGCCACACCTCGCTCTCAGCTCTCTCCACATTTCCATAGAGACCATGTGGTTTTTGT
NM_004688_314	NM_004688	NMI	93	ACTTATTTCCATGTGTCTGAATCTTCATTGTTTCAAATGGTGCTTGCTGCATGTTTTCAA
NM_024509_550	NM_024509	LRFN3	132	CTCACCAAATTGCTCATGGTTTTTAAAACTCTGATGGGGAGGGTGTCGGGGACACAGGGC
NM_022052_1	NM_022052	NXF3	126	TCTCATCCTTCCAAAGGGGCCAGTTCTGTGCACTTGTCCACCCCTGTCACCCCCAGGATC
NM_030946_883	NM_030946	OR5U1	84	ATGAAGGCAGCACTGAGGAAGATGTTGTCAAAGGAAGAGCTTCCTCAGAGAAAGATGTGT
NM_002294_577	NM_002294	LAMP2	61	GCCTTTGTGTAAAGTTCATTAAATAAATGTTGATGTGGTATAAATGCCCATCAGATGTGC
NM_144649_866	NM_144649	FLJ33069	170	TGGCCTGCAATTCAAATTTGTTCTATGTGATATTCTCTGAGTAAAAACTCTTATGTGCAG
NM_004399_901	NM_004399	DDX11	95	AGGAGAGTCACTGATGCCCAGATGTTTGCATCCTGCACAGCTACACGTCCTTAATTAAAA
NM_003031_2631	NM_003031	SIAH1	303	TCTCTTTCTCTCTTCTACGGATGAGTCACACCTTTGAGCTTAATCTTTGAAAGGTTAGAG
NM_024119_340	NM_024119	LGP2		CACCCTGGCTTAGCTCCCACAACGGGAAACAACTGGAGGCCAGAGCTCAGCCCAGACCTA
NM_000933_725	NM_000933	PLCB4	249	CCCACATGTTTTTCACCCAAATGATGCAAAACATGCAGATTCTAGTTGACTTCAGATGTA
NM_022140_58	NM_022140	EPB41L4A	2444	AACCTGGCTGGAAAACACACAGCAAAAACAATAAAAACTATCCAAGCTTCCCGCCTCAAG
NM_031950_342	NM_031950	KSP37		ACATTTCATTGCATGGCAACATGGACTTGGAGTTAGAGGAAGTTCAGTAAATAGCAGCCA
NM_012255_422	NM_012255	XRN2	143	ACTCTTGAGCTGGAACCCTCAGCAAACTAGAGTATATATTGTTCAGTATTTCTTTGGAAA
NM_006898_1321	NM_006898	HOXD3	286	GGGCCACATTTTACCTCCTTAGTCCCCTTTGGTCTGAACTAGTTGAGAGAGTAGTTTTGA
NM_005837_215	NM_005837	POP7	506	ATCTACATTCACGGCTTGGGCCTGGCCATCAACCGCGCCATCAACATCGCGCTGCAGCTG
NM_001003954_415	NM_001003954	ANXA13	161	AAACATGCATTTGTAATGGCACATTTAGAAGAATATGCATCACACAAGTAAGGTACAGGA
NM_024980_33	NM_024980	GPR157	186	CTGCATCATGTTCGTCCTCTGCACCCGCGCCGTCCGAACCCGGCTCTTCTCTCTCTGTTG
NM_017818_282	NM_017818	WDR8	86	GCATTTTTGTAAATATGTATGGTATAAAACTGGAGTTACTATTATTTGAAGTAAACACTT
NM_000166_1440	NM_000166	GJB1	85	TCTTCCTCTAGTCCCCAAGGCCTCTCTCTGCCTGAAATGTTACACATTAAACAGGATTTT
NM_019850_887	NM_019850	NGEF	110	GTCACTGCATCTTGTATCGATTATGGTTCTGAGAAAAGCAAATATCACTTTTGGCTGCAT
NM_001005176_246	NM_001005176	SP140	88	ACCCTGTGCTAGGGAATCTGGAGTTTAGTTTTTGGAAAATAACGAAGCAATAACGGGCAT
NM_004717_1625	NM_004717	DGKI	74	GGACTCTGTGACACCTAAAATATCAAAAGAAAATGTCTGTCTTTCTGTCCGAATATCTAC
NM_182634_18	NM_182634	FLJ36166	277	TTGAAATCTGGGATGTGGAAGACCCTTCCAATGCAGCGAACCCTCCCTTATGTAGCGTCC
NM_003136_148	NM_003136	SRP54	367	AGAGTTTCCCTTCTTTTTGCAAATTGGGGGGAAAGTGCATTTTTCTTGCTTATCATGCAC
NM_004540_77	NM_004540	NCAM2	113	TGGTGTCTTGATATATTTATAAATATGTGATTATCATTTATTTTTAAACAACTTATCAAA
NM_181608_30	NM_181608	KRTAP19-2	99	TTCCACAGACTGGGCTATGGCTGTGGCTACAGAGGCTATGCAGATGGTTGCTGCTGCCCG
NM_017775_781	NM_017775	TTC19	583	GTTATATAAAACTAAAAGTGGGGATGGGCTAGGAAGAATGATGTAACCTTTTGTCTACGT
NM_015107_832	NM_015107	PHF8	1647	GCCCTGGCAGGTGGAAAACCATCTCCCAGAAACCTGAAAGCACCTGCCACTGACCCAAAT
NM_001100_324	NM_001100	ACTA1	88	CGAAACAAAGCCCTGTGGAAGGAAATGGAAAACTTGAAGAAGCATTAAAGTCATTCTGTT
NM_052958_492	NM_052958	VEST1	311	CCATATATGTTGTGTGCAGCAGCAGTAAGAAGTATATGCTCCGCCACTGCTCTTTCTCAT
NM_001053_326	NM_001053	SSTR5	767	CCATCCTGTGCCGCCTGGTCATGACGCTGGACGGCGTCAACCAGTTCACCAGTGTCTTCT
NM_020417_22	NM_020417	TBX20	60	AGCAATCCTTTTGCCAAAGGATTCCGGGATTCCTCCAGGCTCACTGACATTGAGAGGTAA
NM_012339_496	NM_012339	TM4SF15	371	AAGGCAGTTTTGTAGCACTTGTAATCGGGGAGAGGGAGTGTGCCTCTCTGGCAGGAGGGA
NM_207463_1545	NM_207463	FLJ46230	1009	AGGAACTGGGAGAAGAGGGGTGTGTGGCGGGCAGGGACCACTAGGGTCCTGTAGAGCATG
NM_003664_515	NM_003664	AP3B1	239	CAGCAGTAAGCAAAAATGAGCAATGAAATGGTCTAAATGGCCTCTCAGCTTGGTATGTGA
NM_015192_3191	NM_015192	PLCB1	90	GCAATTTTGTGGCATGATGTTTCTTCCACTTGTAATTTTATGTGCTTTCATCACAAATCC
NM_152573_296	NM_152573	RASEF	96	GTTTGGGCCCTCTGGTTAAATAGACTAGTCATGTCCTTACAGGTCTTAAAAGTTAACATG
NM_006305_212	NM_006305	ANP32A	72	TTGCGGGGGGAGGGAGGGCGGGTGGGGGTGGAATAAAATACTATTTTTACTGCCACTCTT
NM_178428_478	NM_178428	LCE2A	60	CTGATCTTACCTTCCCACCTTACCTTATACAACAATAAAGCTCTTCTGCCTCTTCGTGAA
NM_182828_870	NM_182828	GDF7	158	AGCCCCATCAGCATCCTCTACATCGACGCCGCCAACAATGTTGTCTACAAGCAATACGAG
NM_173464_2650	NM_173464	L3MBTL4	292	ATTTTACCCTTTATGAGCTTGAGCATAGCTCAAATATTTCCTGTCCTGTAATTGCATTTG
NM_005122_162	NM_005122	NR1I3	1662	GGGACACCCTGGATACACTGGAGCGGGGAAATGCTGGGACCAAAGATTGGGCCGGGTTCA
NM_015522_556	NM_015522	D2LIC	184	GAGGTAGAGTTTTAATAGCCTTCACCATCACTCTGTATTTTACATTCATTTGTTTCTGTC
NM_001007247_2152	NM_001007247	ZNF599	366	GTCTTTGTGAGAAATATAAAGGCTTGAGTCATGAAATATGTAACACATGTGCACATGTAC
NM_004199_410	NM_004199	P4HA2	81	TTTATGGCATTTCTATCTATTGTGGCTTTAACCAAAAAATAAAATGTCCCTGCGAGAAGC
NM_018339_1868	NM_018339	RFK	175	TTTGAGAATCGGATAGTGTGTTGTTGAGGGGTTGTGTCTCTATTTTTCAAAAGCTTGTAT
NM_007267_129	NM_007267	EVER1	192	ACCCTGCTGGGACATCAGGACAAAGAAGATACTGTCTCGCCTCTCGAAAGCCGCAGCTGC
NM_052875_210	NM_052875	MGC10485	2156	CTGGGGGCGGGGGCGGACCTTGTGAGGCTCAGTTGACCCGTTACTTGCAACCTGAAAACA
NM_005209_148	NM_005209	CRYBA2	75	GGATCCATGGCCCCAGACACCTTCCCTGAAGACCATCAATAAAGGTTCCTGAATCTTCCT
NM_001006600_2514	NM_001006600	ERBB2IP		AAGGACTTTTAATTAGAAGTTTGCTGTAGTAATAACTTAAGTTTCAAAATTTGAATAAAA
NM_014598_164	NM_014598	SOCS7	99	CTCCACCTCATACCCACCCCTGGGCATCTTGGGACTGGAGGGGCTCCTTGGAAAACTGGA
NM_003156_1827	NM_003156	STIM1	103	TGCCTTGTACCCCCTGGACACCCTCAAATGGGGTTTTCTGTGTTATTTCATAAGACTCTT
NM_005523_1457	NM_005523	HOXA11	418	ATGTATGCTTCATACAGGGATGGTGTTCAAAAAACTTGTAAATAAAGAAACCATAACCAA
NM_024619_1132	NM_024619	FN3KRP	161	CCATCTCTGCCGTTTTCTAAAGCTTGCTGAGTTGTCATTCCTTTGCAACATTAAAATACG
NM_007276_1178	NM_007276	CBX3	83	ATCAGAGTGTTATCCAACTGTATATTGTTTACTTGATTGTAAATACTGGTGAACCAGTGG
NM_017799_247	NM_017799	C14orf101	796	AATGTCTGACACAGCAAAATATGAAAAACCTGCTCATCATTCAGCTTCCAAAATTCTGAA
NM_012177_565	NM_012177	FBXO5	353	CCCATGCAATTTTACCCAGACAGTCTTAAATGTAAGTCTGGTTTTCCATCTGTTAGCATT
NM_057163_965	NM_057163	GNRHR2	2200	ATGAATACAGCAAGTTCCACCCCAGTCCTATTTGTCCAAGGCTGCATGGTCAAATGGAAT
NM_152534_261	NM_152534	NEK10	77	TTCTGCCTTGTTTGTTCACCATTATTAGTTTGGCGATTTGATGATAACAAAATGCCTTCT
NM_000099_269	NM_000099	CST3	115	CTTCTTGCTTCTCACAGCCCCGGTGTGCGGTGACACGCCCCCACCTCCTGCAATAAAACA
NM_007100_23	NM_007100	ATP5I	62	GACCCCGTGACCCTCTCTCTGGAGCAGCAGCGGATGAATAAAGCTTCCTGTGATGTGTGA
NM_054106_112	NM_054106	OR5AC2	791	TACTCTTATCTGGAATGATCCACAACTTCACATCCCCATGTACTTATTTCTTGGGAGTTT
NM_001002000_587	NM_001002000	GMPR2	67	AAAGCTCTGAAGTGTTTGTATATTTGAGATACCTCAATAAAGAGAGAGCTCATTGACTGT
NM_016011_287	NM_016011	CGI-63	1021	ATGGTGAAGCCAGCTGTGGTTTTCCCCAGGGCCAGCCTTAAGGTATCTAATAAAGTCTGA
NM_018400_2431	NM_018400	SCN3B	124	TTACTACCACTGCGCTTTCCTCAGTGTTCCAATAGCTCTTGTATCTAAGTTGAAACAGGC
NM_007274_264	NM_007274	BACH	169	AACACACCAAAGCTTTATTTATATCATTCCAGTGTCAATGCTACACAGTGTTGGCCCGAG
NM_015901_1041	NM_015901	NUDT13	97	AAATTTAGGATTTCTCATCATTCATATATGATGCCCTAAGGGAGAAGAGATTATTTGGGG
NM_001321_195	NM_001321	CSRP2	119	CTGTACTTGGATAGGCTGGCTAACTTGTAGGAAGAGAGCACTGTATCGTATCCTTTTGCT
NM_001956_421	NM_001956	EDN2	421	AGTGTCCTGTCTGCTAGGCTACAAAGCAGGAGCAACAGTGCAGCTGGAAACACGCGTGCT
NM_007373_1897	NM_007373	SHOC2	193	GGCAGGTGAAGATATAAAACCCTAGAATGCTTAAATGTGCTGTAAAACTATTGTAGATGT
NM_020040_939	NM_020040	TUBB4Q	120	ATGGAATTTACGGAGGCGGAGAGCAACATGAACGACCTGGTTTCTGAGTATCAACAGTAT
NM_012304_3294	NM_012304	FBXL7	61	GCGTGCTGTATGAATCTAGAAAGCCTTAAATTACTACCACCAAGAAATAAAGCAATATGT
NM_013358_670	NM_013358	PADI1	203	TCTGCTCTTGGAAAGCTAGGAAAGGAGATCAGAAACATTCTCTGCCCCATCCAGATTTCT
NM_030774_666	NM_030774	OR51E2	1357	CATAAAGATACATGATTGAAGCCAAGTTGAAAAATAGCATATGTCTTGGAGGAAATGTGC
NM_004129_237	NM_004129	GUCY1B2	68	ACTTCTTAAGCTGTGTCTCTTCCTCATCACCCCTTTGAGAATAAAAGTCTAGAAATGAAA
NM_001676_97	NM_001676	ATP12A	184	CTGGGAGATTCCTCTGAAGGGCAGACATTGTCAAAATTCAACAAGAGGAAATTTTCATGC
NM_207500_2622	NM_207500	FLJ44955	68	AAGTCTACCATAAATGTTGAGAAAATTTTCACTTAATCTACCTGAATGTTAAAAACTAGA
NM_003320_3775	NM_003320	TUB	165	CTAGAATGTGTGTGTCTATTTGCACAAGTTGTCTTTTCCTATTTTGGAGTGGTCAGACAT
NM_003083_410	NM_003083	SNAPC2	391	GTGTGGGAATGTCCCTGAGATGACGCTCAGCTGTGGGGCCTCTGAGACGCCCCACACTTT
NM_032510_859	NM_032510	PARD6G	367	CTGTTACTCTCACAAAGGAGATGTTCTTTTACTAAGTTATTGCTGATTCTTGAATGTCTG
NM_002967_212	NM_002967	SAFB	136	TTTTTTAATCTGCTGCCATATTGTAGCTCAATACAATGTGAATTTTGTTTTTCGTTTTGG
NM_130771_261	NM_130771	OSCAR	440	CTTCGACACCCCTGTGCCCTGTGCTGTGGCTTCTTTCCGGGCCTTTCCCAACGAGTAGCT
NM_021078_649	NM_021078	GCN5L2	70	GGGGTATGGGGACCATTCATTCCCTGGCATTAATCCCTTAGAGGGAACAATAAAGCTTTT
NM_007127_178	NM_007127	VIL1	127	TAGTCCTACACCAATTGAAGTGAAAATTTGCAGTTAAAGTTTATGCCTATGAGCACAAAC
NM_030920_1555	NM_030920	ANP32E	929	TCCCAGTTTTGAAGCATTACCAGATATAATAATAGCATTAATTGGAATGTACTAGGCAGC
NM_057175_1905	NM_057175	NARG1	988	TTGTGCTACAATCAACCTTTCATAGTACATAACCTGCATTCCACATCCCAGTCTAACAGT
NM_030571_829	NM_030571	NDFIP1	825	TAAGGAGAGGATTAGGTACTTAGGAGCAAAGAAGTAGCTTGGAACTTTTGAGATGATCCC
NM_002348_409	NM_002348	LY9	112	CAAGAGAATTGTCACACATGACACAAGATGTACGTAAAATCATGCTCACTGCAGTGTTAT
NM_173519_2078	NM_173519	MGC34646	194	ACAAGTGACGCGAATGTGACTACATGAGCATTGAATTGTATTGCCCTTGTCAGTTATTTC
NM_001797_1059	NM_001797	CDH11	272	TTGCTTCTACTTTCATCTTAAACTAATACGTGCCAGATATAACTGTCTTGTTTCAGTGAG
NM_020794_399	NM_020794	LRRC7	65	TCATATAATTTCGGAGCACGGAAGCACACACAAGCTCTTTATGAATTCTGCTCTCCATCA
NM_015955_606	NM_015955	C2orf4	82	CTACCCATGTTGTACAACAGATACCTTCTATTTTAGTTGCTAATAAAGGGCTACACAACT
NM_001005611_696	NM_001005611	EDA	67	ACTTACCTGCAATTTGAGACTGATTGTCCTCAGCGTTCTAGTGAGGATCAGCGCCCCTGA
NM_080386_312	NM_080386	H2-ALPHA	84	GAGTTCTCCCCTGCCACCCCCAGGATGGCTGCTTTCAAGTTGTTTGCAATTAAAGGTTCT
NM_139160_238	NM_139160	LOC91614	103	TATGTATCCTAAATATCCAATCACATTTGTAAGCTTGGAAGCTCTAAATATGAAACTGTA
NM_145696_307	NM_145696	BRF1	69	AGGGCTTCTCGAAGGCTCGGGGGAAGAATAGATTTAGTAAAGCAGAAAGATCTGTGGTTA
NM_001256_153	NM_001256	CDC27	457	ACAATTTATGGGGGGTAGGGTGGGGACTTTCTTTTCTGTTTTTCTTTAATCTCCCTTTGT
NM_004714_672	NM_004714	DYRK1B	69	GGGCAGGTAGGGGGAGATGGCCTTGCTCCTCCTCGCTGTACCCCCAGTAAAGAGCTTTCT
NM_024827_115	NM_024827	HDAC11	789	TCCATCCTTAATCTGTTTGGCCTGGGGCTCATTGGGCCTGAGTCACCCAGCATCTCAGCA
NM_000591_1156	NM_000591	CD14	90	ACTGCCTTGGCTTCAGGGGCGTCCCGTCAGGACGTTGAGGACTTTTCGACCAGCTCAACC
NM_006733_89	NM_006733	FSHPRH1	77	CTTCCGTTCCCAGAGCAGAGGGCATAAACTACAACAATCAATATTAAATGAATGTCGACA
NM_016087_2138	NM_016087	WNT16	98	AACAATTTTTGAAAAAGAGCAAACCCATGGAAAATGTCTCAGGTCTAATATTAAAATCAA
NM_018342_1779	NM_018342	FLJ11155	81	TTCAATTTTAATCTGAAATGTCATTAAATTATGCTGATAAACTGAATAAATCGTGATACA
NM_013244_1158	NM_013244	HGNT-IV-H	529	TGTTCAGTTTCTGAAACAGGTCTTCCTGTTTCCTTTTTTGCTACCGTTGTCATTTGGAGG
NM_020453_178	NM_020453	ATP10D	1012	TGCAAATCATGTATGCTGGCTTTAGTTGTAACAAACAAACTACTTTATGCTAAGTAAGGC
NM_014263_574	NM_014263	YME1L1	1106	AGAGAAGTTGGGATCAAAAGCAGTCTTGGAAACACAGAGCCGGGCATGTAGCCTTTTGGC
NM_005306_799	NM_005306	GPR43	195	AGTCTGGACCCCTTGCTCTTCTATTTCTCTTCTTCGGTGGTGCGCAGGGCATTTGGGAGA
NM_004585_83	NM_004585	RARRES3	69	CTGGTGAAAGTATGATCTAATTGAAATAAGATTGAAGGATCAATAAACAGCCATCTGTCC
NM_003721_158	NM_003721	RFXANK	468	CCTGGACAGGTGGTGGGAGGGGACTCTTCCCAAGAGAAACCAATAAACCTTCTGTGCAGA
NM_018170_3380	NM_018170	P15RS	109	GATGAACTTTCCCTGTTTGTTTACCTGTTTTTCTTTGGCTGTATCTGATGACAGTATAAG
NM_152454_1091	NM_152454	FLJ31461	255	ATGCCCCAGAAGAAGCCAAAGATATGGACAATTTAAGACTCAGAAGAGCTTTCTCAGGAT
NM_130809_3244	NM_130809	LOC133619	192	TCCTTGGATATGGTGTTCATTTTATGATATTACACAGGATGATGTATTGGGTGAAATCAG
NM_001346_663	NM_001346	DGKG	294	ACCTGCTGAGGAGGCAGAAAGGCCGTGGAAAGCTGTATTTCCATTCCTGGGTTTCTGCAC
NM_014808_133	NM_014808	FARP2	701	AGGTCTGGACACAACTACAAAGAACAGCAGGACAGAGGTGGCCTCTGTCCTGAGGCTTCT
NM_144667_182	NM_144667	FLJ32894	61	TATTTTTAATGTGTATGACCAAATAAATTCAAAATGAGCCCTGTGAAAATAGGCTAAGGT
NM_025152_471	NM_025152	NUBPL	716	ACTGTCTTTGAATCCTGTCTTTAGTACTATCTTGGATATGTTCTTAATATGAACCTCTGC
NM_019895_1171	NM_019895	C3orf4	246	TTTCTTGTGGTAATATGATGTGCCTTTCCTTGCCTAAATCCCTTCCTGGTGTGTATCAAC
NM_004669_125	NM_004669	CLIC3	108	TGGCGGCCTACCGGCCCGCCGTGCACCCCCGCTAGCGCCCCACCCCGCGTCTGTCGCCCA
NM_000849_1367	NM_000849	GSTM3	614	GGGCTAGATCGGTGCTATGACCAGAAATCAAAAAGGGAATGCATTATTTATTGCTGTGTA
NM_003258_776	NM_003258	TK1	69	GGCTTACCTCTTCAAGTGGGGAGACAGGGCAGGGTCCATGCCTCTGCTGTAGTGTATGAA
NM_018235_1028	NM_018235	CNDP2	94	TTCTCTTTAGTATGATCCCTCAAAACCTCACCTAACTGGAAGGATGATTTTGTGTCAGTT
NM_023942_644	NM_023942	MGC3036	824	GTGAGCGTGTGATTGGGCGCGGTAGTGAGTTCTACCAGCTGTGCCGAGACCTGGACAGCT
NM_017811_1821	NM_017811	UBE2R2	1543	AGAGTAGGTGACACTTACTTAGCTCCTCCTTCGTTCTGATCTCAGGGTTTTCACTCTTCA
NM_024005_136	NM_024005	DDX3X		GAGCTGTTTTCTTCTGGCTCTCTTATTACATGAGAAAAATAAACCCCTACGCACTTTGGC
NM_016491_127	NM_016491	MRPL37	107	AGAGCCTGGGTCCCGTGGAGCCTCAGTGCCCGTTTGGCCTGCTACTCTCGCTGACAATAA
NM_033387_3612	NM_033387	C9orf59	772	TTTTTGGCGAACAGGTTCTCTTTTGTGAGGATGGAGGCCATGCCACCCAGAAAGGCAGTA
NM_001009186_918	NM_001009186	CCT6A	83	CTGTGTTTTGGGGGGTCAGCAGTGGCCTGAAGTGAGTTGTGCAATAAATGTTAAGTTGAA
NM_006405_519	NM_006405	TM9SF1	156	GGGCCTTCCTTCCCCAGAGAGGGCCTGGAAATTATAAATCTCTATTACATAAGGAGTATA
NM_001004705_48	NM_001004705	OR4D10	889	CCTGACCCAGAATTGGGAAGCGAGCTTGGTCCTATTTCTTTTTCTACTCTTGGTGTATGT
NM_004629_308	NM_004629	FANCG	90	TCATTGGCTTCGCTCGAGGCACCTTTCTTCCTGTTTCCCCTTTTCTTTTGTCGAGTAAAA
NM_173583_288	NM_173583	FLJ33790	102	CTTAACGGTCTCTTTTCTTGTAGAAATAAAACCTTGTTGGGTCTGTGTTCCAGCTGCAGT
NM_007049_1302	NM_007049	BTN2A1	1210	TTGAGGTTTGAGGCCCTGGTCGAGCAGGGAAGTACTGGACCTGGTCTAGGTCAGCATTCA
NM_018050_1515	NM_018050	MANSC1	153	AACAGTTTAGGACAGCTAGGTTCCAATTAATTCACATTCTTGGTTCCAGATAAAATCAAC
NM_006603_1145	NM_006603	STAG2	780	ACAGGTTACAGTACATTTCCGCTGTATGTAAATTAGATGGGATAATAGAATTCATAACCC
NM_053276_283	NM_053276	VIT	324	GGCGTGGGGAGACAGATGTCTCGTTGTTATTTTTTGCCATCGTGCTTTTTCATACTCCAA
NM_012468_104	NM_012468	TCL6	95	TAAAAAATCCCAAACAAAACTAAATTCTGTACATGTATATCTCGAGTGAGTAAATGTGTA
NM_152496_1447	NM_152496	FLJ31434	359	TGGGACAAACTGACATATGAGTTGGGCTGGCTATGGCTTTACCACAAGTAGGTTTGCTTA
NM_024918_166	NM_024918	C20orf172	675	ATGGAGACTGCGTGATTTCTGCTCTGTTGCCTTTGAAGATAACTGGCTGGACTGACTATA
NM_021100_737	NM_021100	NFS1	229	TTGAGGGAGAAGTGGAATTGTGGAGAAGACCGCCACTCCATCTGATTTGCATAAATGACT
NM_018396_704	NM_018396	METTL2	820	AGGTTAGTGAAGGGCTCATTAAGTTGTAGGGGAAGCAAGCTGGGAAGAATCAGATCAGAT
NM_014343_196	NM_014343	CLDN15	60	CCCCGCACGTTTGTATTCTGTATAAATACATGCATTAATAAATGTATATTGTGACCGTTC
NM_005927_2009	NM_005927	MFAP3	127	TGTTAAAATACACACACAACTGATCTAGACATCAAGAGGAAGAAAAATGATGGATGATGC
NM_031210_42	NM_031210	C14orf156	74	TGATGATGAAGAGAAAGATTTTTGAGACCGCAGCCTATTAATAAAGTTAACATAACTGAG
NM_006287_425	NM_006287	TFPI	71	ACCATTTGTTTGAGGATACGATCATGTAAATGATTATCTCCTTTATAGTCTGTAAGCAGA
NM_080621_556	NM_080621	SAMD10	889	ATCTAGAGCAGTGGCCATCAGCACCTGCCCAGCGGCACCATGTCAGGCACTTTCATCATT
NM_175058_1262	NM_175058	PLEKHA7	421	TGAGGTGGTTCGGTTTTAATTCCTCTAGTCCAATCACACAATTTCTTTTGGAAAACCTTT
NM_020407_368	NM_020407	RHBG	92	ACTGGCCCCATGTCACACAGTTACAGTGAAGCCTGAGCCAGGCCTGGTTTGAGGGTGATA
NM_001010935_827	NM_001010935	RAP1A	232	ACTGGTGATTTCTCTAGGAACAGACGTCGCACTTTCTGTTCTAAATATATTTATTCCTAC
NM_016519_964	NM_016519	AMBN	163	AATGGGGATTGGTGGAAAACTCCTGACTGGTATTACTGGGTTTGGTATAATTGAATTTAA
NM_032345_800	NM_032345	PYM	161	GGGCTGAGGGTAGAGGGAGTATGCCCAAGTCTTGGAGTCTTGGTTCCTGTTCGCAGTGTT
NM_016417_691	NM_016417	C14orf87	100	TGTAAGGATTTGGAGTGCCTGCAATGTTTTGTGTGTGGGAAGTAAGGGTGATTCTCATAT
NM_014579_863	NM_014579	SLC39A2	64	GCTCCAGATTTTATTCTTGTCCCATTTATGCTACTGTGTGTAATAAAATGCCCATTTTAC
NM_018115_775	NM_018115	SDAD1	84	CATTCTGGTTTCCTCAGCCTTCCTTCAGTCTGTAATATTTTCAGCCCACTGTTTACCTTG
NM_002417_2376	NM_002417	MKI67	226	GCAGGTTCGTAGTTTGCCTGAAATTGTTCTGTACCTCTTTGTAGCACGTAGCATTGTGGA
NM_144587_79	NM_144587	C10orf87	64	GAATCTATGGGATTTTTCCCCCACTGGTCTGCATAAAAGAAAATAAAATGACATAAAAGG
NM_003265_144	NM_003265	TLR3	327	TGAACTGGCCAGTTCAGAAAGAACGGATAGGTGCCTTTCATCATAAACTGCAAGTAGCAC
NM_005752_318	NM_005752	CLEC3A	1366	TCAGCTCAGGGCAAGTGGAGTGATGAGGTCTGTCGCAGCAGCAAGAGGTACATATGCGAG
NM_152509_367	NM_152509	FLJ31568	365	TGTAGATAGACTTCCTTGAATACAAACACACACTCTCTCTCTGCTTTTTAAAAAGTTGGT
NM_000594_1166	NM_000594	TNF		CCAGGGGAGTTGTGTCTGTAATCGCCCTACTATTCAGTGGCGAGAAATAAAGTTTGCTTA
NM_003701_1279	NM_003701	TNFSF11	263	AGGATACATAATGGGCTACTGAAATCTGTCAAGAGTATTTATGTAATTGTTGAACAGGTG
NM_024920_1645	NM_024920	FLJ14281	110	TGCCTGATTGAATTAGTAGGTTAAACTAAACAACATACTGTCATAGGAAAACTAGACAGC
NM_152397_397	NM_152397	IQCF1	80	TCAGGGCCTTGCATTGTCACAGAGTGTATTCCCCTCTCAATAAAGGAATGAACTGGTCTT
NM_018092_1580	NM_018092	NETO2	257	TAATCATGTTATTTATGCTACTGAGGTTGTGGATCTTAAGGTATGTACGGAAAGGAACTC
NM_003643_1330	NM_003643	GCM1	641	GCTCCCAGCACCTCAGCCACATTGCATGCTGGATTTTCATTGTCATTGTTGCAAATGAAA
NM_052878_326	NM_052878	C19orf36		AGGACGTGAGCATGAGGTAAGGCTAATTGACCTGGCCTTCAGGGGAAGGGAGTAAAGGAA
NM_145275_361	NM_145275	KLC2L	400	GCCCCCACTAGCTGCTCCCCGAAGCCCCCGGGCCTCGCCAGTCCCCCAGGGGGCCCCTGA
NM_003192_1284	NM_003192	TBCC	65	AGGCAATAAGGGGGAAGGAGGGTGATTATGTTGCTTTGTAATGGTTTGTGATATTTGAAA
NM_173626_691	NM_173626	SLC26A11		ACCCCTCCCCAAACGTGCATGTCCATCAGCGTGTGGATGTATGTTTAGAGTTTACATAAA
NM_015980_1077	NM_015980	HMP19	815	ACTAGGCCACCAGCGATAAGCACAGGCACCGACTTTTCAGTTCTTGTTTGTTTGTTGTTT
NM_178520_3021	NM_178520	FLJ38792		CCCCAGCCATGATGGGCCCTGCATGTGCCATGGGTTTGGACTCAGCACCCCACTGGAATT
NM_004181_361	NM_004181	UCHL1	102	TTGGTTTCTGTCTGTAAGTTAAGACCTTGGATGTGGTTTAATTGTTTGTCCTCAAAAGGA
NM_003766_659	NM_003766	BECN1	163	TCTCACTCGGTTCTCATACTGAATGCCGACTGCTCTGTGTTAGAGATATGAAATGGTGTT
NM_016041_398	NM_016041	DERL2	130	AAGGCAGGGCCTTTTCTTCCTCTTGATAGATGAGGCCATGGTGTAAATGGAAGTTTCAGA
NM_006969_914	NM_006969	ZNF28	2033	CATCATCGTAGACTTCATACTGGAGAGAACTTTACAGATGGGAAGAATGTGACAAAGTTT
NM_021063_11	NM_021063	HIST1H2BD	513	TCAGGTGTTTGCGACAGTGTTGTAATTATTAACGTTGCTATGCCTGAGCCTACCAAGTCT
NM_004136_999	NM_004136	IREB2	92	AACTCTGAACTGATTTCTTCTAGACATTTAAATTATCCACCCTCAATTATACGGGTACTC
NM_005971_810	NM_005971	FXYD3	76	AACCAAAAATGTCTCCCCCAATGTCCTGAGACATGAACCCAAATAGTGACCCACAATAAA
NM_001005271_680	NM_001005271	CHD3	62	ATGAGGGAGGAAGTCAATTGCTGTTCAGCCTCAGAATAAAGGCGCCGTTCACTGGCTCAG
NM_198991_455	NM_198991	KCTD1	86	TAAACTCTGTTTTAAAAAGATGGTCTGTGTGAAACACACATGTGGGGGTGAGGCTGGATT
NM_032829_1293	NM_032829	FLJ14721		TGCACGGACACGCAGACGGGGCGTGGAGCAGGGAGGCAGGTGGAAGACAGGGTGGGCGGC
NM_030931_270	NM_030931	DEFB126	94	TTGATGACTACGATGGCCGCTACCCCTGTTTCTCCCACTACTTGAACATTCCAGCCTCTG
NM_006531_154	NM_006531	TTC10	247	AAGAAATTGCCTTATGAGACCATCCTCATGTTAAACCTTGGATTAAATATCCAACCTGTA
NM_138995_177	NM_138995	MYO3B	1323	ACATTCATGGTAATCAACTGTCTTTGCATTAGTAAGCACTGACATGGGGTCAGCTTCTTT
NM_014930_3148	NM_014930	ZNF510	996	AACAGCTCTGATCATTTTGGGCTTTAGGTCTCTGTGACTGGTGATTTCGTGGGTTGAAAC
NM_032205_155	NM_032205	PHF20L1	165	TGCTTTTAGGTTAACCACAAAGGAACAACTCAGGATCAGTCGTGATTGCTGAAGTATTCG
NM_000036_82	NM_000036	AMPD1	91	ATCCGCATGGCCTATCGCTATGAAACCTGGTGTTATGAACTCAATTTAATTGCTGAGGGT
NM_018291_6	NM_018291	FLJ10986	247	ATGATAAGAAATACCAAGTATTCCTGAAGCTGGTTGAACACCAGAAGGAGTATTTGGCGA
NM_001007189_1691	NM_001007189	LOC492311	1210	GCTTTTCGTGTATACACAATCCCAAACTGGAAGAAATTTTACAAAAAGGAATCCTGCTGT
NM_014586_2272	NM_014586	HUNK	134	CAATTCTGGAAGGATAGAATAGCTTTATGTGGAGCAAACTCGAGGATCAGTTGGAGTTGA
NM_016240_1198	NM_016240	SCARA3	1004	GTTAAAAAGCCCCAAGGAAACCTTTGCGGGTGGGCGTTACTGCCAAAACTCCAGAGGCAA
NM_020442_257	NM_020442	VARS2L	92	GTGGCGTCCTTGAGATGCTCACATTACTGCCCGGCCTGCTTCCCACCAGGAAGTCTGGGA
NM_016118_1266	NM_016118	NYREN18	129	GGCTGAAATGCTCTAACCTTTTCATAAAGCGTGGGTGGTCCAGTTTGAACTGATGGGAAA
NM_018427_1587	NM_018427	RRN3	348	TCGGGTCTTGGTAGAAAGTCATTTGAGAACGTTAAGGTTCTCTTTTTAACTGCTGGTAAA
NM_001004701_849	NM_001004701	OR4C16	86	CCTCTGATTTATACGCTGAGGAACACAGAAGTGAAAACTGCCATGAGAAAGTTGTGGAGC
NM_005935_5277	NM_005935	MLLT2	174	AAGATCTTCCCAAAGACAATGTGCCACAGATCTTTTGTTCTCTGTAATGAGGATTAATTG
NM_022493_753	NM_022493	NARFL	145	ACTGTTACGAGGCTGTGGTCCAAAGCAAGCCAAGTACGAAGCGGCAGCCATCACTAGCTG
NM_020727_1737	NM_020727	ZNF295	5545	TACGCTTGTGACATCTGTCACAAGAGGTTTCACACCAACTTCAAAGTGTGGACACACTGT
NM_005195_790	NM_005195	CEBPD	103	GACAAACCCTTTGTATTGTAGATAAGAGGAAAAGACTGAGCATGCTCACTTTTTTATATT
NM_003049_462	NM_003049	SLC10A1	95	CTCAAATACCCAAATCCCATTCCAAGTTTTGTGACCCAAAAGAGAAATAAATAAATGCTC
NM_015070_1775	NM_015070	KIAA0853	70	TGCTGCTATGGTGGTTATATTAGAGAACTGAATCTTGATTAAAGACTTTGTCTTGTTTGC
NM_032490_798	NM_032490	C14orf142	106	TTGGATATTTCCTCTCCTCCTGTAGCCATGCTTTGATTTCGCTTTAAAAAGATTATTGAA
NM_198517_573	NM_198517	TBC1D10C	164	AGGCCCTCACAAGTACCAAAGCCGGCACCATAGGAGTCAGGGAAGGGGTTGGCTGGGTGA
NM_001010851_2230	NM_001010851	LOC90321	135	TCAGAGTAGAGAGTTTAATCAAAACTACCAATGGAACATGTTCTTGAGTAGGATTCATGT
NM_005604_2343	NM_005604	POU3F2	1217	TCACTAAGGAAGGCAAATGAAGGGGGAAAAAATGCCATTTTCAATCCTTCCTTTCTCCCC
NM_144680_579	NM_144680	ZNF18	722	CACCATGAGAAAATCCACACGGGCGAGAAACCCTATAAATGTCCCATCTGTGAGAAAAGT
NM_018312_2112	NM_018312	C11orf23	278	ACCCACGGGCTGCTAGTGAGGGAGCCCCTGGGACTTTTCTTTGGGGCAGCATTTTGTTTT
NM_004593_925	NM_004593	SFRS10	90	TTGCTTACCAAAGGAGGCCCAATTTCACTCAAATGTTTTGAGAACTGTGTTTAAATAAAC
NM_001007033_1	NM_001007033	CLEC6A	1011	ATTTTGGCACCCAAATGAGCCCAGTCATTCAGCAGAGAAATGTGCTTCAATAGTCTTCTG
NM_025009_1281	NM_025009	KIAA0635	741	AGTTGTAATTTTAAAGAATTTGGGTGTGTACCTATGTTAATGAAACACAGAAGTACAAAA
NM_018561_1193	NM_018561	USP49	84	TGTAACCTCAAGGAGATACTGTATAAATCTCACTAGCCCGCAGCTTATAAAGCTGAGAAC
NM_198397_265	NM_198397	CACNA1G	305	CATGTCGCAAAGCCCAGTCCATCCCTCAGTGCCCCAAAAAGTGGGCCCATGGGGTCTCTA
NM_002243_1535	NM_002243	KCNJ15	1042	GGCCGAGAGTTGAATTGTGGTTCAGTATTCATTGATCTACTGCTTTAAAACATGCTGTTT
NM_005659_351	NM_005659	UFD1L	214	ACTGCCTCAGCAGGAGCAATTCTGTATCCCTAATTCTGTCAAAACCAATGGAGGTGACTA
NM_020819_374	NM_020819	KIAA1411	953	TCTAGGTAATGTGGCTGTGCAATATTTTTTAATTTTATCTTTTTACTTTTCTATTACTTT
NM_021999_804	NM_021999	ITM2B	159	ATAAAGGAAGAAACTATTTTTTAAAAATTCACTTATATATATATATACAATGAGTAAAAT
NM_006035_1391	NM_006035	CDC42BPB	85	CGTGAGAACATTTTTGAACAATTTACCTGTCAATAAAGCAGAAGACGGCAGTTTTAAAGT
NM_001002844_296	NM_001002844	SUHW4	1416	CTAGCAGTACCCCAAGTAATAACTGAAGGAGCTAACTACCCAATCTGTTAATAACAGGCA
NM_001785_383	NM_001785	CDA	101	ATCAGCCTCCCCAAGGTTCTGTCCTGTTCCGAGCAACTTTTCTAATTATAAACATCACAG
NM_001001850_174	NM_001001850	MGC21382	781	TCCAAAAACTACAGGAAAGTATTAACAATTTGGCAGACAATGTTCAAAAATTTGGGCAGC
NM_002800_114	NM_002800	PSMB9	334	TTCTATGATGAGTGAACCTTCCCCAGACTTCTCTTTCTTATTTTGTAATAAACTCTCTAG
NM_001007793_226	NM_001007793	BUB3	104	CCCAGTTGCTGTATCTGAACAGTTTGAGCTCTTTTTGTAATATAATCTAGACCTGTTATT
NM_014039_1390	NM_014039	PTD012	212	TAGCCAAAGATCAACTCTCTAATGGTGCTAATGACAATCTTGCTAATGTACAAATTTAGG
NM_000115_3257	NM_000115	EDNRB	91	TGTGACAAGTGGACACTATTTATGTTAAATATACAATCATCAAGGAAGTATGAAGTTATT
NM_021994_222	NM_021994	ZNF277	248	TCTCCTATGAGACGACATGAAAGAATAATTTAAATTTGAACATCAGCGAAGGATTAGTCC
NM_001510_342	NM_001510	GRID2	82	AATGTCATCTATTCCTTATCAACCAACTCCTACCCTGGGGCTCAATCTGGGTAATGATCC
NM_000016_705	NM_000016	ACADM	103	GCTGTTGGTCTCTAGGTAGCCTTTGGTCTATTGTACACAATCTCATTTCATATGTTTGCA
NM_004474_1237	NM_004474	FOXD2	3450	GCGGGCTCGGCCGCGGAGGGAGGAGAGGGCGCCCCGCCGCAATCTCACCTCTCCCAGGCC
NM_000826_440	NM_000826	GRIA2	2202	CACTATTGTTAGTCTCTTGATTCATAATGACTTAAGCACACTTGACATCAACTGCATCAA
NM_182513_343	NM_182513	SPBC24	629	CACACCAGAGTGTGCTTCATGGAGGACAGAAGCAACTTTTGTGCCAGGACTTAAAAAGAT
NM_032124_1301	NM_032124	HDHD2	151	CTTGGGGTTTTGATGCTTGTTTAGAGATCAGCAGTCTTGGATGGGAGGGAACAAACCTAA
NM_152548_228	NM_152548	FLJ25333	147	GCTTCTAATGTCTCCTTTTAAGGAGATGAATGTACCAGAAAAATAATAAAGCACAGAAGC
NM_004496_1495	NM_004496	FOXA1	283	CATGGTGTTAGTATAGCCAGACGGGTTTCATTATTATTTCTCTTTGCTTTCTCAATGTTA
NM_001008219_114	NM_001008219	AMY1C	104	GCAAAGCTCAATTTTCTATTAGTAACTCTGCTGAAGATCCATTTATTGCAATTCATGTTG
NM_152756_299	NM_152756	AVO3	4161	ACCACAGTTTTAAGAGTTTTAGTTACCATTGTAGCAAGAGCCAAGCACTGAATACCTACA
NM_003829_209	NM_003829	MPDZ	346	ACTGGTCCTGACTTCTTTTATGCTGTGTTCAGCGGGTCTTCAAAACTATAGGGGGGAAAT
NM_012267_352	NM_012267	HSPBP1	119	CTTTGTCACCTCCTTTGGAGGGTGCATGGGGGACGGGAGGAGGGGCACGAGTTTAAGGGA
NM_032782_615	NM_032782	HAVCR2	361	AAAGGAAGTGCATTCAATTAGTGTGTATTGCCAAGTTTTACTTGTTGTGCTCTTGAAAGA
NM_003859_276	NM_003859	DPM1	94	AGTTGCTGGCCTAATGAGCAATGTTCTTAAATTTTCGTTTACATTTTGCTGTATTGAGAC
NM_004115_220	NM_004115	FGF14	64	CTGAAGAGCAGCAGGAAGTAAGCTAATGCTTACTCTTTGCTGTCTCCGAACTTCTCTGTT
NM_014780_306	NM_014780	CUL7	110	CTTCTCTACCTTCCGGTAGCCCTGGACTTGGGGTCAGGGGAAGATAGAGCTGGAGCTTTT
NM_013447_3702	NM_013447	EMR2	1453	AGATAGTGCAGAAGTGACCCACTTGGTACAAGCATCCTTGCCAAGCCTCCACTAGGTCAG
NM_001002811_1559	NM_001002811	PDE4DIP	88	CAAATTTACTTCATCTTTCTGGAGTTTGAGGTTGTGACTCTCCTGCTACCAATTAAATAA
NM_001005196_853	NM_001005196	OR8B4	78	AACCCTTTGATCTACAGTTTGAGGAATAAGGATGTTAAACTTGCCCTGGGCAAAACCCTG
NM_207312_322	NM_207312	LOC112714	76	CTGCCACCCCCAGGATGGCTGCTTTCAAGTTGTTTGCAATTAAAGGTTCTGTACAAAACC
NM_015550_3077	NM_015550	OSBPL3	686	CTACATCTTCCAGATTTATCATGAGTGGTCTTGTTCTACTGTTAAAGATGTCAAGCCTAA
NM_013342_86	NM_013342	TFPT	71	CCTACCCAACTCTGGCCAGCCCAGCCTCTGACTGACCCATGCCCAATAAACTGAGCCCAC
NM_003201_1263	NM_003201	TFAM	260	TATATGTTTTAAAATGAGAAATCTAAAAAACGAAGTCTCCAAAGTCTCTGGAATTTGAAA
NM_000692_1896	NM_000692	ALDH1B1	1037	GTTGACTTGATGGTTTAGTGGATTGACTCAACTCAGACATAGGCTTGGAAAGCGTTAGGG
NM_001008658_78	NM_001008658	TUBGCP6	83	TACCAGGACACCTGAGGCTGCTCTGCGGGGGACATGCACAATAAAGGTGTCCTCAGACCC
NM_021186_71	NM_021186	ZP4		TCCTACTTGGCTATCAAACAGCTGAATTGTCCAGACCAAACATGTCAATAAAACCAGACT
NM_015997_221	NM_015997	CGI-41	109	TCCTGAGTCGTGGTTCCTTCAGTTTCATCCCCTTTCTCTCCCTCCATGGATTATGTAATA
NM_001003677_439	NM_001003677	MGC4707	365	TGTGCTGAAGCCACCGTATCACTAGGAAGGGGACTTGGCCGTAGCCTGTTAGTCCTCCTA
NM_001031_1	NM_001031	RPS28	144	GGTCTTGGATGTTGGGTTCGACCACTTGGCCGATGGGATTGGTGTGTCACAATCTGCTCC
NM_000725_747	NM_000725	CACNB3	626	TGACAGTCAAGGGACTGCTTTGGCATCCGAGGGCCTCCAGTCACCTCACTGCCACATATT
NM_198534_166	NM_198534	FLJ35784	110	GAGAAGATAGACCCTCGGGCTCCCCAGCCCCCTATGTACCCGTGCCCCAGCCAGTAATAA
NM_004284_250	NM_004284	CHD1L	96	AATATAGAGAAACACAACTTTTTTGGGAAAGCCCTTTGACCCCAGCTTGCTAGTTGCATA
NM_024894_1281	NM_024894	FLJ14075	145	TAATAATGGGAAACAAGCAGTGGAGGCTGCTGGTTAATCTTGGCACCAGTTTAATTACAG
NM_175056_1909	NM_175056	LOC131368	569	TAACTGACCATACTACTAATGTTACCCTATGTGTACAGGGATAGTATTGAAATATACTGG
NM_198275_205	NM_198275	LOC196264	92	ATAAACTGTTCAGGAACTCTCATAAGAGACTCATGACTCCACTTTCAATAAATTATGCTG
NM_001005239_8	NM_001005239	OR11H1	212	TCTCTACCTGTGGCTCTCACCTGGCTGTGGTTTCACTGTTCTGTGGCTCAGTGATGGTCA
NM_004515_403	NM_004515	ILF2	143	AGAATCCCCAACTCCTGAAAACCCCTCTCTCAATTAATACTTTGCTGTTGAAATGTTGTG
NM_021104_178	NM_021104	RPL41	183	CCTCTGATCGCCGATCACTTCTGAGACCCACCTTGCTCATAAACAAAACTGCCCATGTTG
NM_005002_233	NM_005002	NDUFA9	129	CAGCCAGGTCGTCTCTTTAGAGGATCCTGTACACAGTTCCACTATTAAAAACATTTGAGG
NM_024496_1184	NM_024496	C14orf4	647	GTTAAGCAGTATAATATCGGTTGGGTCATTTGCATCATATTCGTTAGCATTTATTTGGTG
NM_152474_185	NM_152474	C19orf18	112	CGTGGGCGTGGCTTGCTCCCAGAGAACCTTGTGGAAGAGAACATCAAAGAAAGAAACGCC
NM_007009_122	NM_007009	ZPBP	59	TTATTAAATGCAAAGTATATATTTGAAATATTAACATATAATAAATCATTATTATGCCAA
NM_001012503_1027	NM_001012503	KRTAP5-7	60	TAGAGCAGCTGGCCATGAGCGTCCCACCTGCAACAAGGTGTGCGTTTAAGAGGCTTCCTT
NM_025047_1136	NM_025047	FLJ22595	196	TAGAGTCAGAATTCTTCCAGATTGTTTCCAGCTGTAACAGGTATTGAATTTCCACCATGC
NM_031432_520	NM_031432	UCK1		CCTGGACACTGTGGCTGGCTGGTGTTTTGCTGACAGTGAACCCACAGGGGCAGAGTTTTT
NM_001112_1243	NM_001112	ADARB1	1337	GACATGTTTGAAAAATAAAAAGCATCCAAGTGAGAGCTGGTGAGACCACGTGCTGCTGGT
NM_005275_336	NM_005275	GNL1	78	ATTGTTTGCTTTGTAGCCCCTTCCCCAGATGAACTGAGGTGAGCGGCTGTTCCAGGCTAA
NM_182563_88	NM_182563	MGC21830	157	CAGACTGAGCCCCGACCTGGCCCAGCCCGGTCCCTGTCCCCAATCCAGCGGGCTGGCCAG
NM_004128_565	NM_004128	GTF2F2	94	GAAATTGTCAAAGAACAAAGCGGTGTTTTTCTTTTAAACAGGTGATCATGTTTCGTGTTC
NM_005264_216	NM_005264	GFRA1	390	ACTAGCATTTTCCATGCTGATGTTTATGTACTGTAAACAGTTCTGCACTCTTGTACAAAA
NM_024636_971	NM_024636	TNFAIP9	239	GATTTCACTTGCATTGTGCATAAGCAAAGAAGGGTTGATAAAAGTTCTGGATCAAAAAGT
NM_001363_24	NM_001363	DKC1	835	TGAGTAGTGAAGGCCACTTGAAGCATTGTGTCCAGCTGGAGGAGAAACTAAAGCCTTATT
NM_018184_1130	NM_018184	ARL10C	1153	TTATTGTGACAACTCTAGACCTGCCTGCTCTATCTAATGTAATCATGCTCGGCGTCTGCA
NM_018386_31	NM_018386	FLJ11305	335	TTCTTTGAAGGAGGCTTTGCGTGAAGGCAGCTCCGGCTCACTTTTCCTAAGTGTGGTTCC
NM_002970_430	NM_002970	SAT	123	AACTTCATTCTCGTGAGTCATTTAAATGTGTACAATGTACACACTGGTACTTAGAGTTTC
NM_152988_841	NM_152988	SPPL2B	168	GGGGCAGGGTTTCGGGGTGTGAACGAGGCTGGCAGTGAGTGGACAAGCTGTTCCCCTGGC
NM_018216_452	NM_018216	PANK4	71	GAGATCTATCCAGGTATGTCTGACGGGACGCAGCGCCGTGGGCATGCACCAAATAGAGTT
NM_001005492_329	NM_001005492	OR5J2	69	ATGTTAAACCCATTGATTTACAGCTTAAGAAACAAGGAAGTGAAGGAAGCTGTGAAAAGG
NM_022733_1295	NM_022733	LOC64744	108	GAACTACAGTTCCTGGCTGCCTTTCTCCTGTGTATGTGTAAATTCCTTAATAAATATTGC
NM_172037_625	NM_172037	RDH10	387	TGCCAACTATAATGAGTGAGAGGGAGAAATCTTATTCTATGGCATATGTATGGAAAGGTG
NM_020402_893	NM_020402	CHRNA10	106	GGGATTCTCAGTTGAGTTTCCAGAGCAGGAGGCCCTACAGACATTTGGCCCCAAATCCCC
NM_001009570_269	NM_001009570	CCT7	100	GGGTTGGTTACTTCATTTTACAAGGAAGGGGTAGCAGTTGGCCCACTCTCTTCTCACTGG
NM_058175_230	NM_058175	COL6A2	676	GAGGAGGAGCTTTAGGCCCACACCCGCCACAGGCCTTAAAGTCTTCTCTGGACGCTCCCT
NM_004403_538	NM_004403	DFNA5	377	CATCTGTCACTTGCATTCCACTTTCTTTGTTATACAGAAAGAGTCTGACCCTTTAATCCA
NM_031211_634	NM_031211	LAT1-3TM		CTGTCTACTGAAGTTAGTTCTTATACATGGTCTTATATTTTGGCTGTCTCTTTTCCCTAG
NM_152313_844	NM_152313	SLC36A4	331	GTCAGAAAATTGCAAACACTAGAATTAATGTTACATTCTAGTGGTAGTTGATCTTCATAA
NM_005723_262	NM_005723	TM4SF9	77	AAAGTCGTTGCGCCGTGAATCTCTACTGTAGCCATGAATTTATGGACAGTTGGATGCTTA
NM_194324_69	NM_194324	MGC39900	305	TACAAGTCCAGAACAACACTTGCCAAACCAAAGAGTCTTGGCAGAACCCTGTTTCTTTGC
NM_020666_990	NM_020666	CLK4	112	GAGAAGGAGGATTTGATTGGAAAGTATTTTGGGAAGAACGTGCTGCTGAAATTTCCACAA
NM_018320_1284	NM_018320	RNF121	167	TAAAGTGGGAGGTCAAACATGAGCCTTTGGCATTGGGTTTCTAGGGAATATGACCCAGTA
NM_020396_272	NM_020396	BCL2L10	77	GTGGCCAGTGTTTTAACTTGTGACAAGTACTCAGGTGTGAGGACAAGAATGCAAATGGCT
NM_001002799_1035	NM_001002799	SMC4L1	252	TGGCAACCACTTGGTTTTTGGAAGGAATTTTGGTATTGAATTAGAAGTCTGCCCTAGCTA
NM_177441_847	NM_177441	MGC3123	128	CTGGGCCCTAGGCTCCTGCTTCTGGGGCTATTGGAGGGTCAGTGTCTGTGACTGAATAAA
NM_022828_1692	NM_022828	YTHDC2	114	TGTTGGTATTTAAAATGAATACAACTTGAATGTAATTAAAATGCTGTTTTTTGGAAGTGA
NM_001054_130	NM_001054	SULT1A2	60	TGAGGGAGTGTGCGAATCAAGCCTGACCAAGCGGCTCAAGAATAAAGTATGATTTGTGTT
NM_153758_365	NM_153758	IL19	89	TCCATGTCTGTGATGTGAGCCGAGTGTGATATCCTGTAGTACACATTGTACTGACTGGTT
NM_015132_431	NM_015132	SNX13	1034	AGCTTATTAGTCATAGTAAACATACAAATTCCTAATTCTATGACAGTGTACATATATGAA
NM_001975_719	NM_001975	ENO2	256	TGCTAGAATGGGAAGGGTCATAAAAAGGGCCTTGACATCAGTTCCTTTGTGTGTACTCAC
NM_032927_341	NM_032927	MGC13159	371	CAATGCGAATCCATTTGAATATTTGGAGAAGGTGGTTTCATTATAGGTGCATAATGCACT
NM_001001695_352	NM_001001695	FLJ42418	144	AGACGTGAACTTTGACTTGCTTAAGGTGGGCTATTGAGGTCTCTTTGCTGTTGTGACCTA
NM_018138_515	NM_018138	FLJ10560	94	GAAGACTCATCTTTGTGATGCCCAAATGAAAAAGTTGGTGAAGGTAGTACCATTGTATGT
NM_020321_1	NM_020321	ACCN3	219	TCTGCTCTGTTCCGAAGACCTCCCACCCCTCCTTGTGCTGTCACCAAGACTCTCTCCGCC
NM_022764_1487	NM_022764	FLJ12998	110	TCAGTCTTCTCTTTGAAAGGGCATTTTCTCACTGGTTTTCCCGTGAAAATCCCGTGGAGA
NM_024629_1092	NM_024629	MLF1IP	237	TTTGAAATTACCTGCAGTGCTGTGACACATACTTTTCAATATTCCCCAATGGAGGAAGAG
NM_182559_345	NM_182559	TMPRSS12	304	TGCCTACATAGAGTTCTCATGTCAACATTTTATGGGCTATAACTATTGTGACAGATATAC
NM_005064_431	NM_005064	CCL23	76	AGCATTTATTCTTGTGTTCTGGATTTAAAGCAATTCATCTAATAAAGAGTTTCTCACTTT
NM_024719_565	NM_024719	GRTP1		CGACAGGCCTTCTGAGGAGACTTGAGACGCTAGGAGAGGCTCAGGCCCGGAATGCAGAGT
NM_005504_5673	NM_005504	BCAT1	984	GTAACTTTTTTCCCTTGGAGATACCATTTACCACTATCTCCCTATCCTAATAGGTGGAAG
NM_138424_21	NM_138424	KIF12	73	AGGTGATTCAGAGAACCAGGCAGCAGGGATGAAGTACATGATAAGAGAGGCATCAGCTCC
NM_032718_995	NM_032718	MGC11332	1007	AGACTGGAGCGAAGCTTTTCCAAGGCGAACATATATTCAACGTTTACCTGAAAGTCTCTT
NM_014662_1	NM_014662	DEPDC5	370	GCCCCCACAACAAATCTTCTACTCTAGAAGAAAGACTTTGGAAGCAGCTGCTGCTGCTGC
NM_002805_52	NM_002805	PSMC5	73	TGAGTGGACAGCCTTTGTGTGGATCCCTCCAATAAAGCTCTGTGGGCCAAGTCCTCTAGG
NM_198951_234	NM_198951	TGM2	204	ACCAAGCACCTGCTCAACCTCAACCTGGAGCCTTTCTCTGGTAAGGGCCTGTGTTCCTGG
NM_031497_2225	NM_031497	PCDHA3	132	TCTGGGGAGGGCCCACCCAAGATGGATCTCATGGCCTTCAGCCCCAGCCTTTCACCTTGT
NM_003084_667	NM_003084	SNAPC3	160	ACTGAGGAGAAAAGTTAACCAGGTTACTCCCAGTTTGCCCATGTGTTATGTGTCAGTTAT
NM_152444_523	NM_152444	ZADH1	74	CTGATGTACCTCAAGTTTGTTTTATTAATTGTACTCAACCCTCACAGAACAGTAAAACTG
NM_001238_574	NM_001238	CCNE1	99	AGTTGACAGTGTACAATGCCTTTGAATGAACTCTGTTTTGTAAGTGCTGCTATATCTATC
NM_003644_6601	NM_003644	GAS7	116	CCCCCCTCCAACCCGTTATCGCATTTGTGTGTATTAACGCTGAAGAATTAAATGTTTAAA
NM_017559_212	NM_017559	DKFZp434H2215		AACCAGAACTGTGAGACTTACCGTACCACCAGCACCATGCAGGCCCAAGGGCCTGGCAGA
NM_002022_378	NM_002022	FMO4	304	AACTACAGAACAGAATGTCCCCTTACCTAGTAAGTCTTTGGCGAGGATGAACCTGATTGT
NM_017854_281	NM_017854	FLJ20512	105	GGGCCTGGCAGGCGCTGGACGACAGCGCCCGAGGACTGGGACATTAAAACCTGACCTCCC
NM_023947_1372	NM_023947	MGC3234	173	TGCAGCCCTTCCCACTGCTTTGCTGCTGCTTGACATGGGTGTAGGAGATACAGGTGGTGT
NM_004311_2126	NM_004311	ARL3	1134	TGATAACGGCCTCTGTAAATGTTCCGATTTGCTCCTCAGCTGCAGAGACATAGAGACATT
NM_014403_227	NM_014403	ST6GALNAC4		GCCTTGGAGTTGTGACTGCCGGGGCCGTATCAGGAACGTACGGGTAAACGTGTGTTTTCT
NM_152588_1976	NM_152588	DKFZp762A217	112	AATCACTGTGTTTTCAGAATGATATTTAACAACAAACCCGTGGTCAAACCAAAATAGTGG
NM_015530_982	NM_015530	GORASP2	367	TTGCTTTCTACGTCCACCTTATAAAGTGGCATTTCAAAGAAATAAAGAAGGTGTCACAGT
NM_018169_349	NM_018169	FLJ10652		CACCGAGGAACCATAGGGTATTTGAATTTCTATTTTATTGAGCCGGTTTACCTTTATTTT
NM_080864_119	NM_080864	RLN3	144	GCGACCCAGCTGGCAAGGAACCCCCCAGACTCTTCGGGGCAGCCGAGATGTCCTGGCTGG
NM_022357_204	NM_022357	DPEP3		CACCTTCCCAACTGTCATCCAGTGGCTTTGCTGACACGGCCGGTCCCCCAAGAGGTCACT
NM_007197_2290	NM_007197	FZD10	521	TCTGGCCTTCACCAGTAGTCTCTCTGCAAGACAGAAACCTTCATCAACCTCAAATTTGTG
NM_004237_768	NM_004237	TRIP13	280	GCACCCCTGCATTGCTGAGATGTTTCTGCCCATGGTTTTGTTTGTGCAATAACGTTATCA
NM_000101_205	NM_000101	CYBA	131	GATGAGGTTGTGTGACTTCACCCCAGACCTGCCCTCCCGCCAGGGGCGCCCGCCCGCAAT
NM_006336_1535	NM_006336	C9orf60	89	TTTACCCCCTGGGGCCTGGGGAAATGTCTGTACTTTGGGATGTCACAGAAATACATTTTT
NM_203444_628	NM_203444	ABCB9	636	GCACATTCACCAAGATGTTCTAGAAACTTCTGAGCCAGGAGTGAATGGCCCTTACTTAGT
NM_005558_925	NM_005558	LAD1	159	CCTATGAGCTTGGAGAATGAACCATCAGAGAATCTAGAACGGACCAAGCTAGGAACATCA
NM_002865_300	NM_002865	RAB2	98	TTGCATTTGATTTCTAGGTCAATTGATGTGATTATTTTTGTTAAATGTTGTCTTGTGCCC
NM_182625_1469	NM_182625	FLJ40869	70	TGTCACCTAAAACTCGGGTTTTAAAAGATCCTCTGTATTGAAAACTTCTGATAATGCATG
NM_031949_121	NM_031949	TTLL2	83	CATTGAATCTGTTTAGAAACATGTTCTATCCAAATAATCTATAAAATATTCATGAGATTT
NM_004200_3343	NM_004200	SYT7	166	TCCTCTTTGCAAAATCATATTTTTGTGGGAATGGGTCCTGCTTTTTGTGGCAAGGCCTGT
NM_153026_1313	NM_153026	PRICKLE1	80	CATCTTATTGTGAGGCCAACTTGTCCCTTCCAACCCTCTTTGGCCAGGTAAACATTGTAT
NM_152420_515	NM_152420	C9orf41	423	GAGTCTAAGGATCCTCAGTCATATTCAACATCTGGAGTTGGGACTTTGTTCACTTTCAAT
NM_144682_2609	NM_144682	FLJ31952	3703	CTGATTTCCCTCCATATTATAAGTGTTGAACTCTTCTGCCGGTCTTCCTCTTATTTGTGT
NM_145035_1024	NM_145035	ADMP	531	GGGAAAAGAGAAAGGAAATTGTTTTCTTTTTGTGCTTTTATTCAGCGGAGGGGAAAAAAG
NM_005634_1572	NM_005634	SOX3	510	ACGCCGCTGCTCCTTCTTTCACCTTTGTAGACTGGGAATTGCTGTGTTATTTGCAAAGAA
NM_006991_3100	NM_006991	ZNF197	277	ATCCAGAATGGTCAGGTGTGGAGTTGAGTGGACAAGAGTCTGCTGATGAGGACAACCTAA
NM_173621_373	NM_173621	FLJ34790		ATGCGCCTAAACACAATTTGCCTCTTTATTATTTATTCAGATTCCCACGTACGTGCGCCC
NM_003876_329	NM_003876	C17orf35	563	TGCTGCAAGTACCAAGTGGAGTACGACGCCTATAAACTGTCGCGCCTGCCTCTGCACACA
NM_138739_816	NM_138739	SPAP1		TCCCCACACCAACCTGAAGAGTACAGACTCCACTTCAATGATCTCTTACATGAATTTGTA
NM_012483_124	NM_012483	GNLY	60	CTTCCCCGACTCCCTCTGCTGCGCTCCCCTCTCAGGAGAATAAAGTGTCAAGCAAGATTT
NM_012275_1195	NM_012275	IL1F5	1119	AGCCTCCACTTCCCCAGAGTTAAATTCAAACTGAATTGAGCTCTGCTGCTCTGGTTTGTT
NM_033239_782	NM_033239	PML	353	TACGCATTCGTTAATTCTTGGTAAAGGAATGACTCAGTGAATGACTGGCTATGCATGGAC
NM_024742_2278	NM_024742	ARMC5	163	GAACATGGAGCCGGACCCCAGGATGACGACGATCTGAAGACCCGGGAGTGAGAAGCCAAG
NM_001008703_406	NM_001008703	C6orf1	110	TGGGGCCAGATGTATAGTATTCAGTATATATTTTGTAAATAAAACGTTTTGTGGCTAGGG
NM_022766_2758	NM_022766	CERK	93	GCTGGTTTCAAGATCAGAAAATGGCATTATTTGATCTGAACTGTTTGAGAAGACACAAAT
NM_020904_326	NM_020904	PLEKHA4	129	CTGGGACCACTCAGGGCATCAGGGGCGTGGTCTGGTCCCCATCGCCCGCCCGGGAGGGAA
NM_005074_66	NM_005074	SLC17A1	64	CAAGGCTAAGGCTGAGGGGCAGTCACTAGCACCAGGAAGAAGGTGGTAGGAAGAGTCCTA
NM_181789_3410	NM_181789	COLM	709	CAAGATACTGTTTTAGGAGTTTGCCCTCTTATTTATAACCAAAGTTGCTCTAAAGCACTT
NM_006296_176	NM_006296	VRK2	381	ACACTTCTACAGTCAGCACGGGGATCACAGAAAGTTCAACTGGACTTTGGCCTACAATTT
NM_024492_451	NM_024492	LPAL2	85	GTCCCAGTCAAATTCCTATTTTAACATGCTGTCAAGTGTGTGATTCTTTCCAAGCCAATA
NM_152392_104	NM_152392	AHSA2	147	TTTTTATAAGGCATTACTTTTTCTAAGCAGAAAACATGTCACATTTACCTTTTCCCTATC
NM_003897_926	NM_003897	IER3	60	CGACTGTCGAGATTGCCCAGTATGTTCTGTGAACACAAATAAACTTGATTTACTGTCTGC
NM_007221_345	NM_007221	PMF1	155	CACTCCTGCTGGTTCCTGAGCCCTTTTCCCTGGGCCTGGCTTGGAGAATCTGTTTTCAGT
NM_016047_23	NM_016047	SF3B14	258	AGAAAAAGGAGGAACAGTTGAAGCTTCTCAAGGAGAAATATGGCATCAACACAGATCCAC
NM_152737_1940	NM_152737	RNF182	153	GTTAATTTGGCTTTAAAGAGCAATCTTTGTATGACACCAGAAAACTCTTCATGCTGTTGA
NM_147129_1610	NM_147129	ALS2CL	258	TTCCCTGCCTCCTTTGAGATTTGCGAGCCCTTGCTGCAGTTCAGATTCAACAAGGCCCTC
NM_001008661_170	NM_001008661	KAT3	312	ATTTACATTGTTTTTCCAAAGCAGTTAACACAACTCCTAACAATATTCAGGGGATCTGAC
NM_170606_71	NM_170606	MLL3	271	ACTGCCGGAAGTGGATGAACTGAAATGCATTCCTTGCTATCTCAGCGGGCGGCTTGTCCC
NM_024670_1353	NM_024670	SUV39H2	365	TAGGATAAATTGTTTACATGTTTGGACCCTCAGAATCTGTTAACCAAAATTGCAGAATGG
NM_133439_162	NM_133439	TADA2L	85	AATAGGAGAGATAATGATGTGTTTTATTCAGAGTTCTATAAATAAATAAATGGATATTTC
NM_012259_1926	NM_012259	HEY2	218	TAAAAGATAAGAGACACAACATGTATTATGCACTTCATTTCTCTACTGTGTGGAGAAAGC
NM_003429_1787	NM_003429	ZNF85	203	AACAAACTACAAGTGCGAACAATGTGGCAAAGCTTAATTTATGCTCATACCTTATTGCAC
NM_031274_334	NM_031274	TEX13A	569	CCCACAGAGGAGCTGGAGAGAATCCTCCTGCAGCTCCTCGGAGATGCTGATCAGGAAAAT
NM_005947_87	NM_005947	MT1B	168	GCCTGATGTTGGGAGAGCACTGCTCCCAGGCATAAATAGAGCAACCAGTACTAACCTGGA
NM_021972_581	NM_021972	SPHK1	493	TTGGTATACATGCCTGTGGTCGCCTTCCGCTTAGAGCCCGAGGATGGGAGAGGTGTGTTT
NM_004632_310	NM_004632	DAP3	60	TGTGGTTTTTCACATTTAAGATAACTGTGGCTCTTTTCCTAAAAAATAAAATACCTTTCT
NM_006926_1341	NM_006926	SFTPA2	331	CTTGTTGCTGTCACAATTATTACCATCTCTCCAGCTAGCAAAATTACTACCAGAGCTGTT
NM_080662_459	NM_080662	PEX11G	182	TGCCAGCTGGAGTTTTGTATCCAAATCAAGAGGAGGAGGAGGGAGCCTGTCGTGCCTTGG
NM_014001_1727	NM_014001	GGA3	78	GTGGCAAATGGCTGTACTGGATATACCAACTCTGCTGCCCTTGTTTTGCTGCATGTTAAA
NM_003546_280	NM_003546	HIST1H4L	84	CAGGGTCGCACCCTCTATGGCTTTGGCGGCTGAGTGTTTTCCTTACTTATCCCATTCCTC
NM_198988_1236	NM_198988	LENG9		CGGCTACCATCAGGTCTCTGAGACGATCCTCTTGGCCCTGGGGCTAAACACACCCCCTCA
NM_002885_716	NM_002885	RAP1GA1	320	CCTACATGTGACAGACAAGTGACCCCCTCATGGGGGATGGGGACCTACCTGACTCCTCAG
NM_001010923_665	NM_001010923	C6orf190	1185	AGGAGTTTTCCATAACCTCTTCTATGACACAACAAGTTCATGACTGAAATTTCACCGGAT
NM_007005_1637	NM_007005	TLE4	77	GACCACCAGTACTTCTATAATGGTAGATTGTTTGTGCATTCAGACTTTTAAGCATTAAAC
NM_007346_567	NM_007346	OGFR	1200	AGCCCCCAACAGAGCCAGGCCCTCAGAGTGCCTCGGAGGTGGAGAAGATTGCTCTGAACT
NM_021624_3150	NM_021624	HRH4	84	GAGAAATATGTGTTTAACGTTCAATAATAATTTGAAAAATTTGAGAAGTAAACTCTCATA
NM_019112_217	NM_019112	ABCA7	80	CCCAGGCGCCCTGGACTTAGGCTGGCAGAGGGGCTGGTGCCCTGGAGAAAATAAAGAGAA
NM_025209_147	NM_025209	EPC1	60	GATGATGGAAAGCAGCACATGCGTTTCTGTGGCAGCTGTGGGGACTTGACAGCAATGCTC
NM_005751_425	NM_005751	AKAP9	130	TCTACTGGTGATGAAAACAGATACCACTTGTAGAGACCTATTTTTGTATAATGGTAGAAG
NM_006286_518	NM_006286	TFDP2	122	TACAGTTCCCTGCAGCAATTGTATGCTCTCACCCAGTGTGCAATTTGTGAAGATGAACCA
NM_005560_161	NM_005560	LAMA5		TCTGGTTAGGCCCTTGCAGGTGACTCCTCTCACTGCCCTTTGTGCTCACCTCATAGGTGT
NM_144995_228	NM_144995	DHX57		TGATTCTCTGAGCAGCATTCTGAATAAAGTCCTCTACATCCAATCCCAACAAATCCAACA
NM_018330_1516	NM_018330	KIAA1598	94	CAGACTGCATTAATTCATGAAACAAATTCTGTTATGTCCTGTAATTTGAACTCTCCTCAC
NM_004542_83	NM_004542	NDUFA3	87	GAAACTGTGAGCACCTTCACTGACAGAGGCGGCCCCTCCCACGGCTCCCAATAAAAATGT
NM_032812_89	NM_032812	PLXDC2	396	AAGGTTTTATTGTATCAGAGCAGTGCTAAAATTTCTAGGACAGAACAACACCAGTACTGG
NM_001002862_1614	NM_001002862	DERL3	761	AGAGTGGGGACCCCTCCCTATTACAGATGAGAACACAGAGGGGACATGAACTCCTTGGAG
NM_033420_794	NM_033420	C19orf6	497	AGGTTCTGGAGGGGGCTTGGTGAAAGGTCTGTAATGAACCGTCTTGAGGATGGAGTGGGG
NM_004387_519	NM_004387	NKX2-5	557	ACTGCCGCCGCCAACAACAACTTCGTGAACTTCGTGTCGGGGACTTGAATGCGGTTCAGA
NM_030785_276	NM_030785	RSHL1	143	AGCAAATTTCCCCTTAGAGGTCGTTAGTATGTATTAATATTTTCACTGTTTGCTTCCTGT
NM_173854_1641	NM_173854	SLC41A1	973	CATCTCTCCTCACCAAGCACCCAAAAGATTTAGAACTAGCAGGGTGAACATCAACTGGTT
NM_144578_295	NM_144578	C14orf32	121	ACAAATGTTGCTTTAAGAAGTAATTATAATTAGGAATAGGCTATGGATGTGATACTTGAT
NM_006277_690	NM_006277	ITSN2	239	CACTCTCTGCTAAGACAATATAGTCTGGAGTATAAGTGGGAAAGCTTGATTTAAATACTG
NM_172209_305	NM_172209	TAPBP	711	CTCGGGGCGTAGCGCTGAGGTCACCCTGGAGGTAGCAGGTAAGAGCTGGGAGCTCCGCGG
NM_032907_196	NM_032907	BMSC-UbP	99	ACTCATGAAGGTGCCTCCATCTCTCCCTCCCCCAATATACCTATCTGATGGTCAACTCTC
NM_032271_1486	NM_032271	TRAF7	76	CCTTTTTGTTTCTCTGGGGAAATTCGCCTCAGCTCATTCCCAATAAATTAATACTCTTGA
NM_001138_180	NM_001138	AGRP	88	CTAGCTGGCCAACGTCAGGGTCAGGGCTAGCGTAGGGGCAAGCAAATGCGAATAAAGGAT
NM_014621_523	NM_014621	HOXD4	87	GGGGGGCGGGATTCTGTCTCTAAGTATATTATATGGCAGGAGCTACTGAGAACATAAAAT
NM_018283_579	NM_018283	NUDT15	911	TAAAGAAATGTTGGGGAGAGGGTAATAAATATATTGTGACAATCTTTGCAACTTACAGGG
NM_024093_122	NM_024093	MGC5509	107	GACAATATTTACAGAAATCCTGATTATTGTGGAATTTTCTTAAGAGGTTCCAAATAGGTT
NM_175734_1321	NM_175734	LOC201243	83	CCAGCAGGGGGATATGGGGCGCGGGGCAGGGCATGGAGAGAGAAGAATAAAGGGAAACAG
NM_198141_281	NM_198141	GANC	933	TTAAAATCCATGTCTTTTAAATTGTTTTTTAATTAAGTGCTGTCTGCTAACCAAAGAATA
NM_001871_291	NM_001871	CPB1	94	TTCTTTTAAGTTTCTGGGTCTATTAAACTAGGTAGATCTTTTCATATTGATCATAATAAA
NM_152507_1852	NM_152507	C21orf128	77	GGTTGTGGTTTACAATCTTTATTGTGACTTCAAATACCTGGGCATCTGAGACAGACAGTG
NM_013943_2659	NM_013943	CLIC4	125	AGCTTATAGGATGCATGTATTTTCTTTTCTCTTTGGAACATCAACACCAGTATATTGCTG
NM_001012973_65	NM_001012973	PLAC9	83	CACAGAGCCAGCCCTGTCCTCTCGCCGTCCTTCCTCAGCTTCATGTGAAATAAAAACTAT
NM_138362_17	NM_138362	CXorf44	699	CTAATTATCTCCGCTATGAAGGAGAAGTATTTTTAAGGAATATCAGAAGAAAGTAGAAAG
NM_014640_442	NM_014640	TTLL4	128	AGAAGGTGAGGAAGGGTCACCCTTTGTCACCTGTCTGCCTGGCTGGCACCTCATATCTCA
NM_003571_1	NM_003571	BFSP2	262	CTGATGGAGAAACTTCCTCCTTTCATGAAGAAAACACCCTTCCTCATCAGCTGACCCGTG
NM_016472_612	NM_016472	C14orf129	1139	GCCTTATTGGAAACAAATTATCAACTAGTTTCCCCTGCACAAATTTTGAAATTCACTGCT
NM_015662_81	NM_015662	SLB	139	CTTTCAGTAGTCGGTAGAGCTGAGGAAGAGTTAGGGCCTCTCCCTCATTAAAGTTTTATA
NM_033256_132	NM_033256	PPP1R14A	84	CTCTCGCACTCTCCCTGCCCTGCCGACACCGCCCAGCTTGTGTATAAGTTGTATTTAATG
NM_080748_121	NM_080748	C20orf52	187	CACTACATCTATCCCTTCCCATCCATCCCAGCCCACGTACTAATAAAAGAAAGTCTTTGA
NM_016462_421	NM_016462	TMEM14C	120	TCTCTTATGAGATTTAGAATATCTGTTCTTTTGCTCATCTTAGACCACAGACTGACTTTG
NM_024051_484	NM_024051	C7orf24	153	ATTGCTCTGCTCTGTCTGAGATTTTAAAAAATCAGCTTAATGAGAGTAATCTGCAGAGAA
NM_213656_364	NM_213656	KA35	80	TTCTTACTACTATAGCGGGTCCCCATTGCTAAGTAGAATATCTTGTATTCTGCTCCTTCC
NM_014929_688	NM_014929	KIAA0971		AAACACGGATGAGATAATGTGTAGATGGCAAGGAGTCATGCTGTTGTTGGGTCCTTCCTT
NM_006481_339	NM_006481	TCF2	936	TGTGGATCTTTCTGCGGTGTGATAGATCCTATTGCTGTTTCTGGAGCAACAGTTATGGGA
NM_015072_93	NM_015072	KIAA0998	572	AGCACTTCAAGGGGTCCATAGTATTTTCTTTTGCTGCCTCAAAGTCCCCAAAGCCTTCAA
NM_018704_3595	NM_018704	DKFZp547A023	117	CTCCACAGCTTATAGTTTGATAAAGGCAAATACGTGAAAAATGAAAATGCTACTAATGCC
NM_170672_1332	NM_170672	RASGRP3	615	TTTCTTTTCTCCACTGAGGACAGTTCTGCTCAGCAAAATTGTTGAGTACCTGTTCCAGCC
NM_006541_112	NM_006541	TXNL2	577	AGAGAAGTTTTATAACTGGCATCCCATTCTAGTTTCAGAGTCTTGGGGGCTTTTTTCTTA
NM_000393_1473	NM_000393	COL5A2	243	ATACTGTATCTGGAATGCTTTGTGTTACTCGCACCGCTTCTTAGACCAGAACATGTAGGT
NM_005759_330	NM_005759	ABI2	123	AAAGCAAGCTGAGTCTGAACAAACGGATCTTTCTGCCATCATTTGTACAATGCTGAGCTG
NM_018949_1050	NM_018949	UTS2R	121	CTTCCAGCGCGGCTCCGGCCGCTCCCTGTCTTCCTGCAGCCCGCAGCCCACTGAGAGCCT
NM_003715_688	NM_003715	VDP	319	GATGCTGACACACAGTGATGTGGAGGGCGTTCAGGAGAAACTTTTGCAACAGTGTATTAA
NM_030643_490	NM_030643	APOL4	376	AGCATCCACTCTCCCTTGTCCTCCCGGGAGTGTATCTGAGTCAGCCAGTGGCTTCTTGAT
NM_022059_934	NM_022059	CXCL16	370	AAACAACTGGCCTCAGGCCCTTGCACCCTTACCATGATTCCTGGCTTGTTTGTTCTGCTC
NM_015185_643	NM_015185	ARHGEF9	1126	TTCTTTGTGGGAATCAAATTACAAGCTATTTAAGCTTCTATTCCATCACAACCAAGTCAG
NM_001001874_813	NM_001001874	NYD-SP25	139	CTGGAGTTGCACATTCATTTTGCTTTGGCTTTTTTGTATCAGTGGTCATGGGCACCAAAT
NM_001007278_6713	NM_001007278	RFP2		GTTCCTGTGTGTACAGAGTGCCCTTTTTATGTTAAGTGTGTGTGTTTTAGAAACAGCACA
NM_145171_122	NM_145171	GPHB5	71	CCTATCCCGTGGCCGTCCGCTGTGACTGCGGAACCTGCTCCACTGCCACCACGGAGTGTG
NM_139055_214	NM_139055	ADAMTS15	562	AGCGGTGGAGAGCCTGCAGGCCTCCCGGCCCATCCTGGAGCCGCTGACTGTGGAGGTCCT
NM_033215_1580	NM_033215	PPP1R3F	83	GTTCTCCTGTTTGGGCATGAGTGTGCAGGGTGGTCACTTTCTGTGGGAGGATCACAGTGG
NM_000126_227	NM_000126	ETFA	77	TTCCAAGCAGTTATTTTTTGAAATTTTTAAATTCTGTAATAAAATCTATAATAAAACTTT
NM_002267_1167	NM_002267	KPNA3	1206	GTAATTCTGCAAAATCCTATTACTATGTCAAGTTATTGCTTTTGGTAAATTGTCTGGCCC
NM_133279_646	NM_133279	FCAR	647	TTCCCATCACACTTTCCACCTTCACTTCCTCGCTAGAGTTCTCCAGACAGTGTTCATTGA
NM_005920_4126	NM_005920	MEF2D	127	ATAAGAAAAGACAAAAGTCCTCGAGATTCTTATGAGTTTTGTTTGAAAACTCTTTCACTA
NM_004814_203	NM_004814	HPRP8BP	263	TTCTGTCCGATTTCACCAGGATGACTAAGGCAAGCTCCCCAAGCTCCCCGTGGCCTCTAA
NM_194289_663	NM_194289	LOC152195	370	AGAGCTTTCATCTTTGGTTCGCTGTAGACTCGGGGACTATCAGAAGAGAACTGACTCATA
NM_004297_302	NM_004297	GNA14	251	GCAGATCGTGGAGACAGAGATGGGTGATGGAACTTGGAAGACATTTGAGTTGACCAAAAT
NM_001004702_31	NM_001004702	OR4C3	156	ACCTTGTATATTTACTTATATGCATCTATTTTCTACTTTATCTATAGACAAAAGCATGGC
NM_178229_1104	NM_178229	IQGAP3	92	TCTGTTTTCCCCACATCTACCCAACTTCCTGTACTGTTGCCCTTCTGATGTTAATAAAAG
NM_005589_287	NM_005589	ALDH6A1	295	ACCAGATTTTTCACTTGCTCTTCGTACATTTTTGAGGTAACTGTTGTAACTATGAAATGC
NM_024038_47	NM_024038	MGC2803	96	ACCCTCCTCCCTTCCCTTAGCCATCACTTCTGGGAAGTAAAGAACTTGACTTAGTGCCGG
NM_172369_21	NM_172369	C1QG	894	ACCCGAGGACCCAAAGGGCAGAAGGGAGAACCCGGCACACCTGGCCATCCTGGGAAAAAT
NM_138797_117	NM_138797	LOC129138	1097	CCCACTGCTGTCTCAGTACCAAGAAAAAGCCCAGCAGCATCTGGGACTTGGAGCTGCACA
NM_052813_381	NM_052813	CARD9		CATGCATTCATTGTAGAAGTGTGAGAAAACACGGCAGCTTAAATAAATAAACAGCACGGG
NM_014693_818	NM_014693	ECE2	183	GTACTGGTTCCTGTGTCTTAGGGCACAAGCCTTAGCAGGTGATTGATTCTGCCTAGACCA
NM_014245_1121	NM_014245	RNF7	128	TAACTGTGTTTTAGGTAACATGTTAATAAGGGAAAATGTTTACCAGTGTAGCATTGGGTC
NM_003676_1046	NM_003676	DEGS1	85	AGACTCGAATTAGACACTGTTGAATCCTGTACAGCCTTACTCATAAATAAAGTACTTACT
NM_015025_2091	NM_015025	MYT1L	814	AGTTTTCCACAAGGACTTTACTAACTAGCTGGGAAAAAGATGATGTAATTACTTCGGGGC
NM_017677_908	NM_017677	MTMR8	88	CCCTTTTGAGGGTATGGAGAGATGGTATACAGTAGGTAACTGAATTGCAGAATATATTAA
NM_021007_1309	NM_021007	SCN2A2	93	CAAATGTATACTTAAGGTCAGTGCCTACAACAAGACAGAGACCTCTGGTCAGCAAACTGG
NM_207372_2468	NM_207372	SH2D4B	99	ATCCCTTGTAAGTTGTCCTGCAAATGAAATTACTGTCTGGAAAACTGCAATTTCATCTTG
NM_018590_2290	NM_018590	GALNACT-2	87	AAATGTTATATGTTTTTGACATTTATTAAATGGTACCAATAAAGTATTTTATTATCAAAA
NM_030764_294	NM_030764	SPAP1	748	AATCAGTGTGTAAAGGGTTGAGGGAAGAATAAGCAAGAGATACAAGGTCTCACCTTCATC
NM_001007262_1359	NM_001007262	C21orf18	92	GCACCTAAATATGTTAATTCCTTTACACCTTTCAAAATGGACAGCCCCTTGAACATTAAA
NM_032885_454	NM_032885	APG4D	344	CTCCCTGTCCCAAAGCCCCCTTGGGGGAACTGTGGCTGCTGGGGGCCAATAAAGTTGTGT
NM_018697_1975	NM_018697	LANCL2	534	GCCTAGGATCCAGGTGTCTCCCAGGTGAGTCCATCCACACACACATTTAAAAAATACTAT
NM_177423_302	NM_177423	PPFIA1	62	AATGTTTTTAAATTAACTCTAACATTTGTTTATAAAAGTTTAACCGTAATAATAGAATTT
NM_001801_509	NM_001801	CDO1	234	TCAGTCTTACCTTACGAATTTCTTTTCTATGAATAATAGAGAGGAACTTACAGCACTCTG
NM_002580_227	NM_002580	REG3A	62	TCAGTCTCTTCATTTTGTCATATGGCCTAAGGCTTTAAAGAGCAATAGTAAAATTTTTAG
NM_002602_338	NM_002602	PDE6G	583	CGAGTCTCCCCTCCCAGGGAGAACGGGAAGTGGACCCCAGCCCGGGAGCCTGCTGGACCC
NM_178588_143	NM_178588	PPP2R5C	187	GCTGCCATCTTTTTCAGTCATTTTAAAATGTGGCACGTTTTACTGCTATTTCAGTTAGAA
NM_004395_805	NM_004395	DBN1	67	TTTTTTGGAAAGCACAAACTTCTGTAACGGGTCGTGCTCATGTCTGTTAATAAAGAAATC
NM_001011709_132	NM_001011709	PNLIPRP3	753	CATCCAGACCAAATGTAACCCTTGTAAATGACTCCCAGTCATTTGCAAGGGTCCTACTCA
NM_025084_27	NM_025084	FLJ22795		GACAGTGTGCTGGACTTGGAGCCCCTTGTAGCTTTTCACACCGGCTTCTACACCGCTTCA
NM_002420_1517	NM_002420	TRPM1	220	TTTATTACTGAGGACCACCAAATAGCCTAGGAAGTGCCCTTGAGCATTGAAGTCACCGTT
NM_000779_464	NM_000779	CYP4B1	301	GCAGCAGAAACTTACATTCCAACCTTAGAGAGACTCATAGTGAACACAAGGAAAGTTTTG
NM_016061_818	NM_016061	YPEL5	1097	GTCACCACATAATTGGTGTTGATTGGAAACTTCTGAGATGGGACAGAACTGCTGGGTTGT
NM_004529_1519	NM_004529	MLLT3	77	TGGGTATCATTATTCCATCTTCTCCATAAGTGGAGAAATGAAAAGTAAGAACAGCTCATC
NM_177437_210	NM_177437	TAS2R60	744	GTGGGTGGTAATGGGTAAGACCATTTATGTTTTGCTGTATCCGACAGCCTTCCCATACAA
NM_194299_32	NM_194299	LOC221711	200	AAGGTTACTGCGGGCTCAGGCCGCGTTAGCCAGACTTCCGTGCTCTGTATGCATTCAGTT
NM_207479_2006	NM_207479	FLJ41046	605	GAAAAATCCATAGGAATGATTCAGAGGGATTTCTCTTTTGTTCGTAAATAAACCCTAACC
NM_152888_931	NM_152888	COL22A1	294	CCCTTGAGAGTTGATTTGTCTTCTAAACTGTGGGTAAGGCCCCTTCAAGTTCCTCTTGTT
NM_002624_112	NM_002624	PFDN5	120	GGCATGGCTTCCTAGTGCTGGGAAGAGTCTTGTGCTTAATGCCAATAAATGTGCCAGCTG
NM_001005214_369	NM_001005214	FLJ25811	89	TCTCTTGCCCTCCCCATCCCACCACCTTGGAGCTGTCATAGAGATTGAAACCTACTAGTA
NM_020839_898	NM_020839	WDR48	857	CATGGGTTCTTGCTCTGGATGAGCAGCATGACACCACTAAAACTTAAGACCATGGTGAAA
NM_014070_855	NM_014070	C6orf15	191	AGCCCTGGGTTGCAGTGGGGCTAAAGCACATAGAGGGAAACCCAACATTGGGAGTTAGAG
NM_014391_729	NM_014391	ANKRD1	156	GTGGAAGGAGCGGCAAACTGGGACATGCAAAATTGAATTTGCTCAAAAAAGATGAAAGGA
NM_022110_53	NM_022110	FKBPL	1109	GTGGAAGGGACCAAGCATTCAAATGGAGACGCCAGCAGTCAGTACAACTGGAGAAAAGGA
NM_003102_713	NM_003102	SOD3	625	CGCGAAAGCGAGTGCAAGGCCGTCTGAGCGGAGCCCCACCCGGCGGCGGCCAGGGACTCC
NM_030818_630	NM_030818	MGC10471	126	CGTGGAGTTATTTATTTGGTCTTGGTGAGGGTGTTTGTGCCTTGTGAGACTCCGTACATT
NM_017711_133	NM_017711	GDPD2	249	CTTCAGGGGTGGTGGGTTGCAGTGAGAGGAGCTTGCCAACAGGAGATTTTGAACCATGAG
NM_016561_835	NM_016561	BFAR	387	AAATCATTGAAGGTCTGGATCCCTTTCTCTGAATGGAGAGATTGAGAGAGATGTCGGGCA
NM_020156_739	NM_020156	C1GALT1	103	TAATTGGTAATATTTCTTCCAGAAGAAGCTAAAATAAAACTGGCACTTACCCTGAAGTGC
NM_152570_1343	NM_152570	FLJ31810	83	GGCATTCTGGGGATCTCAGTAATGAACCTGAATCTTTGGCTCACACTCATGGACAATTAT
NM_031922_571	NM_031922	REPS1	96	TCTGCATTCTTCACAAATCATGTGTTACGTTCAAGCCTCTTTTACATGTCAACTTGTGAC
NM_152346_1270	NM_152346	SLC43A2	130	TGGGCGTGCTTAGAGGGGTGAGTTGATGTTTGGATTTTTAGTTATTTTCTCTTCAGTTTT
NM_173575_61	NM_173575	STK32C	620	CGGAGCCCGTGGAGGACGAGGAGCACTCCGCCCTTCCCATGTGTGGCCCCATCTGCCCCT
NM_000847_58	NM_000847	GSTA3	255	AGCCCAAGGAAACCTCCCCCAGATGCAAAAGCTTTAGAAGAAGCCAGAAAGATTTTCAGA
NM_006571_350	NM_006571	DCTN6	127	ACTGCTGCCACAAATTTTAGTTATGTGAAAGACTGCCATGACAAGAAAAGACATACTGTT
NM_014482_1027	NM_014482	BMP10	65	AGTAATAGAGGCTTGCTGCCTTCAGGAAATGGACAGGTCGGTTTGTTGTAGGAAATGCAT
NM_012244_1950	NM_012244	SLC7A8	98	CTTGGTGTAGGTTTTAAGATTTGTTTTGTGGAGAGGTTTTTTCTTTTGATGTAATAAAAT
NM_001041_444	NM_001041	SI	75	CAACAATTACACAAGATTTAATTATTTCTTAGTATGTATATTTCATTAGAAAAAGAGAAT
NM_032192_551	NM_032192	PPP1R1B	253	CACAGCCTCAACATTTTGGGAGTCTTCCCTTAATCACCTTGCTCCTCTTGGGTGCCTGGA
NM_002382_1469	NM_002382	MAX	142	CTGCCGAAGAATTGTCTTGCAAGTTAAGGCTTCCCCCTTTACTATAAGACTATAAATAAA
NM_001979_350	NM_001979	EPHX2	170	GTGGCGAGGTGGTGATTTCTCTTTAACTGACCAATCCATAGTTTTGCAGAAAAATCAGCC
NM_001007560_740	NM_001007560	C14orf70	430	AAAGGCAATGTCGGAACACCACCCTCCAGTGAGCATGGAGACAGAGTCTCATCCTGGCGT
NM_153218_657	NM_153218	FLJ38725	58	GAGGACGAATTTAAATTGTGTGAGACCAAAGCATAGAGACTAGATAAGGGGTGGTCAAAA
NM_022169_923	NM_022169	ABCG4	867	ACCTGCCACTGGAACTGGAGAATGCACTTTATTCTGGGGGGTGAGTGGGGGAAGACCCAA
NM_021049_1403	NM_021049	MAGEA5	199	TGGGACATAGTAACAGCAGTGGAATAAGTATTCATTTAGAAATGTAAATGAGTTAGCAGG
NM_182702_9	NM_182702	TESSP2		TGGGGGGCCCCTGGTCTGTGAATTAAATGGCACATGGTTCCAGGTGGGAATTGTGAGCTG
NM_182977_927	NM_182977	NNT	348	ATTAAGTGCACTTGAGTGGAATTCAACATTTGACTAATAAAATGAGTTCATCGTGTTGGC
NM_033548_316	NM_033548	MGC12518		TTTTACCTATTGGCTTTCAGTAGCAATAGTATGATAATTATGGGTATGAAAATGACTCTT
NM_001008695_597	NM_001008695	THAP7	67	GCTGCCTCTTCCTCCCTCAGATCCCACCAGGTGCCATAATAAAGCGGATTCTAGACAGAG
NM_203413_1078	NM_203413	DERP6	287	CAGATGACGACCTAGATATTTGACTGGTCAGATTTGATTAGATTGTAATTGGAGGGGGCA
NM_138397_451	NM_138397	LOC93082		GAGACAGGGTGGCCCAATCCCGTGTTTTATAGCTGAGGGAGTTCAGGTATCTGTCGTGTC
NM_017420_724	NM_017420	SIX4	3942	ACCTGGAAACAGACAAAAAAGAACTTGCCAAGCTCCAGACTGTCCAGCTGGATGAAGATA
NM_199459_359	NM_199459	C10orf71	131	CGCAGAGCAATTTTGCAGAAATGATCATTTGCATAGAATGGGTTTCCTTCACAGGGAGAA
NM_006895_432	NM_006895	HNMT	2153	TACAAACACCTACATTAATGTAGATAAAGCACTGTTTGGATATGAGAAGTAGTGAACTCC
NM_000424_535	NM_000424	KRT5	142	CCACAGCATGGTCCCTGCTGACACAAGAACCCAAAGTATTCCCAAATCTAAATTGTCAAA
NM_016148_769	NM_016148	SHANK1	88	GCCTCTTGACCTCTGACCCCTGACTGTCATTCTCTCCCCCGGGCCAGGGACTCTGTTCAA
NM_023936_400	NM_023936	MRPS34	234	AGGTCACCTTCCGCGACGTTTTCTGAGGATCTGCATTTTAGTGGGGAGGGCTGGGGCAAA
NM_006877_367	NM_006877	GMPR	193	ACAAGGCACCGATTGGGCCAACATCAGAGCCCTGCTGCCCAGAACTCACAACCTCATTGT
NM_004872_525	NM_004872	C1orf8	119	TGCTCAGGAATGGCCCACAAATCTGTAATTTGAAATTTAGCAGGAAATGACCTTTAATGA
NM_203423_747	NM_203423	LOC389199	591	AGAGCCGCGGCAGCCTTCACAATGGAGCCCCGAGGCGGGGCCGCTGCCGCCGCTTCAGCC
NM_001012710_625	NM_001012710	KRTAP5-10	76	AGGTCGATGCTCCTGAGTGATCACTAAAAACCAGCTTCTCAACCACCACTGGGACCCTGG
NM_033087_1375	NM_033087	ALG2	1032	TTTGCCCAGATCCGTAGCGAGAGTGCTCTGTATTTTTTCAAGATAATTTGTATTTTTGCA
NM_014615_3597	NM_014615	KIAA0182	183	CCTCGGTCACTCTGGGGGCAGTTTAGATGCTGTGAAATTAAACCTGTTCTAAGTGTACTT
NM_012172_535	NM_012172	FBXO24	102	GAGGGGCCCCCAACCTGACTATCATGGACGAGAGATTTGATGGATAGAATAAAAGGCTGC
NM_006858_697	NM_006858	TMED1	97	AAAGTCTAGGCAGAAGCCTCCTGGAACAAAGGGTGGTGTGGCCTGGGCATCGGAGTCAAT
NM_144674_203	NM_144674	FLJ32871	94	GTGGGCCACACCTGAGCACCGCCCTGGCGCCTCGTTCCACGCTGGCATAAAATTGGAAAA
NM_002676_365	NM_002676	PMM1	177	ACAGCTGCTGCTTGTATTCCAGTACAGAACAGGTTTCTGCGCCAGGAGGAGGCGTGCACA
NM_000721_2424	NM_000721	CACNA1E	217	TCATACACACAAGTATCTGAGTCCTGAATAAAGTGTTGGAAGCACTGCAGATGCAGTCAC
NM_173822_2710	NM_173822	MGC39518	104	TGAGCTGTAAAGGTCTATAACATACTAAAAAAGGCAGTTTCAGGTATGTAAGGAAAGGAG
NM_001002918_127	NM_001002918	OR8D2	99	TTCTACACCACAGTGATCCCCATGCTGAACCCTTTAATATACAGTCTGAGGAACAAGGAT
NM_138432_88	NM_138432	SDSL	321	GCTGCCTGCCGCCTTCCCTGACTTCAGTTGTGGTCATTGTGTGTGGAGGTAACAACATCA
NM_178836_1950	NM_178836	LOC201164	178	CATAATGTACAGATGGGAAGTCACCAGAGATTTGTTTTAGTTTGTGAATTCCCACAGTGT
NM_001001955_729	NM_001001955	OR4C13	201	GTTGTCATCTTATTCTTTGTGCGTGCATATTTGTGTACACGAGACCTCCAGCTACTTTAC
NM_016530_523	NM_016530	RAB8B	3723	AAGGGTATTTGGTCTGGTTCATATGGTCAAATATTACTGCCTTGGTAGCATTTATTTAAG
NM_033036_1174	NM_033036	GAL3ST3	89	AGGTTCTACCCTCCCCACAGACCTAAGCTGCTCCCAGTCTATCAGAACCAAGAGTTCTTG
NM_001789_1867	NM_001789	CDC25A	77	TACCAGCTTAGCTAGCATTACTAACCAACTGTTGGAAGCTCTGAAAATAAAAGATCTTGA
NM_001001549_2912	NM_001001549	GRB10	136	CTGTACATAGCTCTTTGGCTCGTGAACCTAATTGTAAACTTTCAGGTATTTTTGTACAAA
NM_000491_512	NM_000491	C1QB	214	GGGCATGGAGGGTGCCAACAGCATCTTCTCCGGGTTCCTGCTCTTTCCAGATGTGGAGGC
NM_032594_2354	NM_032594	INSM2	675	TCTCAATAGGATCAGGTATTTTGCACTGTATCTGTGAATTAAAAGTTATGTGACTGGTGC
NM_017890_1966	NM_017890	COH1	148	TGTTACCAGGTTTTACAATGCAAATTTTCTCTAATACCTGGGTTTAATACAGCTCACATC
NM_001258_215	NM_001258	CDK3	64	AGAGCAAAGCGCTAAGGAATTTGGCATCAGCCTGCAGAGGGCTGAGTCTGGGTTAGTCCT
NM_152901_71	NM_152901	PYC1	160	CCACCTCGGGGACCAAGGACGCCTCCGTGCCTCCAGACCCCGCCTCCTCCAGCCCCTGCA
NM_178011_683	NM_178011	LRRTM3	1058	TTGTTACTGCTTTTGTGCCCAGAAACCTTGACTCTAAATTCTGTGCTGTGGGAAACATGC
NM_016044_168	NM_016044	FAHD2A	71	GCCGCCTCTTCTGGGTAGAAGGGAGGAGGACTGAGCTCTCTTCAATAAATTTGTCAGGCC
NM_152710_160	NM_152710	C10orf27	64	CTTCATAGCAGTACCTGATTCCCTACCATGAAAAGTCTAATGAATAAAACCTGTCTTCCC
NM_080651_281	NM_080651	THRAP6	125	TATGAAAGATTATTGTAATAAATTTTGATGGGGTTTGTATTTTGGTTAATCTTCATGAAT
NM_015509_1311	NM_015509	NECAP1	411	TATAATTGCTTCCCTTTTGCACCTATTTGGGTATGTACACTCTGGCAGAAGGGAGTCCTT
NM_017964_1245	NM_017964	SLC30A6	283	GATATTTTCTTCAGTGAAATTTATAAACATGCTTCTTGACTAATACACATTTTGGGAAAG
NM_022823_537	NM_022823	FNDC4	87	AGCCCCTTCAGCTGCTAGTGATCTCACTCCTTGGACATTTTTCCAATAAAGGTTCTTGGA
NM_176677_765	NM_176677	FLJ36208	1256	AGTGACCCTGTTTCCCCGGGCTGGGCCACCCATCTTTCAGGGTCGGAGGGGCTTGGGCAG
NM_018063_436	NM_018063	HELLS	184	AAGTAGGCTTTTCATGGGGAGAGATTGGGATTATGCTCTCTATTGTTTAAGACATTGTTT
NM_003405_1400	NM_003405	YWHAH	81	ATGCCAGACTTCTAAAATAAATGTTTTGGAATTCAGTGGGTAAATAAATGCTGCTTTGGG
NM_024706_379	NM_024706	FLJ13479	1077	CAAGACGTTCGTGGCGTCCTGGGACCTCAAGCGGCACGCGCTCGTGCACTCTGGCCAGCG
NM_152429_1651	NM_152429	C10orf13	214	AAACTAAGAAGCTGACATAAAGCAAGAGTCACAAACTGGCAGCCACCTGGCCCTATCATT
NM_182606_156	NM_182606	TMPRSS11A	1036	CCTCTAATTTGCCATAAAAGTTAAACCAAGAGAGCTGTATGCAGGTCATATATGCGTGAG
NM_130466_2009	NM_130466	UBE3B	145	GTGTTCACTGACACCTTGATGGCTCTTGATGGCTCTAAAAAGTTGTAGGATTTTTTGTTT
NM_001677_864	NM_001677	ATP1B1	583	TGGGTGGGGGGTTGTCATGGGGGAACTGCCCTTTAAATTTTAAGTGACACTACAGAAAAA
NM_018335_1	NM_018335	C14orf131	1069	GTTTTGCCCCTCCAGTAAATGGCAGTGTCTCTCCCCATTCTGAAGAAAGCCATACGACGA
NM_024091_85	NM_024091	MGC5297	311	GTTCATTGGTGACAAGAACGAATACTGGCTTCAGAACCCAAACAATGAAAGAACTTGCAT
NM_016507_52	NM_016507	CRK7	126	GAGATGCCCAAGAACCTGGGATAATTCTTTACTTTTTTTGAAATAAAGGAAAGGAAATTC
NM_080827_223	NM_080827	WFDC6	84	AAACTCTATGTCTTCAACTTTCAGAACCCCCATTTATTCGTGTGAAGCCTTCAGTTGCCT
NM_002371_327	NM_002371	MAL	67	TCTTTCCAGAGGTCCAAGGTGGAAGATGGTAACCCTGTGAAATACTTTATAAAGTGTCTT
NM_015636_176	NM_015636	EIF2B4	73	ACGAGTCAAGAGCAGTGACCAGTGAGGGGGAAAACACAGGGTTAATAAATGCCATAGTCC
NM_022897_1189	NM_022897	RANBP17	77	TAAGACATGAAAGGTTGGCCTTACTGTTGAACAAGAAGTAAATCCACAGGCTCCTGTTAT
NM_173611_1809	NM_173611	FLJ38426	526	GGATAATCAATTACCAAATCAATGGCAATGGAAAGTCCAGAGTTGTTGTTGTATAAATGG
NM_016206_6074	NM_016206	VGL-3	116	AAATCATACTTCGATAACCTCAAGACTAATCAAGGATAATTGGGTGACATGATATCATGC
NM_144566_1971	NM_144566	DKFZp434I1610	551	AGGGTTGTGGGAAAGCATTCAGCTAGCCTGGTTCCTTTTATGGACATGAATAGACTCACA
NM_205854_134	NM_205854	UNQ541	68	GGGTGCGGGGGGTGGGCCCTGACCCTGTCTTTCAGCTGCCCCCACCCTCCTGAGTGGCAA
NM_002679_172	NM_002679	PMS2L2	79	GAGCAGTGAAGCCAAGCCAGGAAACACCAAGATGGCGAGCCAGTGTGGTTCTAGAGATTG
NM_017827_323	NM_017827	SARS2	172	AGTCACTGAGCCTGTTATCATTGAGGGGTCCCAGTGGGAAACAGGACCTCTGGACTTGAT
NM_152699_341	NM_152699	SENP5	93	ATATTTAATATTTATTATTCAAACGCATGCATATAGACAGAGCATGCAGTGAAGAGTATT
NM_152607_343	NM_152607	FLJ40201	110	GCCAGAGAGCAGATGGACTGAAGGGATGGGACGTGGTTGACACTCGTGTGACCCTTTCTA
NM_014734_2596	NM_014734	KIAA0247	1276	CACACTTGAGCTGACAGTTTAATATCCTGGTGACTTGCAGTCACATTCTAATGACTTTCA
NM_006136_1268	NM_006136	CAPZA2	287	GGTTTCATTCAATAGAGTATTGCTTATTATACTTGAGTGGAATCCTTTCCTCACATACTC
NM_144714_126	NM_144714	FLJ25449	109	GAGAAACAGGCAAGTTTTTTCCCATTTCAAATGAAGTACCATTAAACTCTGTCACCTAGT
NM_012346_2385	NM_012346	NUP62	640	CACAGTGTGAATAGAACAAACAGTGGGATCGAGAATTGCACAGAAGACAGGTCAGCTGAG
NM_000332_7568	NM_000332	ATXN1	271	TTTGTAGGATACACTCGAGTCTGTTTATTGAATTTTATGGTCCCTTTCTTTGATGGTGCT
NM_000143_250	NM_000143	FH	119	TATCTCTGGCAGAGCAATTTGATCAGTGTATAAAACCCTGGGATGTGCTAGGTCCAAGGT
NM_001002837_725	NM_001002837	PIB5PA	64	AGCTCTGGCAGATTTCCCAATCCTGGAGGTCATCCGTTAGGAATTAAATTCTCCAGCCTC
NM_030914_997	NM_030914	C9orf74	97	CCTTCCCTTCTGGAAGTCTTGGGGCCTCAGTGCTTGCAACAGCCGGCCTTGTGCAAATAA
NM_001012969_400	NM_001012969	FLJ44620	157	GGGTCATCTAGAATTTTGAAATGACTTTAACAAAATTGACATGTGTTTTGAAAATATGTA
NM_001608_874	NM_001608	ACADL	259	GATTACTTTATGTCTTCTATAAACCAGGCTGTTAATACAGTGATGACAAACAAAACTGGC
NM_005497_812	NM_005497	GJA7	790	ATCCGGGTGCTTATAATTATCCTTTCACTTGGAATACACCATCTGCTCCCCCTGGCTATA
NM_002271_1896	NM_002271	RANBP5	669	TTTAAACACTAGTGGTATTGTCAGCCGCTCACACCTGAGATGGACTTAGAGCAAGGTTCT
NM_019605_1397	NM_019605	SERTAD4	164	TGTGATGGGTGATGAGGCTTTTAGAGAGGTGTTATACAGGGCGATTTTTGGTGCCTTACT
NM_025082_152	NM_025082	FLJ13111	81	CCCACCTGGGGCCTCTTGCCCCCACATATTTCTCCAGGTCTCCTCCCCACCCCCCCAGCA
NM_020408_427	NM_020408	C6orf149	660	CACACCAGATAAACCCCTGCCGATTAATGCATTTTCATTTTCTACTGACAGAGGCCTGGA
NM_032526_245	NM_032526	NT5C1A	122	ACCAGATGTTCCATGTGGCTGGTGCTCAGGAGATGGGCACTGTGGCCGCCCATGTGCCTT
NM_006547_2175	NM_006547	IMP-3	91	CCTCATGTATAATGTGCCCCAAATGCAGCTTCATTTTCCAGGTATCTTGACGCAGAATAA
NM_206943_1044	NM_206943	LTBP1	124	TAAGTTGTATCCCACTCTCCCCACTTTTATTTTTACCAGTGGTCTTCTGTTAACGTAGAG
NM_017655_1147	NM_017655	GIPC2		TTAGAGTTCTAATGCACTCCTCTAAACCTTACATTGTAGAGAAAATTGAGGGTAAATGAC
NM_031454_297	NM_031454	SELO	130	TGATGGCAGAGACATCCAGTCAGGACCTGACCCGTCTCTGTCTGAGGCCAGCTCAGCAGT
NM_173665_548	NM_173665	MGC34713	924	TTACAGAAGAATGGCAAATTTCTGAAATTTTTGTGAGCTGCAGTTCAGAGAAATGCTGTT
NM_001005497_869	NM_001005497	OR6C75	72	CTGAGAAATCAGCAAGTTAAGCAAGCCTTAAATAGCTTGGTCCAGAAGATGATCTTTTCT
NM_017639_2531	NM_017639	DCHS2	94	CTTGTCTCCACTGTTGTCAGAAGGAGAATTATTAGGAACACACGTCAGTGGTACATGGCA
NM_001004688_907	NM_001004688	OR2M2	138	AAGATGTTAGGAAAGGGAAAGTCTGGAGAGAGAGTTACCTCATAAACTTTATGTTTTGAT
NM_023938_1734	NM_023938	SARG	1407	GCCCTGGCATCACACAAGAGTGATTAAGATGGTCAAGGTCATCAGGAGTACAACCTATTA
NM_198581_2800	NM_198581	ZC3HDC6	430	AGATAATGAAAATAGTTAATGAAATCAGTCCTCTAATGAAAGCAGTGTCCTTGAGAAGGG
NM_014745_194	NM_014745	FAM38A	314	TCTTCCTCTACCGCTCACCAGAGACCATGATCAAGTGGACTCGTGAGAAGGAGTAGGAGC
NM_018109_1019	NM_018109	PAPD1	119	GACATTTCGGTCAGTGCATTCTTAGGTATTCCACACCAAATATGATGACATCAATGGATT
NM_001002029_211	NM_001002029	C4B	71	CTCCGCTTTCCTGAACACAGCCTGGGACCAGGGCATATTAAAGGTTTTTGGCAGCAAAGC
NM_004820_541	NM_004820	CYP7B1	242	TAGTTTCTCCTTGTGATTTTTACGTGTTATAATAAGTGTACCTTCACACGAATAGACTGG
NM_004612_324	NM_004612	TGFBR1	4690	CTATGAACGCTTCTTTCCCAGGACAGTTACAAAATGTTGTGTAGTCTACCTTTATTTTTT
NM_198431_589	NM_198431	HSPA4	111	CACAGCATGGATTAACACGGGAGAGGAACAAAGGTGTGCTCTGAACGTCTTCATATTTCA
NM_032515_787	NM_032515	BOK		GCAGAGAAGGAAGGTCGCATGAGCTAGATCCCGCTTAACCCATGGATGTGGAACCTGCAG
NM_139168_2015	NM_139168	SFRS12	81	TACAAGAATGCTTGGGTGCATATGGAAAGATTGTGAAAGAGTGTGTCTTGCATCAACAGC
NM_016108_496	NM_016108	AIG1	170	GGGGACAGATGTTTCTCATTGCAATAATGTTACAGTTGCCTCAAATGAGCACTATTTGTA
NM_020689_1820	NM_020689	SLC24A3	99	TTGATTCTGTTGCACATTTTGCACTGGTTTATGGCGATTGTTTTCTTGGACGGATAGTGT
NM_016169_3261	NM_016169	SUFU	104	AGCCTGGGACTTTTGTAAGAATTTTTGGGTGACTCACTTAGATATCGTTTCCTTCTTACC
NM_017813_574	NM_017813	IMPA3	798	CACCATTTTCACACAACATCATGAATCTTCCCTGTTAGTACTTTCATGTAGAATTCGGTT
NM_005051_69	NM_005051	QARS	77	TACCTCATCCTGGAGGTTGGGGCTACCTTCGCCACCCCAAATTCTATGTCAATAAAGAAC
NM_004750_250	NM_004750	CRLF1	97	TGCCAGGGCTGGGGGTGAGAAGGGGAGTCATTACTCCCCGCTACCTAGGGCCCCTCCAAG
NM_001007240_723	NM_001007240	GP2	82	CATGATTCCTTCCTAAGCATCTCCTGTTCTGACTGCTCATGAATTGAAGAGACTGACCCT
NM_199123_353	NM_199123	C14orf154	63	TGAGTGTGAAAACCCCACGCCTAGGCAAAAAGATCAGAAATAAACCAAAATGTTAACGTG
NM_002134_649	NM_002134	HMOX2	84	GGCCCCAGCTTGTCTCCTCCGCCCTGTGTAAATGCTCCAGCACTCAATAAAGTGGGCTTT
NM_015532_2685	NM_015532	GRINL1A	346	TTAATTGGTGTTAATATTTGGAAGTACAGGTTCTCCCTTGTTCTTTTAAATTTTGTGAAA
NM_018338_381	NM_018338	WDR52	63	ATCAACTGTCGTTATAGAACACATGAAAGGAATACATGGGGAAGAAATAAAGTAGAACCC
NM_004525_414	NM_004525	LRP2	74	ATTGTATATTTGTAAATTTTGGAAAAATTATCCTGTTACCAAATTTGCTAATAAAGGTGT
NM_031915_308	NM_031915	SETDB2	133	AGGGTATCTCATTCACTGCTGTGCTACTTTACATGAGTAGGATAGAAGTGTATATTTTAC
NM_003936_569	NM_003936	CDK5R2	985	CATTTCTTCATTTCTGCCCGGGTCTTCCCCTTCCCTTCAGTCCATTCCCACTCGGTTTTG
NM_014141_41	NM_014141	CNTNAP2	208	TATTCTTTCTGTAAAGTCCAATAGGATTCCATCCCTATGAAATAACACAAAATTTCACTC
NM_032802_11	NM_032802	SPPL2A	368	CTGGATTATGCAGCAAATGAAGAAAACCCTGCATTGACTGGTGAACAGATTGTCCAGCAA
NM_173828_311	NM_173828	C5orf16	1757	CTCTTAGCACAAGAGGCCCAGGCCCTGGCCTGGCCTTCGTGCCCTTTATTCATTGTCAAT
NM_004888_146	NM_004888	ATP6V1G1	1158	TCCATGAAAACTACCGCATAAATGGATAGAAGAAGAGAGAAGCACCTGTTCTGTGGAGTG
NM_153339_85	NM_153339	PUSL1	284	CCCAACCCTGTGCTGGTCAAGCAGGGCAGTCAGCCACTTGGGGCCCACAGCACTGCTGCC
NM_017588_551	NM_017588	WDR5	1484	TTGCTAGTGTGTTTTTGTCTTTCTGGAAAGCAGCATTGTGTGGTGGTTTTCCGTGTAAAG
NM_012404_102	NM_012404	ANP32D	900	AAGGCCTCACAGATGACTTTGAAGAACTGGAATCTTAAGTACAATCAACGTAGGCCTCGC
NM_213720_122	NM_213720	C22orf16	139	AGTGAGGAGGTTTCTCACCCCACAGATAACCTAAGACACAAATGTGCAATTAAAAGTTTA
NM_002748_1143	NM_002748	MAPK6	1134	ATCCAGACTTTCTTTTTCTACATGTGAGAGTTTTCATTTTAACTGGCATGTCATTTGCAC
NM_153189_491	NM_153189	SPAM1	70	TGCACGGGTTAGCTGAAATGAACAATATGTCCATCTTAAAGGGTGCTTTTTCAACTAATT
NM_000570_289	NM_000570	FCGR3B	1251	CAGGAAACATAGAACTCAGAGCCAGATCCCTTACCCAACTCTTGATTTTCCTTGGTCTCA
NM_005132_183	NM_005132	REC8L1	65	CATTTCCAGCCTTCTTGCTCTCAGAGCTATTGTTCAAGCAGAAAACAAGCTGCTTTTATT
NM_001004433_1521	NM_001004433	SLC30A10	168	TGGAAAAGTTGATGTCCAAGGAAGAAATGAGAATTAGCTTAGTTGCTGCCTTTAATGTGT
NM_005660_198	NM_005660	SLC35A2	83	TCAGCTCAGACCCCCAGCCCCTGCCAGCCCCACACTCTCTTAGCTGAGTTTTTGCAAATA
NM_001001483_510	NM_001001483	ZDHHC13	101	GTTGTATCTATAAATATGTAAAAAATATTTAAATAGATGTACCTGTTTTGCTTTCACACT
NM_078470_1468	NM_078470	COX15	493	CTCAGTTTTCTTTCAACTCCAGTACTCTGGAAGTTTGTGTGTGACCTGTAGTGTACCATT
NM_030755_921	NM_030755	TXNDC	820	TAGTAAACAGTACTTTTCTGTTATTTCAAACTGAAGTTTACTGGGAGAGCCATCAAGTTG
NM_032921_263	NM_032921	MGC15875	87	TTAGACCAGACCAGTGTATTTCTAAAGAAAATCCTGACACGCACCCCCATTAAAAATAGT
NM_005095_1127	NM_005095	ZNF262	1365	TTTACCCTCCTACTTCCCAGACAATTCCTCTTATTTTGTCTTTTGCACCAGTTTCTGGAG
NM_018306_346	NM_018306	TMEM40	554	AAGCTGTGATCTGTCTGGGTCATGGTTTTTCTCAAATCCCAGGCCATCTGGGTATGCTCT
NM_182920_1348	NM_182920	ADAMTS9	144	AACTCCAAGCAAGCTCTAGAGTGCTCCAGGAAAAGTTATACTCAGTATATGAATAAGTGT
NM_001810_1130	NM_001810	CENPB	1284	GTGATGTTGATGACAGTGATGAAGAAGAGGAGGAAGATGAGGAGAGCTCCTCTGAGGGCT
NM_016252_107	NM_016252	BIRC6	1079	CTGAGGAGACTCTAATGCACGATCAGGTTAAACCCAGCAGCAGCAAAGAACTCCCCAGTG
NM_138785_107	NM_138785	C6orf72	129	ATTTAAAACGCTGTTTCATATCATGGACTCCAAAGTAGCTTATTGCCTCCAAATTTGCCA
NM_016332_844	NM_016332	SEPX1	79	TTAAGTAATTACTTTCTGTAATAATGAGGTGGAAATCAATAAACAAATGAAACATTCAGA
NM_024013_565	NM_024013	IFNA1	69	AGAGCAGAAATCATGAGATCCTTCTCTTCATCAAGAAACTTGCAAGAAAGATTAAGGAGG
NM_001050_817	NM_001050	SSTR2	1106	ACAAGTATCTAATTCCAGTGTGCATAGTGTAGATGGACATTTGCCACAATACAGTGTCCG
NM_024658_11	NM_024658	IPO4	349	TGCACTGTTGCTGCTCCTGACATTCCTGGCCAAACAGCACGCCGACAGCTTCCAGGCAGC
NM_001822_610	NM_001822	CHN1	315	TAAAACAGCACCTCTGGCTGTTGCATTACCATAGACCATATCACATGCCTACATTTTGCA
NM_001784_96	NM_001784	CD97	78	ATGTGTTTTTATCTGTTCAAACTTTTCAATGTTGACACTTAAAATTAAACACATGCATAC
NM_016262_604	NM_016262	TUBE1	193	TATCCACTAAATTTTCAGGCATAGGTTTTATTACAACTGTTAAGGAGGTTTTGCTGCTTC
NM_144567_679	NM_144567	LOC90806	1668	CTAGTGGGAAGATATTAACTTGGAGTCCTAATACTCTGTAAATAGTCATTAAACTGTTGG
NM_002837_238	NM_002837	PTPRB	88	TCATGTTTAATATTAAGCTTTATATAATACTATTTTTCCACACTAAAGTGTTCATGACTT
NM_001001713_325	NM_001001713	SH3BGR	110	GATGCGCCTTATGCTACTTATCTCAGAAGTAGGTTTGAAAATGAAATGCTTTCCAGAGAA
NM_016106_142	NM_016106	SCFD1	85	TAAGGAAATTCTATACTTAATATGTATTGATTAAAAGAAGAATAAAACATTTCAGAAATA
NM_018090_1134	NM_018090	NECAP2	136	AAAGATTTCATTTTTGAAGGGTCAAGACCATGAACTGAAAAAAGTGTTGGCCTTTTTGCG
NM_033449_1256	NM_033449	FCHSD1	1028	GTCCTGGCTGTGTTTTCCTACCTGGTGATCGGAAGTGTCCGGTTTGCTTTGCTGCCCATT
NM_025260_46	NM_025260	C6orf25	60	CGCCGGCTGTCCACAGTGGACCCTGCTGATGCCTCCACCATCTATGCGGTTGTAGTTTGA
NM_214462_2086	NM_214462	DACT2	153	CTGGAAATTGAATTGGAGTTTAAACTCCACGTTACGCTGTCAGCGTACACAGACACCCAA
NM_015975_1591	NM_015975	TAF9L	449	AGTCCAATAACAGAGAAGAAATGTCTCATCAGTTTTAGTGTTTTCGATATTAGGGAAAGG
NM_178553_1274	NM_178553	MGC44505	155	TGGCTGGCAGGAAGTCAGGTGTGTTCTCCTGCTCTGAACCCTGGGAGCCCCTTGTGGAGT
NM_002957_4051	NM_002957	RXRA	96	AGCACGCAAAGGGAGAAACGTGAGAGGAGAAACAAAATATGAGCGTTTAAAATACATCGC
NM_000990_91	NM_000990	RPL27A	82	ATTAAGGGTGTTGGGGGGGCCTGTGTCCTGGTGGCTTGAAGCCACGTGGAGGGAGATTCA
NM_024901_441	NM_024901	FLJ22457	66	TCAGCCTCTCCACATGAAGAAGTCTATGGACGTGTAAGGATGAGAGTAAAGAGGAAAATC
NM_017865_283	NM_017865	FLJ20531	284	TCCAATCCTGCTTCCTCAGCAATGAGCTCTCCAGCTTTGGCTTTGGGGAGCCAGACTCCA
NM_005418_711	NM_005418	ST5	96	GTACAGGGCATTCCTCCTTCCCATCTACGGGTGTTCTCAATAAACAGTGTACAGTTGTTT
NM_170699_1066	NM_170699	GPBAR1	149	GAGCATCCATCCAGCTCAGCCACCCAGCCTGTCTCCACTGGGCCCCACTTCTCTGGATCA
NM_017705_1357	NM_017705	MPRG	1192	ATTATTAGTGGAATTCCATACCAACAGGGCCGTGGGCTTCCATTTCATCTTACTGTAACT
NM_015525_1204	NM_015525	IBTK	90	GAAACTGACTCAATATTTCAGGTTTAGCTCTACCCAAAAGCAGCAGACATGTAAGCAGAT
NM_001002925_819	NM_001002925	OR5AP2	133	AATGGAGCAGGACAAGGTTGTCTCTGTCTTTTATACAGTAATAATCCCTATGCTAAATCC
NM_153291_700	NM_153291	FAM10A5	2443	AATTGGATTATGATGAAGATGCCAGTGCAATGCCGAAAGAAGTTCAACTTAGGGCACAGA
NM_031964_594	NM_031964	KRTAP17-1	220	TCAAGGGTGAATCCCCAATACTTATCGATTCACATGAAGTTCGATGTCTTGTACTATAGG
NM_153456_5810	NM_153456	HS6ST3	182	TCTGTACAATAATATGTATGAACTCAGTTACTAGGGGACTGTATTGTGACATTATCAACC
NM_000229_252	NM_000229	LCAT	344	GAAGTATACTGTCTTTATGGCGTGGGCCTGCCCACACCCCGCACCTACATCTACGACCAC
NM_138479_2665	NM_138479	LOC148898	166	GTTATACATTATGTCGGCTCCACTGGCTGATGGGATCAAAGACCCTCCTTGTATATCCTT
NM_021130_746	NM_021130	PPIA	448	CAAGAGGCAGGAGAAGCAAGGAGCCAGAAATAAGAGCTTGGACCAGTGTGCACTGAGTTC
NM_013995_2109	NM_013995	LAMP2	92	CTTCCTCAAATGTTTAAACCACTAGTTGATGTATGGTATCTTTAGATATTTGCCTGTCTG
NM_181485_302	NM_181485	ZGPAT	62	ACCTGCCAGTGTCTTGGGCATTTCCTTGGCAAGGACATTAAAGTGATTTCATCACAGTGT
NM_173663_168	NM_173663	NY-REN-7	1965	TCCTCGCTGGCTATAATAAAATACATCTTTGCACATCAACATACTTCTGTATCTATTGTC
NM_001012303_190	NM_001012303	SERPINI2	76	GTGCCTGTGTTAATAGATATCTGTCTTGATGAATAAGTAAAGTTAGGTATGCATTTGTTT
NM_006389_1255	NM_006389	HYOU1	86	TGATGCTGGTTGGACAGGTTTGAGTCAAGTTGTACTTTGCTCCATTGTTAATTGAGAAAC
NM_020215_6701	NM_020215	C14orf132	668	GACAGTGATCTGGAACTCCCAGCATGTCATATGGGTCTCTTAGAAATCCATGTGACTGTT
NM_020369_103	NM_020369	FSCN3	65	TTACAACTCTTCCTACCCAGTTTAGCAAAACACCTGTTTTATGCAACAATACATCACAAC
NM_014373_1166	NM_014373	GPR160		TGCCCCTTAACTTTGATACTGTTCACAATGTGTCTTTTGGGGCTATGATACTATTTATTA
NM_032432_1689	NM_032432	ABLIM2	97	TAGTGCAATGTCATGTCTGATCCCAGGAAGCCTGGAAAATAAAAGACGATGCATTATAAC
NM_173830_982	NM_173830	C6orf182	194	TTTTTTACAAGAAAGTATGGAGGAAGAGGAAGCTGGACATTAAATTACCTCATCCAGCAG
NM_032961_1292	NM_032961	PCDH10	126	GTCAGTGTTTGATTAATGAAAAAATTCTTCATGAGTCAGCCTTCAAAAGTTAAGCTTGCC
NM_016073_1087	NM_016073	HDGFRP3	124	TTGGAATGTGTACTGGGAGTAAGATTTGAGGTTGTAAGCAAACTAAGTTAGTGTAATTTG
NM_170725_2218	NM_170725	PGBD2	323	TTCCAAGGATAGATAATCTGCCTTGTATTTAGTCAGAGGGCTAGAGTTTCAGAGTTCATA
NM_002655_6492	NM_002655	PLAG1	110	TGCTGCTAATTAAACAATAGTACTGCAGCTTCTTGTGGCCTACAGTGTTATGTTTGCTGT
NM_015383_447	NM_015383	DJ328E19.C1.1	162	ACGCTTAACGTGGGTTTCATAGGAGGTAATCACCAGACAACTGCAGAATGTAGAACACTG
NM_145206_990	NM_145206	VTI1A	77	AGTGATCTGGCAAATTAAAGCTCTCTGACTGCCTTTCCTTTCAGGACATACTTCTGGAGA
NM_172212_599	NM_172212	CSF1	75	TACAACCTTCTGACTGCTTCTTTCAGTCATGCCCCTCCTGCTCTTTTGTATTTGGCTAAT
NM_032854_307	NM_032854	CORO6	70	CCCCAACCCTCTGCTGTTGCCTCTCTCAGAAAAACAAGACGTACTGAATGAAACATTTTA
NM_213601_153	NM_213601	TMED8	63	TTTGACAACTCCTACTCCCTGCTGCGCAACAAGACTCTCTACTTCCACATCTACTACACC
NM_005135_445	NM_005135	SLC12A6	64	TCAGCATTAAAGATGAATCTCAGAAGTCGTGGTCCAATGATGACACCGTGGGGATAACAA
NM_002512_191	NM_002512	NME2	123	CTTAGAGGCAACAGGATTGATCATTCTTTTATAGAGCATGTTTGCCAATAAAGTTTTTGG
NM_005936_1009	NM_005936	MLLT4	61	GGGAGAGGGCTTTGGCTGTGCCCATCTGTGGTCCCTATTTCACCTTCTACGTGTTTCCCA
NM_017589_86	NM_017589	BTG4	68	CAGGAAGATGAGAAGCAACCTTCAGGGTGATTTCTGGAGCCTGAAAAGAATAAAAACAAA
NM_003959_642	NM_003959	HIP1R	80	CAGAACCAGCCCCTTGGCTTTGTGTGAGCATTTCCTCCTGTTGAAGTGTTGTGCTGGCAA
NM_020204_974	NM_020204	LHX9	170	GTTCCCTGTGTATCCATGAAAATTCTGCATAGATTTTGACATTCCATAATTTTAACCTCC
NM_005027_1246	NM_005027	PIK3R2	281	TCCCCGTACTGGTGCCGCCGCAGTGGCCAAGTTGCGACACTGCCCACGGCCCTTCCGCCT
NM_139241_224	NM_139241	FGD4	241	ATCATCCTGAACCTAAGAAAAAATCAGAATGCTGAACTCCTCAGGACCAACCACGGTGTG
NM_004300_798	NM_004300	ACP1	284	GTTGAGGAATATGACACTTTTTATATGCACATGTAACCCAAATGTCCAATATAAATCGGC
NM_198479_1550	NM_198479	TPRX	61	CCTTCATTTATTTGAATGTATTCTTATATTCTCTTGGCAATTAAAGTTCTGCAAACGCCT
NM_001818_41	NM_001818	AKR1C4	192	TAGCAGAGAGGGTGTTGCACGACATCTAGCAGAAGCCCTGCGTGTGGATGGTGATGCAGA
NM_021012_1696	NM_021012	KCNJ12	98	CGGCTGCGGTGCTCCTTGCTGGTTTTTAACTTGGGGGAGAAACACCCGGGTTTCAGCTTT
NM_012064_259	NM_012064	MIP	1108	AGAAAGAGACTGTGGGGAGGGGCATGTACTTCTTTATTTTTTAACTTATGTATGTGTTTT
NM_025077_557	NM_025077	TOE1	62	AGTTCTCCCGTTCCTCCAAAGCCCACAATCAGAAGATGAAGCTCGCTTGGGGCAGCAGCT
NM_015259_2114	NM_015259	ICOSLG	74	TGTGCTGTAGATAGGCTGAATTCCAGTGTTGTGACAGCCATCTCCAGAAACCTGACTTAA
NM_012286_1433	NM_012286	MORF4L2	110	GTTCTAACATGATAGAGGCAATGCATTATTGTGTAGCCACGGTTTTCTGGAAAAGTTGAT
NM_152843_870	NM_152843	HPS4	62	CCTGTATATGGAAAAGTCTCATCCACCTGGATTAACTCAGAAAAAGTAAAGTCCTGAAAC
NM_000324_2	NM_000324	RHAG	668	AGAGAACCTGACCATCACTTCCATGGACATGGTGACCACAGCCAAAGGGAACCTGAAGTC
NM_020145_692	NM_020145	SH3GLB2	117	GGTGTTTTTACTTCTGCCTGCGTTTGCTCTCTAGCCAATAAACCCTCCTTGTGTGCGAGT
NM_015342_190	NM_015342	KIAA0073	120	ACAGCTTATTTTACATTAGGGAGCTTAGGACTTGCTGAATATACAGATCATGTTTCAAAG
NM_052855_714	NM_052855	MGC15396	102	TTGTAAATATGCTGTTAACCAAAAGAGCTTTCCCTCCCTCACTTTTTCCTTTGTAAACAC
NM_058217_135	NM_058217	RAD51C	93	TTATTGATGCTGTGAAACCAGTGTGTACAAGTGGACTTGTTACTTTAAAGTATAAATAAA
NM_178438_566	NM_178438	LCE5A	115	CCTGACTTTCCCTCTCAGACATGGTTCTTTGGAAAACTAGGTGTTGTAATTCAGTTATGA
NM_174943_119	NM_174943	FLJ25976	227	AGAACATGATCTTAACCATACTGTCTCCCAAGTGAAAGATTCTACCTTTCTAAGAAATCT
NM_001005366_998	NM_001005366	FBXL10	73	GGGCTTTTGTTCTAGGAGTGGACTAGAAGTTTAAGCCCAGAGTCAGTAAACACTGTTTTG
NM_007219_753	NM_007219	RNF24	391	AAACATTAGATGCACTTGGAAAGGCCTAGTCAGAAGCCATTTCCTCTTATCATTTCCCTC
NM_152727_342	NM_152727	CPNE2	73	CATTCTTAAGTATTGAATGTACTTTGTATAATTTTAGTGGAATTATTATTGTTATTGAGA
NM_014165_287	NM_014165	C6orf66	120	GAAGAAAATCACAAAAATTTCCTATGTGTACTCCTCATCCCTCATCCTGTATATTTTCTC
NM_002747_780	NM_002747	MAPK4	847	CACCATCCCTCATCGATACTTTCCTGAGTTTGATCATCCATGTAGCCTTGACAAAGAGCA
NM_003951_373	NM_003951	SLC25A14	87	CAGAAGGCATAGGCCAGGGTGGTTATTGCTATATGTGTTACAGACCTCGGTTCTCATTAA
NM_022782_438	NM_022782	MPHOSPH9	86	ACCAATTTTATAAACTTGTTCTACATTGTAAATACAATTCATTTTTTAAAACAATAAAGC
NM_020940_3000	NM_020940	KIAA1600	96	TTTCTGGGCCCTGTAAAATAGTGTTACTGTAATACTCTGTTTTGCCTCCTGCCTTGTTTA
NM_004217_230	NM_004217	AURKB	105	GGGGAAAGAAGGGATCCTGAACTGTTCCCTTATCTGTCTTTCTACCTCCTCCTTTGTTTA
NM_001001975_31	NM_001001975	ATP5D	61	GAGCCACCTCTCTGGATGAGCTGCCCCCAGCCCCCGCCCCATTAAAGACCGGGAAGCCTG
NM_000148_1447	NM_000148	FUT1	1825	CCTTGGGTCCTCCAAAGACTGAAGGAAAATATGATTGTCCAGAGCAAACATTCACCAAGT
NM_005574_602	NM_005574	LMO2	408	GCAATTGATTTCTTTTCTTCCTGGGTTTTGTAACACCCCTGTTTCAACGACTGTCCTCCA
NM_145764_359	NM_145764	MGST1	286	CTGGGGTAAACCCGTTTTGAATATTAGCATTGCCAATATCCTCTATTCTTGTTTTTACAT
NM_030945_876	NM_030945	C1QTNF3	2024	GTACCAATAGATACTCAAATGTTGCATGTTGACCAGAGGGATTTTATATCTGAAGAACAC
NM_002649_1470	NM_002649	PIK3CG	564	ATATCTTACTTTAAAAATATTTTCATCTCTTAAATGTTATTGTTATTTATTGGAGGTATT
NM_002584_281	NM_002584	PAX7	231	CCATTTATTCTCCCACCCCCAGGGCCTCCTGCTTGTTTGTGGAGAGCTACAAGGTGGTGT
NM_033071_751	NM_033071	SYNE1	147	TCCTTTGGGGCATGATGTTTTAACCTTTGCTTTAGAAGCACAAGCTGTAAATCTAAAAGG
NM_144636_1032	NM_144636	CHCHD4	99	CAATGTTCTTGAGAGGTGGGGACCTAATTATTACCAGAGTAGCAGCAAGAGAGGGAACAT
NM_015900_320	NM_015900	PLA1A	113	CTGCACTTGCTTTAGCTCCTTGTATATCTGTACTTAGGATTCAATAGAAACATGTACAGA
NM_016613_2818	NM_016613	DKFZp434L142	183	TGCTACCTTTAGCCCTGAATAAAGAAATAGAGTCAAGAATTTTGTTGGATTGTGTTTGTG
NM_014183_149	NM_014183	DNCL2A	80	AGTTCACTTTGTCGCCCTTGGAGAAAGCTGTTTTTCTTTAACTAAAAATAACCAAAATGC
NM_004570_313	NM_004570	PIK3C2G	245	CTACCTGTGCTTTCATTGCTTTTTCCATAATCTTTTCTCCTTCAGTGGAGTACTGATTGC
NM_020646_464	NM_020646	ASCL3	138	TGATAAAGCTGAGACCAAGAATAACGCTGGAAAAGGTTCCTCCATGATAGCAACCACCAG
NM_017983_282	NM_017983	WIPI49	98	TCTTTTTTGGCTGTGACTGGAATAAATCATTTATTACTGGGAGTCCCATTTTGGACACTA
NM_003132_21	NM_003132	SRM	274	AGCCCAGGTGCCACCGCGGATGCCACCCAGGACCTCGGACCTTGGAGCCTGCAGGGTGCC
NM_080671_1018	NM_080671	KCNE4	120	CAGTGGGTTACAAGCTTCTTTTAGATTAGAGAAGGATTTTTGGTGGAAGAAGGCTGGAGA
NM_014364_133	NM_014364	GAPDS	100	CCTGCATCTGGCTGCCCGGGGGAGGAAGGGCACCCGGGGCGGACGCCCCACGCCGCTGGG
NM_001004327_167	NM_001004327	FLJ42258	75	TCCCTCACACATCAGCCTCCACACTCTTGCCACCTCCCTTCAACACTTCCTAAATAAAAA
NM_016356_475	NM_016356	DCDC2	2620	AAGGCATAGAATTTTAAAGAACTGGTAATAGGAAAGCATGTACTATTTTCTTAAAGCAAT
NM_000675_1325	NM_000675	ADORA2A	467	TTCAGGAGCTGCTGGGCCCAGAGGTGACATTTGACTTTTTTCCAGGAAAAATGTAAGTGT
NM_033425_2316	NM_033425	DIXDC1	1320	TTTTTTCCCCTTTAGCTAGGTAATCTCATATACCACAGGTACATGACCAAGCATCTCTGC
NM_001546_1392	NM_001546	ID4	125	ATGTTAGTTACGCTAAGCTACTGTCCAATCTCTTGTGATGTGTAACTTTTACATGTGAAT
NM_144615_163	NM_144615	MGC23244	488	CCAGCCCCAGGCCCGGCACCCATTTCTATGGTCAGGGTCTTTCCTAGCCCAGGCCCCACC
NM_005865_1096	NM_005865	PRSS16	84	TGCACTGTTCTTTCCTAAAGAGCAATTGTTTTTAACAATAAATACTTCTCAGCTTTTTGT
NM_018661_150	NM_018661	DEFB103A	94	CCCAGAAACATGACGAGAATGTTGTAAAGTGTGGAAATGCCTTCTTAAAGTTTATAAAAG
NM_002764_992	NM_002764	PRPS1	121	TTTGGCCTCTCAAATGAACTGAGATTCCTGTTAAAGATTGATGTTATTGTCTCTTGTAGA
NM_078625_1	NM_078625	VNN3	1328	TATTGAATTAGATTTGGCAACACAACAGTGCAACAAAGACTCAGCTGCCTGGCCAAGGAC
NM_005543_133	NM_005543	INSL3	129	GCTCCCTGCATGTGTAACACCCCTTCTTGCTGTCTCCTAGTAAATAAACGACCCAAAGCA
NM_019846_558	NM_019846	CCL28	573	TATGTATTAGTCTTTATGTAAGATGTACATAATACTCCATACTCCTTTCCTTTTCCTCCC
NM_020918_3634	NM_020918	GPAM	171	AAGACTGTTGTGAAAAGAATTACTGTAAGGTACTGTGAAATGACTGTGATTTTTGTGAGC
NM_003889_1346	NM_003889	NR1I2	91	ATGTAGTCCTGGGTTTAATGTCAAACCAAGGCAAGAGAAATTAAATAATGAACTTTTGGC
NM_139048_869	NM_139048	SMARCA3	361	TAAAGGGAGGACAGCTTACTTCTTTGCCCAGATATTTACAAAGTTGTTTTTAAAACACAC
NM_138429_181	NM_138429	CLDN15	486	TGATGGGGCGGGGGTCTGCATGGTGGTGGGGGCCGGGGGTCCCCCTCAGCCGCAGACTTC
NM_014761_1302	NM_014761	KIAA0174	93	TACCTGCTTCAGGCAGCCTTTAATGTTTTCAGTTGGTTTGTATTCTGTAGCTCAGTAGCT
NM_020683_318	NM_020683	AD026	105	TCAGAGGTGAAGAAGAGTTGGAGAATCTGGATCGGGGGCCAGGAAATCACTTGTATTTTT
NM_006911_411	NM_006911	RLN1	220	ATGCTTCTGTCAGGTCCCACCAATTCTTAGAATATAAGAAACTTTTGTTGATGTTTAGAC
NM_004896_917	NM_004896	VPS26		AGATCTGGGTAATTTCACTTTGGCTAAACTCACATTCAAACTTCATCCCGTCTCTTAATT
NM_007281_174	NM_007281	SCRG1	79	ACTTGTCTAAGACAAGTAAATCTGTGTTAAACAAGTAGTAATAAAAGTTAATGCAGTCTA
NM_006588_297	NM_006588	SULT1C2	202	AGCAGGGTGGCAACATGGAGAGAGGGAAGCTCAATAAGTCACTAGTTACAATCCTGATAT
NM_080387_1137	NM_080387	CLEC4D	135	TTTGACAACTAGAAATTATGCTTTTCCTGGTGCATAGGAAGGGCACCACATCCAACTTTA
NM_016929_566	NM_016929	CLIC5	4234	AAGGCCAAGGACAAATGCCATCATCCTTCTTAGAAAGAGATCTATTACCCCATTAGGAGA
NM_206919_124	NM_206919	ARL9	73	TCCACCATGCAAGATGCCAAAGACTTGATTGCACAGCTGGCTGCAGATGTGCAGTGACCA
NM_003689_339	NM_003689	AKR7A2	97	TGAGTCCCACTTGAGCACTCCCTGTTGAATAAAGCAGGCACTTGACCTGGCTGTCGCCCA
NM_016230_344	NM_016230	NCB5OR	273	TGTTCTACAATAAGCACTTGTGTTTTATGACATGATAAAGTAAATGATCACTTCGATCAT
NM_003961_318	NM_003961	RHBDL1	51	CACCCCCCTGCCCCCAGGACTTGCGGTCTGAGCCTTTTTGGATAATTAATAAATATTTTA
NM_174937_748	NM_174937	TCERG1L	194	GAGCAGGGAGCCGTGCTGGTTGCCACAGGTCCTACTTCAAAAGAATTATTTTGTACAAAA
NM_022575_236	NM_022575	VPS16	111	GAGCAATGCTGAGGAGGTGGGGCATGGTAGCAGGGCTCTCTGGTTTTAAATAAAGTTGGA
NM_002687_417	NM_002687	PNN	1305	GAGGTAATGGAAACTAATCGAGTTGAAAGTGTAGAGCCTTCAGAAAATGAAGCTAGCAAA
NM_053034_86	NM_053034	ANTXR1	97	TTTCCTCTAGTTCCCTGTATTCAAATTCCAGTGTTTAACACTCAATAGATAGCTATATGA
NM_000878_1552	NM_000878	IL2RB	1359	CCACAAAGTGGACGCCTGCTGTATCTTCCCAACAGTGGCTTCACAGACCCACAAGAGAAG
NM_173554_226	NM_173554	C10orf107	204	TATTGGTCCCAATTTTGCTATCTCCCATCCCATAACAGCCTCTGAATTTATTGCACCAAG
NM_004419_1419	NM_004419	DUSP5	150	TTATTTCTCCAGGGGAAAAGGCAATAATTTTCTAAGACCCATGTGAATGTGAAGAAAAAC
NM_017555_553	NM_017555	EGLN2	107	TAAAAGGTGCCAGGAGGAGCATGGGTGTGGAAGTCCTGTCAGCCAAGAAATAAAAGTTTA
NM_018484_81	NM_018484	SLC22A11	502	GAGCCCCTTTAGTCAAAGACTCCTGGGAAAGGAGTTGCCTCTTCTCCAATCAGAGGGTGG
NM_003410_1382	NM_003410	ZFX	2931	AATGGGGAAAACTGGCAACATGCTAGTTACTTTTAATAAAGTAATCCCTGATTCTATACC
NM_032229_2054	NM_032229	SLITRK6	533	AAGCATATTTTGGGGGGTTTTCTACACATTTTGTGTAGATAATTTTAATGTCAGTGCTGC
NM_001008269_123	NM_001008269	LOC440955	64	CCTACATCATCTAGCCACCCAGCGGCAAATCCAAATAAAGGGGACTTCCGCCCAGAGTGG
NM_032591_172	NM_032591	SLC9A7	95	GAGCGGGACCTGGGAATGGGAAACCAGAAGGTTTCGAGCCGGGGTGCCCACCTAGTGTTT
NM_022468_1214	NM_022468	MMP25	96	TCTTTTCCATGTATGAGGAGGGAGAAATTTGTATTTTAGAAACTTATTCATCCCAGTCAG
NM_031866_1532	NM_031866	FZD8	1664	CATCCGCTCAGTCATCAAGCAGCAGGACGGCCCCACCAAGACGCACAAGCTGGAGAAGCT
NM_054104_704	NM_054104	OR6C3	233	TCTCCACTTGTTCCTCTCACATGATTGTCATTTCCATTTCTTATGGGAAGCTGTATATTC
NM_001895_1321	NM_001895	CSNK2A1	87	CTTTGTCCTTCATATGTGAAAGATCCAGTGTTGGAATTCTTTGGTGTAAATAAACGTTTG
NM_004668_693	NM_004668	MGAM	266	GTCAACTCACCTGAGAGAAGAGGGTCTTGAGAAATCTCTTTAGCATAAAGGGCTAGTGGT
NM_004337_2775	NM_004337	C8orf1	562	AGAGAGAGAGACTTCAAGAAAAATAAAGGTTCATTGGAGCTGCAGATAAACCTGGTGAAT
NM_138392_325	NM_138392	SHKBP1	162	TCCCTGATTCCTATGGGAACCCTGGGTTCAGGGCCAGGGCCTCCTTGGAATAAATGGTCA
NM_144668_167	NM_144668	MGC33630	108	GTGTGTTTTCCATGAGGCACTGCTTTTTATGCATTTCCCTCCCCCCTCTCATCTTTAGAA
NM_018518_477	NM_018518	MCM10	473	TGGGTGGAAGGTGCTGTATCTAACTCGTATTCCTCCTAAGGGTATGTCCTAATAACTGTT
NM_001668_2184	NM_001668	ARNT	223	TCACTTGTCCTCCTGATCCTGACACATTCTGAGTAACATCAGCAGGAATGCTCTGATCAT
NM_198216_6	NM_198216	SNRPB	154	CCTCCCCCGGGAATGCGCCCACCAAGGCCCTAGACTCATCTTGGCCCTCCTCAGCTCCCT
NM_053279_928	NM_053279	C8orf13	683	TCTTCATTCTCTGGGAGGAAACTAAGATCAGACACATGTTTGGGGATAGGTTAAATGTCT
NM_018442_334	NM_018442	IQWD1	151	TCAAATGTGGGAGCTTGGATCGATGTTGAAGAATAATTTTCATCATAGTGAAAATGTTGG
NM_001007067_1034	NM_001007067	SDCBP	147	TTCTGGTAACTTGTTCCATTTCCTGACTCCTTGCAAACAAAATGATAGTGACATTTTATC
NM_170776_502	NM_170776	GPR97	535	TGCCCCTATGGCTGCCTGTAACCTTGAGGGGCATTCAGGAGGCCAGCATTCCCTCAGGCA
NM_006427_162	NM_006427	SIVA	79	GGCCTTTTACATGTTCTATTTTGTATCCTAATGACAGAATGAATAAACCTCTTTATATTT
NM_033179_500	NM_033179	OR51B4	423	TGTTCTCTTGCACACATTTTGCCTTCACCAAGATGTCATAAAATTTGCCTGTCCTGATAT
NM_001012270_2073	NM_001012270	BIRC5	100	AGCCCCCACTGCAGGCTGTTGCCATGTGGAAAGAATAACACAATTGCCAATAAAGTCTAA
NM_012214_324	NM_012214	MGAT4A	6170	TACATTCCTTAAATTTGAGAAAAACTAATGTTGCATACATTTTATGAAGGGGGTACTTTT
NM_006546_1217	NM_006546	IMP-1	1789	AATGGATTAACTACCTCAATCCTTACAGTAAGATTGGAACTAAGGGCAGAGACTCGTGCA
NM_018558_755	NM_018558	GABRQ	58	CAGAAGGGCAGGAGCACTGTGCTGTGCTCATTTCACAGTTTCTTTTGGGTTTTTCCCTCT
NM_015559_580	NM_015559	SETBP1	79	AGACCCACCAGAAAGACAAGTGTCTAGCAATGCCCTGGTACCTGATCTTTTTCATACGAA
NM_015329_2179	NM_015329	KIAA0892	888	TTTGACAAGGACCTTCTTGTGAGTCACTCAGCGCCTCATAGTGTCTCATTCAATTGCAAG
NM_025031_237	NM_025031	FLJ21075	106	CTGACAAAGGGGACAATATCCATTAGCCATTATCTTGCTGCATATGAATAACCCTCTCTC
NM_015651_1381	NM_015651	PHF19	92	ATTCATGGTTTTTAATTGCTGCTTTTAATAACATTTGTTAAAGTTATAATTGATGTGTCT
NM_170769_854	NM_170769	RNF39	96	GATTTTGGGTTATTTATTTTGTGCACCTGTGGCAATAAATGAGATCTCAGCGGTGGTATG
NM_004224_302	NM_004224	GPR50	66	TTGATGTTGAAGATGATCTCAATGAAATGGCTGTGTGAAAAATGCTCTCACAAGTGGCCA
NM_020677_188	NM_020677	HSCARG	110	ATCTTGCAGCCCCTTTTGGGGGTTGGGGACACCAGAGGGGCAGAGGCACCGACATCTGAA
NM_006779_882	NM_006779	CDC42EP2	1025	CATGCCAGCTCCCTACTGTCCCTGCACGTGGACCTGGGGCCTTCCATCCTGGACGATTTA
NM_145269_156	NM_145269	LOC137392		TTATACTCACTTTGATATGTTAAGCCTCAAAGTGAAGTCCAACTGGAAACAGAAAAATAA
NM_032564_409	NM_032564	DGAT2	787	CCTTCCTGAAGTGACAGAGGAAACTCAGTCTTGGCCTGGGGAAGAAGGATCGCCATTAGT
NM_004044_118	NM_004044	ATIC	121	TGATTCACACGCTGCTTTTTGGCTTGCTTATGTGTAGGTGAACAGTCACGCCTGAAACTT
NM_022825_376	NM_022825	PORCN	61	TTCTTCCTTTTTATATACAATTTGTTATTGTCAAATAAAAGTAGGAAATATACAGTAGGC
NM_016196_954	NM_016196	RBM19	350	GTCCTCTCCGCTGGCCAACAGCATCCTCAGGCTTCTGTCAAGTGCCCGTGTTCACATTTT
NM_130768_447	NM_130768	ASZ1	83	TTTTTTAAGTGTGCTCATTTGTCGTAGTGAATCTTACAGAATTTGTAAAGTGTTCATAAA
NM_015310_1622	NM_015310	PSD3	917	CAATAGGTGCTTTGTCACTGATTTTTCTCTCAGATTCCTTTTCCATCTCTCACCCATAAA
NM_031304_775	NM_031304	MGC4293	102	ACAGCGGCCAGGGAGGGACAAGCAGACCCCACAGCGCTGCCCAGATGGAATATTAAATTA
NM_004292_329	NM_004292	RIN1	368	GAGATGAGGACGCTGGGGTCAAAGCCAGCCCCAGGGACACTCGGGAAGAGTCTGACACAA
NM_006145_1328	NM_006145	DNAJB1	67	AACATGAGACCAAAGTGTGTGACTTGTCAATGCAGCGCGACAGCATTAAAGACTGATGCT
NM_016141_425	NM_016141	DNCLI1	494	AAACGTAAAAGGGTTTAGGGGAAGGGCAGAAAACATGCAATCTGGGCATTGACTGACTTG
NM_024953_2613	NM_024953	FLJ13089	332	CTTGTAGTGTTCTCCACATAATGGAAAATGTAAAAATGCCTAGTTGTGTTGCCCATCAAT
NM_173699_450	NM_173699	MGC33889	129	AGTTCTTGGTTTTCTTTATCCATTTTATTCTGTTATATAAAGATAAAAGAGTCATACCTG
NM_001075_232	NM_001075	UGT2B10	72	TTGTTTCTGGAAGTTTGCTAGAAAAGGAAAGAAGGGAAAAAGTGATTAGTTGTATCTGAG
NM_018045_3046	NM_018045	FLJ10276	426	TCACCAGCGAGTGAAAGGGATCGTGGTCAGGTACACCGAGAGAGTGGGGTCACTTCTACT
NM_032166_106	NM_032166	TREX1	62	ATTCCTTTCCTTACCACATCAACTGATTAAAGCAGTGACCAGCAGGAACTGCCCAGAGAA
NM_014815_374	NM_014815	THRAP4	218	GTCACCCCTGTGTGCGCCCGCCCCAGCCCAGGGGTAGTCTTACTTCTGAGGAACTTTCTA
NM_024872_834	NM_024872	DOK3	97	CTGCCCTCCACATATGCGGTGTGCAGACTCGCAGATAATAAAGCTCAGAGCAGCGCCCAA
NM_023939_3171	NM_023939	MGC2752	194	GTGCCATTCACTCTGGAATCAGAGTTGGATGAGAAATCAACTTTGAACACCACCTTTGGG
NM_016135_301	NM_016135	ETV7	313	ATCTTTTGGGCAGGGCGATCCTGGGGCTAAACGGGGTACAGGGGAGTGTTCTCTCTCCTG
NM_001196_1667	NM_001196	BID	95	AAAGGTTACAAAGACTAAAAAGAAATGCTGCCGTGCAGTGTGAAGGCCATGGTTTGGAAA
NM_004318_179	NM_004318	ASPH	71	CTGGAGAGAGGCTGCCTTTCTGGTTCCATCTCCTTGGGTGTGAGGATAGAATTTCAAACA
NM_005946_44	NM_005946	MT1A	203	GGGCTGCATCTGCAAAGGGGCATCGGAGAAGTGCAGCTGCTGTGCCTGATGTGGGGACAG
NM_021569_1291	NM_021569	GRIN1	55	CGCACATCGCCCACCCCCCACCTCCCGGTGTATGCAGTGGTGATGCCTAAAGGAATGTCA
NM_002938_736	NM_002938	RNF4	456	TGTCTGCCCTCTGACTGAACATCATTGCCATTAACTTTCTTTTGGGCATCATGCGAGTGT
NM_013376_825	NM_013376	SERTAD1	264	TTTGGAGAGACAGAATCCAGTCCCGGGCAACTTCTCATCCGTCCTCCTGTCTCAGGGCTT
NM_032379_771	NM_032379	SYTL2	356	CACCCACTGGCCATAGGTAAAATTCATTTGTTGGCTTGTTTTGACTTAATTCTAAGATAG
NM_005488_533	NM_005488	TOM1	380	GTCAAGGCCTGGCTGGAAGCTGGCTGGCGACAGTGGAAATTGTGCCGAGCCTGTTGTCCA
NM_152465_628	NM_152465	PROCA1	89	TCCCCCAGGATCAAACCCCAACCTCAGTTGAGGCCAGGGTGGTCAGGGTGCAGAATAAAT
NM_005819_2620	NM_005819	STX6	1000	TAGAATGGGAGAGTAAGTAGACAGCGGTGATAACCCCACACTACTTATAAGCGCATCCTT
NM_144973_2362	NM_144973	MGC24039	357	TTCATATTAACACATTGCTCTCAGATTGTTGGGAATTAACATCTTGTAAAAACTGGGAGC
NM_020991_246	NM_020991	CSH2	60	CCGGAAGGTGCCACTCCAGTGCCCACCAGCCTTGTCCTAATAAAATTAAGTTGTATTATT
NM_019104_64	NM_019104	F25965	93	GATGTACGAACGACAGTGATGTTCCCAGGTCCCCCCACCCCAGTAAACATCCCCCAACTC
NM_032099_2321	NM_032099	PCDHGB5	84	ATATACTTTGCGGTGATTCATCTGCGGCCTTATTTCCACTGTGTAATTCCAGTGAATTGA
NM_001003704_520	NM_001003704	MTP18	96	CAGTACCAGGGACACCTCAGGACAGATTCTCTGGCCAGGCCCTTCCCTGACCCAATAAAT
NM_001337_2089	NM_001337	CX3CR1	905	GTTTCCTTGTCTATAGAAGAGGGATAAGGCTTTCACATAGAGATCATCCTTTCCAGCAGA
NM_080872_3852	NM_080872	UNC5D	451	GCCCTCTGTAAGTGTGTTGAGTGATATATAGCTATCAGACGTGTTGAAGGCAAAGTTCTA
NM_173539_1877	NM_173539	ZNF596	268	AACCTTTAGGCAGCTTTCCTGTCAAAAAAGACAGGGAAGAAAACTCTAAAAAGCCATTGA
NM_012176_164	NM_012176	FBXO4	222	GTTAACCTACCTTGTCCTGCCTTTTTGCAGATGGGCTTTAAATTGGACAGCTATAACTGC
NM_004865_449	NM_004865	TBPL1	104	TGTATGCTGAATATGGGCACCAAAGAACCTGTAAAAGTTATCTTTTTCAATTGAATGTGC
NM_078628_2434	NM_078628	MSL3L1	113	GTCAGCTGGAAAAATTTTTAAAAAGACAGTGTTTTTAAAAGTGCTACAAAATAAAGTGCT
NM_005925_100	NM_005925	MEP1B	89	TCTTCTAAAAATGGATCTTTTTCTGTAAATAGCTGGAAATACTATAAATCACTATTTTGG
NM_020933_2844	NM_020933	ZNF317	104	CTTCTTTGAGTGTCTGCACCAGCCCTGGACTTCCAGACTTCTCTCACATCAGAAAAAATA
NM_013285_126	NM_013285	GNL2	84	ACGCAAAAAATTCAGACAAAAGCAGTAATGTTTAAAAGGTTTTTATTAAATTATACAAAA
NM_033276_488	NM_033276	KUB3	114	TTGATTAAGAAACCTGTGAAGTGTGCCCTTCCATGATGTTGATAGGTGACCACTATTGGT
NM_213655_1221	NM_213655	HSN2	85	TCAGCAGGTCTTAACTGCCTCATTTTCTTCAGGAGGATCTGCACTTCATCCACAGGTTAT
NM_017806_284	NM_017806	FLJ20406	233	TCCCTGCCCCGAACACTCAAGGACTTGCGCTCCGGCCTCCAGAGAGGCCCGTCCCCCGCC
NM_080423_284	NM_080423	PTPN2	95	AGGAGAGATTACTTTGTATTGTACTGCCATTCCTACTGTATTTTTATACTTTTTGGCAGC
NM_181871_337	NM_181871	PKLR	62	AGAAATTCCTTCCCACTCACTTTGTTCCCACACACAAACCAAGAGCCAAAAATGAGTGTG
NM_182628_135	NM_182628	FLJ40083	127	TCTAGCTGAAGGCTTAGCAAAGATGTTGGCAGAGTCTGGGCTGGGTCTTGAATGGCCCAA
NM_138705_29	NM_138705	CALML6	129	CTTCAAGCTGATCCAGTAGGGCGCAGCTGCTACAGTCATGGGAGGCCTGCCCGGGAAGGC
NM_023932_781	NM_023932	EGFL9	170	CCTCAGACTGGAGTGGTCCTTTCTCACCACCCTTCAGCTTGGGTACACACACAGAGGAGA
NM_020805_2010	NM_020805	KLHL14	93	CACAGAGAATGTAAATTTTGTACAGTATTAGAATGTGTAAATGAAGCTTGCTTGGAAGGG
[truncated: 16,297 more rows]
